# Supplementary material for: Phonetic entrainment in L2 human-robot interaction: an investigation of children with and without autism spectrum disorder
Source: Front Psychol. 2023 Jun 19;14:1128976. doi: 10.3389/fpsyg.2023.1128976 (PMC10315851; doi:10.3389/fpsyg.2023.1128976)
Supplement: Supplementary file 2 [file Data_Sheet_1.CSV]

	X.2	X.1	X...file	X	subject	age	gender	subNum	group	order	period	speech.rate	picture	utterance	taskPos	meanF0	logmeanF0	maxF0	logmaxF0	minF0	logminF0	F0range	logF0range	taskPos2	meanF0diff	logmeanF0diff	F0rangeDiff	logF0rangeDiff
1	6647	154	base		a14	11	F	14	ASD	b	base	n	na	1	na	220.3191447	-0.411142854	280.7158966	0.127995417	144.7102324	-0.570001362	136.0056642	0.697996779	base	107.5191447	-0.411142854	41.9287415	0.697996779
2	6648	155	base		a14	11	F	14	ASD	b	base	n	na	2	na	226.284251	-0.020190342	260.2883683	-0.500506995	189.3796327	0.282984041	70.9087356	-0.783491036	base	113.484251	-0.020190342	-23.1681871	-0.783491036
3	6649	156	base		a14	11	F	14	ASD	b	base	n	na	3	na	209.3553414	-1.158138318	287.7649745	0.33430719	186.2677562	0.230450283	101.4972183	0.103856907	base	96.5553414	-1.158138318	7.4202956	0.103856907
4	6650	157	base		a14	11	F	14	ASD	b	base	n	na	4	na	232.964113	0.40555756	281.0396744	0.137584675	201.7599715	0.483769559	79.2797029	-0.346184884	base	120.164113	0.40555756	-14.7972198	-0.346184884
5	6651	158	base		a14	11	F	14	ASD	b	base	n	na	5	na	224.1042806	-0.161857336	252.3569809	-0.757932809	211.2379672	0.629326003	41.1190137	-1.387258811	base	111.3042806	-0.161857336	-52.957909	-1.387258811
6	6652	159	base		a14	11	F	14	ASD	b	base	n	na	6	na	207.0741395	-1.318473421	239.3102862	-1.199519999	194.9090157	0.374234623	44.4012705	-1.573754622	base	94.2741395	-1.318473421	-49.6756522	-1.573754622
7	6653	160	base		a14	11	F	14	ASD	b	base	n	na	7	na	235.7480291	0.5794005	295.7899808	0.563117873	203.7746228	0.515273298	92.015358	0.047844574	base	122.9480291	0.5794005	-2.0615647	0.047844574
8	6654	161	base		a14	11	F	14	ASD	b	base	n	na	8	na	213.9651009	-0.839404454	245.3410229	-0.992482653	197.7120455	0.419508538	47.6289774	-1.411991191	base	101.1651009	-0.839404454	-46.4479453	-1.411991191
9	6655	162	base		a14	11	F	14	ASD	b	base	n	na	9	na	211.365179	-1.018317258	285.1128166	0.257283239	181.9832374	0.15666593	103.1295792	0.100617309	base	98.565179	-1.018317258	9.0526565	0.100617309
10	6656	163	base		a14	11	F	14	ASD	b	base	n	na	10	na	231.7097539	0.326548534	265.5323113	-0.334578874	195.3796676	0.381881791	70.1526437	-0.716460665	base	118.9097539	0.326548534	-23.924279	-0.716460665
11	6657	164	base		a14	11	F	14	ASD	b	base	n	na	11	na	230.3336708	0.239378912	287.5082587	0.326882749	203.4661074	0.510469196	84.0421513	-0.183586447	base	117.5336708	0.239378912	-10.0347714	-0.183586447
12	6658	165	base		a14	11	F	14	ASD	b	base	n	na	12	na	206.6014817	-1.351915179	242.600067	-1.085942383	185.9713064	0.225399999	56.6287606	-1.311342381	base	93.8014817	-1.351915179	-37.4481621	-1.311342381
13	6659	166	base		a14	11	F	14	ASD	b	base	n	na	13	na	226.8875288	0.01877305	261.8953712	-0.449305814	199.1025801	0.441730503	62.7927911	-0.891036317	base	114.0875288	0.01877305	-31.2841316	-0.891036317
14	6660	167	base		a14	11	F	14	ASD	b	base	n	na	14	na	224.6216404	-0.128112002	243.8921705	-1.041754041	216.3920275	0.705760413	27.500143	-1.747514454	base	111.8216404	-0.128112002	-66.5767797	-1.747514454
15	6661	168	base		a14	11	F	14	ASD	b	base	n	na	15	na	210.9827498	-1.044819512	268.081769	-0.25508949	199.5077183	0.448175777	68.5740507	-0.703265267	base	98.1827498	-1.044819512	-25.502872	-0.703265267
16	6662	169	base		a14	11	F	14	ASD	b	base	n	na	16	na	236.9191001	0.651915981	268.7764584	-0.23356085	214.4820598	0.677650141	54.2943986	-0.911210991	base	124.1191001	0.651915981	-39.7825241	-0.911210991
17	6663	170	base		a14	11	F	14	ASD	b	base	n	na	17	na	224.1467684	-0.15908309	279.2894588	0.085616789	206.9635148	0.564507858	72.325944	-0.47889107	base	111.3467684	-0.15908309	-21.7509787	-0.47889107
18	6664	171	base		a14	11	F	14	ASD	b	base	n	na	18	na	231.2895114	0.299982801	246.8015368	-0.943108308	213.5507677	0.663852779	33.2507691	-1.606961087	base	118.4895114	0.299982801	-60.8261536	-1.606961087
19	6665	172	base		a14	11	F	14	ASD	b	base	n	na	19	na	222.3871875	-0.27441753	260.6210057	-0.489882844	122.134666	-1.107782643	138.4863397	0.617899799	base	109.5871875	-0.27441753	44.409417	0.617899799
20	6666	173	base		a14	11	F	14	ASD	b	base	n	na	20	na	231.3025049	0.300804912	272.1082177	-0.131075985	218.4187947	0.73531965	53.689423	-0.866395635	base	118.5025049	0.300804912	-40.3874997	-0.866395635
21	6667	174	base		a14	11	F	14	ASD	b	base	n	na	21	na	204.6826095	-1.488470713	286.5186685	0.298200787	191.4580074	0.317591909	95.0606611	-0.019391121	base	91.8826095	-1.488470713	0.9837384	-0.019391121
22	6668	175	base		a14	11	F	14	ASD	b	base	n	na	22	na	223.291325	-0.21504092	273.9777893	-0.074116239	190.4641151	0.301089321	83.5136742	-0.37520556	base	110.491325	-0.21504092	-10.5632485	-0.37520556
23	6669	176	base		a14	11	F	14	ASD	b	base	n	na	23	na	178.4304059	-3.497202699	222.5994355	-1.801686141	90.94792834	-2.04262575	131.6515072	0.240939609	base	65.6304059	-3.497202699	37.5745845	0.240939609
24	6670	177	base		a14	11	F	14	ASD	b	base	n	na	24	na	216.6749835	-0.655223902	267.9316654	-0.259748576	197.1657236	0.410735041	70.7659418	-0.670483617	base	103.8749835	-0.655223902	-23.3109809	-0.670483617
25	6671	178	base		a14	11	F	14	ASD	b	base	n	na	25	na	222.7958941	-0.247547068	287.3957094	0.323625636	88.0612473	-2.144895622	199.3344621	2.468521258	base	109.9958941	-0.247547068	105.2575394	2.468521258
26	6672	179	base		a14	11	F	14	ASD	b	base	n	na	26	na	190.5346499	-2.536674057	257.7316016	-0.582624061	81.5082905	-2.390079751	176.2233111	1.80745569	base	77.7346499	-2.536674057	82.1463884	1.80745569
27	6673	180	base		a14	11	F	14	ASD	b	base	n	na	27	na	204.2572967	-1.518911168	219.1662846	-1.930985068	199.0960777	0.441626951	20.0702069	-2.372612019	base	91.4572967	-1.518911168	-74.0067158	-2.372612019
28	6674	181	base		a14	11	F	14	ASD	b	base	n	na	28	na	232.2316365	0.359472481	285.6376417	0.272581912	198.7843226	0.436658195	86.8533191	-0.164076283	base	119.4316365	0.359472481	-7.2236036	-0.164076283
29	6675	182	base		a14	11	F	14	ASD	b	base	n	na	29	na	235.1687219	0.543395152	267.4436	-0.274915766	188.7225508	0.271963642	78.7210492	-0.546879409	base	122.3687219	0.543395152	-15.3558735	-0.546879409
30	6676	183	base		a14	11	F	14	ASD	b	base	n	na	30	na	205.8605093	-1.404495179	271.0635626	-0.163073892	191.4448756	0.317374427	79.618687	-0.480448319	base	93.0605093	-1.404495179	-14.4582357	-0.480448319
31	6677	933	post		a14	11	F	14	ASD	p	post	n	na	1	na	241.3305359	0.921900987	298.5763685	0.641114497	214.7619133	0.681784548	83.8144552	-0.04067005	post	128.5305359	0.921900987	-10.2624675	-0.04067005
32	6678	934	post		a14	11	F	14	ASD	p	post	n	na	2	na	229.7386064	0.201522438	250.8313043	-0.808377863	221.1707846	0.775019757	29.6605197	-1.583397619	post	116.9386064	0.201522438	-64.416403	-1.583397619
33	6679	935	post		a14	11	F	14	ASD	p	post	n	na	3	na	212.6194946	-0.931728812	264.6410592	-0.362547322	152.5122232	-0.40350293	112.128836	0.040955608	post	99.8194946	-0.931728812	18.0519133	0.040955608
34	6680	936	post		a14	11	F	14	ASD	p	post	n	na	4	na	222.4966774	-0.267214264	259.1433121	-0.537183198	104.3305905	-1.607358619	154.8127216	1.070175421	post	109.6966774	-0.267214264	60.7357989	1.070175421
35	6681	937	post		a14	11	F	14	ASD	p	post	n	na	5	na	195.2774744	-2.176854242	296.5972316	0.585789797	102.3216585	-1.669007519	194.2755731	2.254797316	post	82.4774744	-2.176854242	100.1986504	2.254797316
36	6682	938	post		a14	11	F	14	ASD	p	post	n	na	6	na	201.5760472	-1.712285058	263.0180878	-0.413720697	92.30853776	-1.995542255	170.70955	1.581821558	post	88.7760472	-1.712285058	76.6326273	1.581821558
37	6683	939	post		a14	11	F	14	ASD	p	post	n	na	7	na	218.4277045	-0.537320758	263.4243186	-0.400882401	94.47136691	-1.922108112	168.9529517	1.521225711	post	105.6277045	-0.537320758	74.876029	1.521225711
38	6684	940	post		a14	11	F	14	ASD	p	post	n	na	8	na	233.1391089	0.416546297	279.3042661	0.086057816	220.2542426	0.761852885	59.0500235	-0.67579507	post	120.3391089	0.416546297	-35.0268992	-0.67579507
39	6685	941	post		a14	11	F	14	ASD	p	post	n	na	9	na	207.554208	-1.284585383	296.0181109	0.569531253	91.38474249	-2.027433588	204.6333684	2.596964841	post	94.754208	-1.284585383	110.5564457	2.596964841
40	6686	942	post		a14	11	F	14	ASD	p	post	n	na	10	na	223.2902125	-0.215113832	291.9203803	0.45357242	151.8768977	-0.416738856	140.0434826	0.870311276	post	110.4902125	-0.215113832	45.9665599	0.870311276
41	6687	943	post		a14	11	F	14	ASD	p	post	n	na	11	na	242.9849343	1.021881524	272.191482	-0.128530878	224.7378915	0.825749892	47.4535905	-0.95428077	post	130.1849343	1.021881524	-46.6233322	-0.95428077
42	6688	944	post		a14	11	F	14	ASD	p	post	n	na	12	na	212.5947774	-0.933430161	262.1286927	-0.44189802	198.7043761	0.435382751	63.4243166	-0.877280772	post	99.7947774	-0.933430161	-30.6526061	-0.877280772
43	6689	945	post		a14	11	F	14	ASD	p	post	n	na	13	na	224.7355659	-0.120691534	266.6761918	-0.298819919	195.0548094	0.376605456	71.6213824	-0.675425376	post	111.9355659	-0.120691534	-22.4555403	-0.675425376
44	6690	946	post		a14	11	F	14	ASD	p	post	n	na	14	na	215.1908218	-0.755809575	288.3500279	0.351202718	189.8743498	0.291256099	98.4756781	0.059946619	post	102.3908218	-0.755809575	4.3987554	0.059946619
45	6691	947	post		a14	11	F	14	ASD	p	post	n	na	15	na	209.5849893	-1.142094329	231.8796019	-1.46191415	189.1758407	0.279570193	42.7037612	-1.741484343	post	96.7849893	-1.142094329	-51.3731615	-1.741484343
46	6692	948	post		a14	11	F	14	ASD	p	post	n	na	16	na	237.2080684	0.669754443	290.2460097	0.405721427	202.3608639	0.493198705	87.8851458	-0.087477278	post	124.4080684	0.669754443	-6.1917769	-0.087477278
47	6693	949	post		a14	11	F	14	ASD	p	post	n	na	17	na	239.5909537	0.816030557	284.3040925	0.23365368	227.0383799	0.858041296	57.2657126	-0.624387616	post	126.7909537	0.816030557	-36.8112101	-0.624387616
48	6694	950	post		a14	11	F	14	ASD	p	post	n	na	18	na	210.2119517	-1.098381938	258.1585229	-0.568855898	192.6526149	0.337314178	65.505908	-0.906170075	post	97.4119517	-1.098381938	-28.5710147	-0.906170075
49	6695	951	post		a14	11	F	14	ASD	p	post	n	na	19	na	233.4983852	0.439080959	263.2167049	-0.407441235	209.2741534	0.599711019	53.9425515	-1.007152254	post	120.6983852	0.439080959	-40.1343712	-1.007152254
50	6696	952	post		a14	11	F	14	ASD	p	post	n	na	20	na	227.6743548	0.069435727	289.5524715	0.385820247	193.8606577	0.357134279	95.6918138	0.028685968	post	114.8743548	0.069435727	1.6148911	0.028685968
51	6697	953	post		a14	11	F	14	ASD	p	post	n	na	21	na	207.4808144	-1.289761159	267.2631182	-0.280531456	156.9855722	-0.311840362	110.277546	0.031308906	post	94.6808144	-1.289761159	16.2006233	0.031308906
52	6698	954	post		a14	11	F	14	ASD	p	post	n	na	22	na	235.2831722	0.550515541	283.2591421	0.203022255	207.9759938	0.579981362	75.2831483	-0.376959107	post	122.4831722	0.550515541	-18.7937744	-0.376959107
53	6699	955	post		a14	11	F	14	ASD	p	post	n	na	23	na	245.2159485	1.15563615	262.77624	-0.421373342	237.7818031	1.004637125	24.9944369	-1.426010467	post	132.4159485	1.15563615	-69.0824858	-1.426010467
54	6700	956	post		a14	11	F	14	ASD	p	post	n	na	24	na	209.3976201	-1.155183262	243.3465797	-1.060383948	123.2699159	-1.078446807	120.0766638	0.018062859	post	96.5976201	-1.155183262	25.9997411	0.018062859
55	6701	957	post		a14	11	F	14	ASD	p	post	n	na	25	na	232.8411851	0.397833457	297.1781976	0.60206828	204.3268573	0.523854383	92.8513403	0.078213897	post	120.0411851	0.397833457	-1.2255824	0.078213897
56	6702	958	post		a14	11	F	14	ASD	p	post	n	na	26	na	222.8596369	-0.243360734	254.4350454	-0.689711981	202.0931611	0.489001401	52.3418843	-1.178713383	post	110.0596369	-0.243360734	-41.7350384	-1.178713383
57	6703	959	post		a14	11	F	14	ASD	p	post	n	na	27	na	210.3491138	-1.088836253	262.233319	-0.43857835	194.8456841	0.3732042	67.3876349	-0.81178255	post	97.5491138	-1.088836253	-26.6892878	-0.81178255
58	6704	960	post		a14	11	F	14	ASD	p	post	n	na	28	na	231.8541691	0.335666654	261.8868474	-0.449576563	208.2982254	0.584890161	53.588622	-1.034466724	post	119.0541691	0.335666654	-40.4883007	-1.034466724
59	6705	961	post		a14	11	F	14	ASD	p	post	n	na	29	na	222.0997377	-0.293345546	259.0137612	-0.54134292	203.0285648	0.503643417	55.9851964	-1.044986337	post	109.2997377	-0.293345546	-38.0917263	-1.044986337
60	6706	962	post		a14	11	F	14	ASD	p	post	n	na	30	na	208.5574275	-1.214020446	293.3976141	0.495562198	185.5675452	0.218508605	107.8300689	0.277053593	post	95.7574275	-1.214020446	13.7531462	0.277053593
61	6707	1778	1	task3F	a14	11	F	14	ASD	o1	early	n	p3	1	first	246.2278097	1.215899011	250.5163282	-0.818830454	241.5909149	1.055027327	8.9254133	-1.873857781	1	133.4278097	1.215899011	-85.1515094	-1.873857781
62	6708	1779	1	task3F	a14	11	F	14	ASD	o1	early	n	p3	2	first	228.381079	0.114791721	255.6871146	-0.648876253	200.0683253	0.457072825	55.6187893	-1.105949077	1	115.581079	0.114791721	-38.4581334	-1.105949077
63	6709	1780	1	task3F	a14	11	F	14	ASD	o1	early	n	p3	3	first	257.4947365	1.870668656	291.6645248	0.446278247	241.4571213	1.053270894	50.2074035	-0.606992647	1	144.6947365	1.870668656	-43.8695192	-0.606992647
64	6710	1781	1	task3F	a14	11	F	14	ASD	o1	early	n	p3	4	first	244.1867956	1.094087836	276.7460142	0.009512679	213.401054	0.661629114	63.3449602	-0.652116435	1	131.3867956	1.094087836	-30.7319625	-0.652116435
65	6711	1782	1	task3F	a14	11	F	14	ASD	o1	early	n	p3	5	first	229.5757273	0.191143393	232.4966013	-1.439808651	226.6548533	0.852680617	5.841748	-2.292489268	1	116.7757273	0.191143393	-88.2351747	-2.292489268
66	6712	1783	1	task3F	a14	11	F	14	ASD	o1	early	n	p3	6	first	228.2472594	0.106214258	235.1986551	-1.343687014	218.7756695	0.740496051	16.4229856	-2.084183065	2	115.4472594	0.106214258	-77.6539371	-2.084183065
67	6713	1784	1	task3F	a14	11	F	14	ASD	o1	early	n	p3	7	first	230.7827894	0.267885981	243.7691507	-1.04595107	221.4156482	0.778528186	22.3535025	-1.824479256	2	117.9827894	0.267885981	-71.7234202	-1.824479256
68	6714	1785	1	task3F	a14	11	F	14	ASD	o1	early	n	p3	8	first	223.9867197	-0.16953623	239.1148022	-1.206318021	200.9019661	0.47025703	38.2128361	-1.676575051	2	111.1867197	-0.16953623	-55.8640866	-1.676575051
69	6715	1786	1	task3F	a14	11	F	14	ASD	o1	early	n	p3	9	first	230.1308473	0.226486798	281.307744	0.14551568	199.3937878	0.4463646	81.9139562	-0.30084892	2	117.3308473	0.226486798	-12.1629665	-0.30084892
70	6716	1787	1	task3F	a14	11	F	14	ASD	o1	early	n	p3	10	first	205.0919105	-1.459235921	329.8530992	1.469836896	188.9437711	0.275678167	140.9093281	1.194158729	2	92.2919105	-1.459235921	46.8324054	1.194158729
71	6717	1788	1	task3F	a14	11	F	14	ASD	o1	early	n	p3	11	first	234.0968927	0.476543888	253.4540106	-0.72184869	208.4668452	0.587455849	44.9871654	-1.309304539	2	121.2968927	0.476543888	-49.0897573	-1.309304539
72	6718	1789	1	task3F	a14	11	F	14	ASD	o1	early	n	p3	12	first	231.9328807	0.340633974	254.9663034	-0.672360728	193.5198079	0.351554565	61.4464955	-1.023915293	3	119.1328807	0.340633974	-32.6304272	-1.023915293
73	6719	1790	1	task3F	a14	11	F	14	ASD	o1	early	n	p3	13	first	227.4291845	0.053668341	253.6137217	-0.716608411	211.6316524	0.635229771	41.9820693	-1.351838182	3	114.6291845	0.053668341	-52.0948534	-1.351838182
74	6720	1791	1	task3F	a14	11	F	14	ASD	o1	early	n	p3	14	first	236.5981108	0.632075286	255.5106299	-0.654620107	230.4308156	0.905067973	25.0798143	-1.55968808	3	123.7981108	0.632075286	-68.9971084	-1.55968808
75	6721	1792	1	task3F	a14	11	F	14	ASD	o1	early	n	p3	15	first	234.5036944	0.501952565	275.8768725	-0.016653926	203.9003277	0.517228649	71.9765448	-0.533882575	3	121.7036944	0.501952565	-22.1003779	-0.533882575
76	6722	1793	1	task3F	a14	11	F	14	ASD	o1	early	n	p3	16	first	233.4706406	0.437341988	293.5632149	0.500256149	209.9054495	0.609261381	83.6577654	-0.109005232	3	120.6706406	0.437341988	-10.4191573	-0.109005232
77	6723	1794	1	task3F	a14	11	F	14	ASD	o1	early	n	p3	17	first	265.4931394	2.318327875	281.0756741	0.138650188	255.8624806	1.237007875	25.2131935	-1.098357687	4	152.6931394	2.318327875	-68.8637292	-1.098357687
78	6724	1795	1	task3F	a14	11	F	14	ASD	o1	early	n	p3	18	first	228.8753552	0.146429942	473.5913368	4.478687856	104.3252403	-1.607521221	369.2660965	6.086209077	4	116.0753552	0.146429942	275.1891738	6.086209077
79	6725	1796	1	task3F	a14	11	F	14	ASD	o1	early	n	p3	19	middle	241.2997874	0.920036277	250.856564	-0.807540179	225.9035335	0.842152828	24.9530305	-1.649693007	4	128.4997874	0.920036277	-69.1238922	-1.649693007
80	6726	1797	1	task3F	a14	11	F	14	ASD	o1	early	n	p3	20	middle	229.3990347	0.179875789	242.9546829	-1.073791569	214.2961932	0.674901265	28.6584897	-1.748692834	4	116.5990347	0.179875789	-65.418433	-1.748692834
81	6727	1798	1	task3F	a14	11	F	14	ASD	o1	early	n	p3	21	middle	232.7874698	0.394457007	478.1655369	4.558648775	198.7177096	0.435595506	279.4478273	4.123053269	4	119.9874698	0.394457007	185.3709046	4.123053269
82	6728	1799	1	task3F	a14	11	F	14	ASD	o1	early	n	p3	22	middle	230.193921	0.230497182	232.5331055	-1.438502638	226.2720329	0.847320755	6.2610726	-2.285823393	4	117.393921	0.230497182	-87.8158501	-2.285823393
83	6729	1800	1	task3F	a14	11	F	14	ASD	o1	early	n	p3	23	middle	255.6519188	1.765558483	260.5254733	-0.492932677	251.093839	1.177356082	9.4316343	-1.670288759	5	142.8519188	1.765558483	-84.6452884	-1.670288759
84	6730	1801	1	task3F	a14	11	F	14	ASD	o1	early	n	p3	24	middle	243.5570353	1.056297065	457.663128	4.194093538	190.2186827	0.297000904	267.4444453	3.897092634	5	130.7570353	1.056297065	173.3675226	3.897092634
85	6731	1802	1	task3F	a14	11	F	14	ASD	o1	early	n	p3	25	middle	246.4198647	1.227309157	254.1622629	-0.698635329	241.4833847	1.053615755	12.6788782	-1.752251083	5	133.6198647	1.227309157	-81.3980445	-1.752251083
86	6732	1803	1	task3F	a14	11	F	14	ASD	o1	early	n	p3	26	middle	221.4713648	-0.334808143	236.4079701	-1.301024564	214.6285594	0.679815121	21.7794107	-1.980839685	5	108.6713648	-0.334808143	-72.297512	-1.980839685
87	6733	1804	1	task3F	a14	11	F	14	ASD	o1	early	n	p3	27	middle	253.4043104	1.636329559	499.1663915	4.916207215	205.6678979	0.544596435	293.4984936	4.37161078	5	140.6043104	1.636329559	199.4215709	4.37161078
88	6734	1805	1	task3F	a14	11	F	14	ASD	o1	early	n	p3	28	middle	243.6846636	1.063963696	459.9473359	4.235509091	206.6733072	0.560058717	253.2740287	3.675450374	6	130.8846636	1.063963696	159.197106	3.675450374
89	6735	1806	1	task3F	a14	11	F	14	ASD	o1	early	n	p3	29	middle	257.856641	1.89122248	259.8628944	-0.514116072	254.6595951	1.222066275	5.2032993	-1.736182347	6	145.056641	1.89122248	-88.8736234	-1.736182347
90	6736	1807	1	task3F	a14	11	F	14	ASD	o1	early	n	p3	30	middle	244.0421232	1.085414939	252.6215828	-0.74921504	235.742857	0.977331484	16.8787258	-1.726546523	6	131.2421232	1.085414939	-77.1981969	-1.726546523
91	6737	1808	1	task3F	a14	11	F	14	ASD	o1	early	n	p3	31	middle	210.5666698	-1.073708379	230.6399397	-1.506506423	201.7607648	0.483782026	28.8791749	-1.990288449	6	97.7666698	-1.073708379	-65.1977478	-1.990288449
92	6738	1809	1	task3F	a14	11	F	14	ASD	o1	early	n	p3	32	middle	272.4352805	2.696069699	499.6299193	4.923928404	203.3325192	0.508386743	296.2974001	4.415541661	6	159.6352805	2.696069699	202.2204774	4.415541661
93	6739	1810	1	task3F	a14	11	F	14	ASD	o1	early	n	p3	33	middle	241.3215632	0.921356872	262.1350445	-0.441696447	217.6093652	0.723547615	44.5256793	-1.165244062	6	128.5215632	0.921356872	-49.5512434	-1.165244062
94	6740	1811	1	task3F	a14	11	F	14	ASD	o1	early	n	p3	34	middle	226.1815911	-0.026831091	249.9616493	-0.837269658	212.9312956	0.654641756	37.0303537	-1.491911414	7	113.3815911	-0.026831091	-57.046569	-1.491911414
95	6741	1812	1	task3F	a14	11	F	14	ASD	o1	early	n	p3	35	middle	240.3966037	0.865157399	253.7060484	-0.713580585	224.0953261	0.816671285	29.6107223	-1.530251871	7	127.5966037	0.865157399	-64.4662004	-1.530251871
96	6742	1813	1	task3F	a14	11	F	14	ASD	o1	early	n	p3	36	middle	263.5927159	2.213197523	394.6895921	2.962645456	216.8677856	0.712723864	177.8218065	2.249921593	7	150.7927159	2.213197523	83.7448838	2.249921593
97	6743	1814	1	task3F	a14	11	F	14	ASD	o1	early	n	p3	37	last	245.5662588	1.176527484	264.5742247	-0.364648455	234.6631861	0.962776698	29.9110386	-1.327425153	7	132.7662588	1.176527484	-64.1658841	-1.327425153
98	6744	1815	1	task3F	a14	11	F	14	ASD	o1	early	n	p3	38	last	239.6829116	0.821646301	258.7716872	-0.549121201	224.7213944	0.825517134	34.0502928	-1.374638336	7	126.8829116	0.821646301	-60.0266299	-1.374638336
99	6745	1816	1	task3F	a14	11	F	14	ASD	o1	early	n	p3	39	last	251.2509476	1.511439735	274.6097542	-0.054950194	214.6808954	0.680588187	59.9288588	-0.735538381	8	138.4509476	1.511439735	-34.1480639	-0.735538381
100	6746	1817	1	task3F	a14	11	F	14	ASD	o1	early	n	p3	40	last	239.5724017	0.81489735	252.2604533	-0.761115354	228.3763228	0.876671532	23.8841305	-1.637786885	8	126.7724017	0.81489735	-70.1927922	-1.637786885
101	6747	1818	1	task3F	a14	11	F	14	ASD	o1	early	n	p3	41	last	271.6054064	2.651423635	276.8413145	0.012376814	254.1554952	1.215783618	22.6858193	-1.203406804	8	158.8054064	2.651423635	-71.3911034	-1.203406804
102	6748	1819	1	task3F	a14	11	F	14	ASD	o1	early	n	p3	42	last	257.9039504	1.893907214	499.5639222	4.922829498	95.96527188	-1.872360994	403.5986503	6.795190492	8	145.1039504	1.893907214	309.5217276	6.795190492
103	6749	1820	1	task3F	a14	11	F	14	ASD	o1	early	n	p3	43	last	217.3692447	-0.608408226	476.5929703	4.53124558	181.8718789	0.154725127	294.7210914	4.376520453	8	104.5692447	-0.608408226	200.6441687	4.376520453
104	6750	1821	1	task3F	a14	11	F	14	ASD	o1	early	n	p3	44	last	228.2950041	0.109275137	240.3698292	-1.162770377	222.5003083	0.794022784	17.8695209	-1.956793161	8	115.4950041	0.109275137	-76.2074018	-1.956793161
105	6751	1822	1	task3F	a14	11	F	14	ASD	o1	early	n	p3	45	last	221.8029241	-0.312915875	259.6145438	-0.52207004	200.0206109	0.45631655	59.5939329	-0.97838659	9	109.0029241	-0.312915875	-34.4829898	-0.97838659
106	6752	1823	1	task3F	a14	11	F	14	ASD	o1	early	n	p3	46	last	240.8369596	0.891939833	291.3322355	0.43679547	120.3364463	-1.15481289	170.9957892	1.591608359	9	128.0369596	0.891939833	76.9188665	1.591608359
107	6753	1824	1	task3F	a14	11	F	14	ASD	o1	early	n	p3	47	last	238.7603378	0.76520809	255.560611	-0.652993025	221.2502583	0.776158889	34.3103527	-1.429151914	9	125.9603378	0.76520809	-59.76657	-1.429151914
108	6754	1825	1	task3F	a14	11	F	14	ASD	o1	early	n	p3	48	last	240.2696481	0.857426852	253.2856247	-0.727377175	226.2018434	0.846337049	27.0837813	-1.573714224	9	127.4696481	0.857426852	-66.9931414	-1.573714224
109	6755	1826	1	task3F	a14	11	F	14	ASD	o1	early	n	p3	49	last	221.1118335	-0.358584422	238.3231008	-1.233906656	207.2114042	0.568303286	31.1116966	-1.802209942	9	108.3118335	-0.358584422	-62.9652261	-1.802209942
110	6756	1827	1	task3F	a14	11	F	14	ASD	o1	early	n	p3	50	last	273.953957	2.777421331	298.7172528	0.645038778	256.1414694	1.240463289	42.5757834	-0.595424511	10	161.153957	2.777421331	-51.5011393	-0.595424511
111	6757	1828	1	task3F	a14	11	F	14	ASD	o1	early	n	p3	51	last	215.4912957	-0.73538975	225.7437997	-1.685001246	204.5453969	0.527243832	21.1984028	-2.212245078	10	102.6912957	-0.73538975	-72.8785199	-2.212245078
112	6758	1829	1	task3F	a14	11	F	14	ASD	o1	early	n	p3	52	last	256.9186243	1.837889556	271.1778134	-0.159568376	242.3256605	1.064655711	28.8521529	-1.224224087	10	144.1186243	1.837889556	-65.2247698	-1.224224087
113	6759	1830	1	task3F	a14	11	F	14	ASD	o1	early	n	p3	53	last	243.315821	1.041796346	244.6787176	-1.014969585	241.9794218	1.06012211	2.6992958	-2.075091696	10	130.515821	1.041796346	-91.3776269	-2.075091696
114	6760	1831	1	task3F	a14	11	F	14	ASD	o1	early	n	p3	54	last	248.7316256	1.363959269	270.7687126	-0.172127498	225.5342155	0.836964956	45.2344971	-1.009092454	10	135.9316256	1.363959269	-48.8424256	-1.009092454
115	6761	1832	1	task3F	a14	11	F	14	ASD	o1	early	n	p3	55	last	261.2221648	2.080992441	434.3211298	3.758616457	102.3802967	-1.667190978	331.9408331	5.425807436	10	148.4221648	2.080992441	237.8639104	5.425807436
116	6762	1715	2	task4S	a14	11	F	14	ASD	o2	early	s	p4	1	first	262.5982187	2.157879998	307.5971101	0.888721356	135.7818774	-0.771923574	171.8152327	1.66064493	1	149.7982187	2.157879998	77.73831	1.66064493
117	6763	1716	2	task4S	a14	11	F	14	ASD	o2	early	s	p4	2	first	239.1583925	0.789585683	279.6884552	0.097492502	216.4984164	0.707318906	63.1900388	-0.609826404	1	126.3583925	0.789585683	-30.8868839	-0.609826404
118	6764	1717	2	task4S	a14	11	F	14	ASD	o2	early	s	p4	3	first	212.2587755	-0.956577688	260.8788349	-0.481657326	197.2874134	0.412691385	63.5914215	-0.894348711	1	99.4587755	-0.956577688	-30.4855012	-0.894348711
119	6765	1718	2	task4S	a14	11	F	14	ASD	o2	early	s	p4	4	first	206.6346021	-1.349569334	271.5941909	-0.146805305	117.1642445	-1.239517746	154.4299464	1.092712441	1	93.8346021	-1.349569334	60.3530237	1.092712441
120	6766	1719	2	task4S	a14	11	F	14	ASD	o2	early	s	p4	5	first	234.5844795	0.506993125	267.2446842	-0.281105243	210.5795438	0.619427544	56.6651404	-0.900532788	1	121.7844795	0.506993125	-37.4117823	-0.900532788
121	6767	1720	2	task4S	a14	11	F	14	ASD	o2	early	s	p4	6	first	214.9709602	-0.770769162	269.2848096	-0.217842116	102.0386688	-1.677788861	167.2461408	1.459946744	1	102.1709602	-0.770769162	73.1692181	1.459946744
122	6768	1721	2	task4S	a14	11	F	14	ASD	o2	early	s	p4	7	first	213.2975843	-0.885131113	298.0677735	0.626932346	95.9599387	-1.872537208	202.1078348	2.499469554	2	100.4975843	-0.885131113	108.0309121	2.499469554
123	6769	1722	2	task4S	a14	11	F	14	ASD	o2	early	s	p4	8	first	220.6516735	-0.389071879	287.4596002	0.325474756	101.7369672	-1.687177707	185.722633	2.012652463	2	107.8516735	-0.389071879	91.6457103	2.012652463
124	6770	1723	2	task4S	a14	11	F	14	ASD	o2	early	s	p4	9	first	246.7779389	1.248558915	286.5088609	0.297916032	219.7357962	0.754380698	66.7730647	-0.456464666	2	133.9779389	1.248558915	-27.303858	-0.456464666
125	6771	1724	2	task4S	a14	11	F	14	ASD	o2	early	s	p4	10	first	219.8796069	-0.440367521	288.1759984	0.346180573	96.77981346	-1.845561963	191.3961849	2.191742536	2	107.0796069	-0.440367521	97.3192622	2.191742536
126	6772	1725	2	task4S	a14	11	F	14	ASD	o2	early	s	p4	11	first	263.8601934	2.228039973	284.1726947	0.229808111	241.1199011	1.048839569	43.0527936	-0.819031459	2	151.0601934	2.228039973	-51.0241291	-0.819031459
127	6773	1726	2	task4S	a14	11	F	14	ASD	o2	early	s	p4	12	first	238.7776548	0.76626946	298.8127584	0.647697999	210.3982105	0.616696021	88.4145479	0.031001978	2	125.9776548	0.76626946	-5.6623748	0.031001978
128	6774	1727	2	task4S	a14	11	F	14	ASD	o2	early	s	p4	13	first	200.2853104	-1.806293088	248.4641228	-0.887257067	184.3215593	0.197147201	64.1425635	-1.084404268	3	87.4853104	-1.806293088	-29.9343592	-1.084404268
129	6775	1728	2	task4S	a14	11	F	14	ASD	o2	early	s	p4	14	first	218.4274473	-0.53733799	251.1241193	-0.798672461	206.3326703	0.554828472	44.791449	-1.353500933	3	105.6274473	-0.53733799	-49.2854737	-1.353500933
130	6776	1729	2	task4S	a14	11	F	14	ASD	o2	early	s	p4	15	first	208.6082241	-1.210456524	282.4399417	0.178929288	182.2199975	0.160788341	100.2199442	0.018140947	3	95.8082241	-1.210456524	6.1430215	0.018140947
131	6777	1730	2	task4S	a14	11	F	14	ASD	o2	early	s	p4	16	first	241.487363	0.931407906	287.7824926	0.334813587	201.3449377	0.477240478	86.4375549	-0.142426891	3	128.687363	0.931407906	-7.6393678	-0.142426891
132	6778	1732	2	task4S	a14	11	F	14	ASD	o2	early	s	p4	18	first	202.7190737	-1.629536398	277.8063393	0.041324045	79.32226629	-2.476278249	198.484073	2.517602294	3	89.9190737	-1.629536398	104.4071503	2.517602294
133	6779	1733	2	task4S	a14	11	F	14	ASD	o2	early	s	p4	19	first	222.5321003	-0.264884575	265.2209014	-0.344340567	199.1713315	0.442825181	66.0495699	-0.787165747	4	109.7321003	-0.264884575	-28.0273528	-0.787165747
134	6780	1735	2	task4S	a14	11	F	14	ASD	o2	early	s	p4	21	middle	244.1560227	1.092243476	291.953365	0.454512314	221.0305045	0.773008059	70.9228605	-0.318495746	4	131.3560227	1.092243476	-23.1540622	-0.318495746
135	6781	1736	2	task4S	a14	11	F	14	ASD	o2	early	s	p4	22	middle	239.6378888	0.818897089	276.72045	0.00874421	182.2753929	0.1617521	94.4450571	-0.153007889	4	126.8378888	0.818897089	0.3681344	-0.153007889
136	6782	1737	2	task4S	a14	11	F	14	ASD	o2	early	s	p4	23	middle	187.1863964	-2.796128156	257.6729923	-0.584515984	103.7805128	-1.624120253	153.8924795	1.039604268	4	74.3863964	-2.796128156	59.8155568	1.039604268
137	6783	1738	2	task4S	a14	11	F	14	ASD	o2	early	s	p4	24	middle	210.5285793	-1.076355893	242.6993554	-1.082538504	99.27317132	-1.764908852	143.4261841	0.682370348	4	97.7285793	-1.076355893	49.3492614	0.682370348
138	6784	1739	2	task4S	a14	11	F	14	ASD	o2	early	s	p4	25	middle	204.9367525	-1.470311387	297.0576249	0.598692489	185.7713721	0.221989393	111.2862528	0.376703096	4	92.1367525	-1.470311387	17.2093301	0.376703096
139	6785	1740	2	task4S	a14	11	F	14	ASD	o2	early	s	p4	26	middle	213.1154972	-0.897629406	262.0320093	-0.44496685	101.1006316	-1.707071873	160.9313777	1.262105023	5	100.3154972	-0.897629406	66.854455	1.262105023
140	6786	1741	2	task4S	a14	11	F	14	ASD	o2	early	s	p4	27	middle	213.5342654	-0.868901476	298.5256279	0.639700683	101.0766225	-1.707824934	197.4490054	2.347525617	5	100.7342654	-0.868901476	103.3720827	2.347525617
141	6787	1742	2	task4S	a14	11	F	14	ASD	o2	early	s	p4	28	middle	237.9505146	0.715487347	298.0423005	0.626221397	198.3728845	0.430088749	99.669416	0.196132648	5	125.1505146	0.715487347	5.5924933	0.196132648
142	6788	1743	2	task4S	a14	11	F	14	ASD	o2	early	s	p4	29	middle	237.6294393	0.695727416	273.2553463	-0.096080508	208.5513782	0.588741306	64.7039681	-0.684821814	5	124.8294393	0.695727416	-29.3729546	-0.684821814
143	6789	1744	2	task4S	a14	11	F	14	ASD	o2	early	s	p4	30	middle	237.8663018	0.710307221	293.3262441	0.493538399	125.4941399	-1.021746029	167.8321042	1.515284428	5	125.0663018	0.710307221	73.7551815	1.515284428
144	6790	1745	2	task4S	a14	11	F	14	ASD	o2	early	s	p4	31	middle	220.2118226	-0.418273268	294.8606363	0.536940158	105.8825108	-1.560541565	188.9781255	2.097481724	5	107.4118226	-0.418273268	94.9012028	2.097481724
145	6791	1746	2	task4S	a14	11	F	14	ASD	o2	early	s	p4	32	middle	213.5824055	-0.865602626	260.0893163	-0.50687104	110.4747608	-1.425922736	149.6145555	0.919051696	6	100.7824055	-0.865602626	55.5376328	0.919051696
146	6792	1747	2	task4S	a14	11	F	14	ASD	o2	early	s	p4	33	middle	226.3366996	-0.016798768	294.9002188	0.538056797	97.03373926	-1.837253715	197.8664795	2.375310511	6	113.5366996	-0.016798768	103.7895568	2.375310511
147	6793	1748	2	task4S	a14	11	F	14	ASD	o2	early	s	p4	34	middle	223.2192363	-0.219766308	287.1960778	0.317845272	198.3828202	0.430247553	88.8132576	-0.112402281	6	110.4192363	-0.219766308	-5.2636651	-0.112402281
148	6794	1749	2	task4S	a14	11	F	14	ASD	o2	early	s	p4	35	middle	230.337615	0.239629506	289.6184378	0.38771521	79.8791839	-2.454094637	209.7392539	2.841809847	6	117.537615	0.239629506	115.6623312	2.841809847
149	6795	1750	2	task4S	a14	11	F	14	ASD	o2	early	s	p4	36	middle	261.0641242	2.072135942	290.7546029	0.420285383	231.4204288	0.918655817	59.3341741	-0.498370435	6	148.2641242	2.072135942	-34.7427486	-0.498370435
150	6796	1751	2	task4S	a14	11	F	14	ASD	o2	early	s	p4	37	middle	258.1793202	1.909524249	288.3197476	0.350329107	230.515585	0.906234178	57.8041626	-0.555905072	6	145.3793202	1.909524249	-36.2727601	-0.555905072
151	6797	1752	2	task4S	a14	11	F	14	ASD	o2	early	s	p4	38	middle	231.1511624	0.291226473	295.4549683	0.553690755	193.9581367	0.358728207	101.4968316	0.194962548	7	118.3511624	0.291226473	7.4199089	0.194962548
152	6798	1753	2	task4S	a14	11	F	14	ASD	o2	early	s	p4	39	middle	205.897961	-1.401833038	258.8343124	-0.547108242	185.5849612	0.21880617	73.2493512	-0.765914412	7	93.097961	-1.401833038	-20.8275715	-0.765914412
153	6799	1754	2	task4S	a14	11	F	14	ASD	o2	early	s	p4	40	middle	237.7904392	0.705639165	296.6408901	0.587014201	203.9252713	0.517616506	92.7156188	0.069397695	7	124.9904392	0.705639165	-1.3613039	0.069397695
154	6800	1755	2	task4S	a14	11	F	14	ASD	o2	early	s	p4	41	middle	235.1820333	0.544223483	292.7626919	0.477540754	91.68451165	-2.017049736	201.0781803	2.494590491	7	122.3820333	0.544223483	107.0012576	2.494590491
155	6801	1756	2	task4S	a14	11	F	14	ASD	o2	early	s	p4	42	middle	252.4309058	1.580006416	284.9722696	0.253181508	203.2480769	0.5070697	81.7241927	-0.253888192	7	139.6309058	1.580006416	-12.35273	-0.253888192
156	6802	1757	2	task4S	a14	11	F	14	ASD	o2	early	s	p4	43	last	227.9437383	0.086740747	299.3404326	0.662375051	187.5741324	0.252610225	111.7663002	0.409764826	7	115.1437383	0.086740747	17.6893775	0.409764826
157	6803	1758	2	task4S	a14	11	F	14	ASD	o2	early	s	p4	44	last	226.4298436	-0.010777574	279.3553731	0.087579829	203.37277	0.50901434	75.9826031	-0.421434512	7	113.6298436	-0.010777574	-18.0943196	-0.421434512
158	6804	1761	2	task4S	a14	11	F	14	ASD	o2	early	s	p4	47	last	226.3421591	-0.016445776	294.687962	0.532067192	200.6344059	0.46603148	94.0535561	0.066035712	8	113.5421591	-0.016445776	-0.0233666	0.066035712
159	6805	1762	2	task4S	a14	11	F	14	ASD	o2	early	s	p4	48	last	210.4388322	-1.082595741	250.2161658	-0.828803685	171.6198668	-0.02924114	78.596299	-0.799562545	8	97.6388322	-1.082595741	-15.4806237	-0.799562545
160	6806	1763	2	task4S	a14	11	F	14	ASD	o2	early	s	p4	49	last	237.2160103	0.670244402	294.5715769	0.528781128	110.2403195	-1.43265853	184.3312574	1.961439658	8	124.4160103	0.670244402	90.2543347	1.961439658
161	6807	1764	2	task4S	a14	11	F	14	ASD	o2	early	s	p4	50	last	254.904259	1.722697431	287.8406079	0.33649331	249.9721862	1.163160579	37.8684217	-0.82666727	8	142.104259	1.722697431	-56.208501	-0.82666727
162	6808	1765	2	task4S	a14	11	F	14	ASD	o2	early	s	p4	51	last	248.2486788	1.33551713	284.9301834	0.251952868	232.2431349	0.929907792	52.6870485	-0.677954924	9	135.4486788	1.33551713	-41.3898742	-0.677954924
163	6809	1766	2	task4S	a14	11	F	14	ASD	o2	early	s	p4	52	last	237.5588869	0.691381833	272.0571896	-0.132636126	198.9431964	0.4391913	73.1139932	-0.571827426	9	124.7588869	0.691381833	-20.9629295	-0.571827426
164	6810	1767	2	task4S	a14	11	F	14	ASD	o2	early	s	p4	53	last	240.3368788	0.861521155	300.2024307	0.686295629	210.6710924	0.620805698	89.5313383	0.065489931	9	127.5368788	0.861521155	-4.5455844	0.065489931
165	6811	1768	2	task4S	a14	11	F	14	ASD	o2	early	s	p4	54	last	221.2438921	-0.349846724	275.5284487	-0.027166818	193.424435	0.349991549	82.1040137	-0.377158368	9	108.4438921	-0.349846724	-11.972909	-0.377158368
166	6812	1769	2	task4S	a14	11	F	14	ASD	o2	early	s	p4	55	last	233.5364928	0.441469124	256.7319647	-0.614951664	221.5617749	0.780620055	35.1701898	-1.395571719	9	120.7364928	0.441469124	-58.9067329	-1.395571719
167	6813	1770	2	task4S	a14	11	F	14	ASD	o2	early	s	p4	56	last	222.5824166	-0.261576015	287.8800377	0.337632767	170.0297039	-0.058756659	117.8503338	0.396389426	9	109.7824166	-0.261576015	23.7734111	0.396389426
168	6814	1771	2	task4S	a14	11	F	14	ASD	o2	early	s	p4	57	last	230.1789899	0.229547924	261.147566	-0.473092652	200.6881905	0.466881346	60.4593755	-0.939973999	10	117.3789899	0.229547924	-33.6175472	-0.939973999
169	6815	1772	2	task4S	a14	11	F	14	ASD	o2	early	s	p4	58	last	248.447633	1.347240817	258.4125888	-0.560673104	238.2512263	1.010890495	20.1613625	-1.5715636	10	135.647633	1.347240817	-73.9155602	-1.5715636
170	6816	1773	2	task4S	a14	11	F	14	ASD	o2	early	s	p4	59	last	229.1891965	0.166483226	289.6901973	0.389776099	197.1295016	0.410152485	92.5606957	-0.020376386	10	116.3891965	0.166483226	-1.516227	-0.020376386
171	6817	1774	2	task4S	a14	11	F	14	ASD	o2	early	s	p4	60	last	253.5434647	1.644363626	285.1565412	0.258558888	225.2254841	0.832621631	59.9310571	-0.574062743	10	140.7434647	1.644363626	-34.1458656	-0.574062743
172	6818	1775	2	task4S	a14	11	F	14	ASD	o2	early	s	p4	61	last	231.0845387	0.287007884	295.7675042	0.562485724	201.4536538	0.478952039	94.3138504	0.083533685	10	118.2845387	0.287007884	0.2369277	0.083533685
173	6819	1776	2	task4S	a14	11	F	14	ASD	o2	early	s	p4	62	last	224.1575067	-0.158382014	253.5268575	-0.719458102	211.8460124	0.638439732	41.6808451	-1.357897834	10	111.3575067	-0.158382014	-52.3960776	-1.357897834
174	6820	1777	2	task4S	a14	11	F	14	ASD	o2	early	s	p4	63	last	224.9909106	-0.104073469	246.5852296	-0.95040236	205.7590654	0.546001621	40.8261642	-1.496403981	10	112.1909106	-0.104073469	-53.2507585	-1.496403981
175	6821	1652	3	task1F	a14	11	F	14	ASD	o3	late	n	p1	1	first	224.2143177	-0.154673533	295.8804061	0.565660574	192.5822495	0.33615588	103.2981566	0.229504694	1	111.4143177	-0.154673533	9.2212339	0.229504694
176	6822	1653	3	task1F	a14	11	F	14	ASD	o3	late	n	p1	2	first	218.25153	-0.549128926	299.0608625	0.654602143	99.33914348	-1.762802451	199.721719	2.417404594	1	105.45153	-0.549128926	105.6447963	2.417404594
177	6823	1654	3	task1F	a14	11	F	14	ASD	o3	late	n	p1	3	first	212.8887589	-0.913207453	271.1608792	-0.160087869	190.0629399	0.2944038	81.0979393	-0.454491669	1	100.0887589	-0.913207453	-12.9789834	-0.454491669
178	6824	1655	3	task1F	a14	11	F	14	ASD	o3	late	n	p1	4	first	225.1549009	-0.093410775	298.2663553	0.632472669	100.017103	-1.741236821	198.2492523	2.373709491	1	112.3549009	-0.093410775	104.1723296	2.373709491
179	6825	1656	3	task1F	a14	11	F	14	ASD	o3	late	n	p1	5	first	235.676848	0.574981193	273.1024371	-0.100736817	212.1463782	0.642932139	60.9560589	-0.743668955	1	122.876848	0.574981193	-33.1208638	-0.743668955
180	6826	1657	3	task1F	a14	11	F	14	ASD	o3	late	n	p1	6	first	223.3911796	-0.208498007	256.6287664	-0.618296194	193.7149831	0.354750786	62.9137833	-0.97304698	1	110.5911796	-0.208498007	-31.1631394	-0.97304698
181	6827	1658	3	task1F	a14	11	F	14	ASD	o3	late	n	p1	7	first	214.0207587	-0.835598192	284.642222	0.243541422	116.4473033	-1.258979284	168.1949187	1.502520706	2	101.2207587	-0.835598192	74.117996	1.502520706
182	6828	1659	3	task1F	a14	11	F	14	ASD	o3	late	n	p1	8	first	210.4099249	-1.084606145	270.1443266	-0.19133236	187.7929507	0.256306924	82.3513759	-0.447639284	2	97.6099249	-1.084606145	-11.7255468	-0.447639284
183	6829	1660	3	task1F	a14	11	F	14	ASD	o3	late	n	p1	9	first	202.3599853	-1.655481998	277.4562394	0.030833961	117.041983	-1.242828126	160.4142564	1.273662088	2	89.5599853	-1.655481998	66.3373337	1.273662088
184	6830	1661	3	task1F	a14	11	F	14	ASD	o3	late	n	p1	10	first	217.8483994	-0.57618482	251.1522523	-0.797740584	208.2429534	0.5840487	42.9092989	-1.381789284	2	105.0483994	-0.57618482	-51.1676238	-1.381789284
185	6831	1662	3	task1F	a14	11	F	14	ASD	o3	late	n	p1	11	first	211.5620048	-1.004695961	290.7230139	0.41938155	100.2822203	-1.732843277	190.4407936	2.152224827	2	98.7620048	-1.004695961	96.3638709	2.152224827
186	6832	1663	3	task1F	a14	11	F	14	ASD	o3	late	n	p1	12	first	232.7853069	0.394321034	288.5397003	0.356672835	211.5799045	0.634454378	76.9597958	-0.277781543	2	119.9853069	0.394321034	-17.1171269	-0.277781543
187	6833	1664	3	task1F	a14	11	F	14	ASD	o3	late	n	p1	13	first	229.2787866	0.17220266	251.9583652	-0.771083168	223.8901353	0.813766724	28.0682299	-1.584849891	3	116.4787866	0.17220266	-66.0086928	-1.584849891
188	6834	1665	3	task1F	a14	11	F	14	ASD	o3	late	n	p1	14	first	209.8169248	-1.125908353	267.2924615	-0.279618181	101.5917191	-1.69170771	165.7007424	1.412089528	3	97.0169248	-1.125908353	71.6238197	1.412089528
189	6835	1666	3	task1F	a14	11	F	14	ASD	o3	late	n	p1	15	first	209.0396882	-1.180219676	257.3629761	-0.594530551	95.24642651	-1.896201179	162.1165496	1.301670627	3	96.2396882	-1.180219676	68.0396269	1.301670627
190	6836	1668	3	task1F	a14	11	F	14	ASD	o3	late	n	p1	17	first	225.4268533	-0.075745461	299.9537582	0.679401986	201.8218093	0.484741207	98.1319489	0.194660779	3	112.6268533	-0.075745461	4.0550262	0.194660779
191	6837	1669	3	task1F	a14	11	F	14	ASD	o3	late	n	p1	18	first	224.1631014	-0.158016764	263.8996487	-0.385885442	208.5680946	0.588995444	55.3315541	-0.974880886	3	111.3631014	-0.158016764	-38.7453686	-0.974880886
192	6838	1670	3	task1F	a14	11	F	14	ASD	o3	late	n	p1	19	first	232.9644763	0.405580382	274.9954278	-0.043275259	208.3199812	0.585221309	66.6754466	-0.628496569	4	120.1644763	0.405580382	-27.4014761	-0.628496569
193	6839	1671	3	task1F	a14	11	F	14	ASD	o3	late	n	p1	20	first	196.6969817	-2.070859633	254.091212	-0.70096114	115.6209911	-1.28155891	138.4702209	0.580597769	4	83.8969817	-2.070859633	44.3932982	0.580597769
194	6840	1672	3	task1F	a14	11	F	14	ASD	o3	late	n	p1	21	middle	236.1911178	0.606879873	289.2217676	0.37631386	204.3498802	0.524211628	84.8718874	-0.147897768	4	123.3911178	0.606879873	-9.2050353	-0.147897768
195	6841	1673	3	task1F	a14	11	F	14	ASD	o3	late	n	p1	22	middle	214.7455614	-0.786121397	265.9615644	-0.321141928	195.7677213	0.388173057	70.1938431	-0.709314985	4	101.9455614	-0.786121397	-23.8830796	-0.709314985
196	6842	1674	3	task1F	a14	11	F	14	ASD	o3	late	n	p1	23	middle	232.4946769	0.376038848	281.3318792	0.146229364	143.6181035	-0.594021483	137.7137757	0.740250847	4	119.6946769	0.376038848	43.636853	0.740250847
197	6843	1675	3	task1F	a14	11	F	14	ASD	o3	late	n	p1	24	middle	199.2253345	-1.883948311	297.690846	0.616406117	75.49154343	-2.633222802	222.1993026	3.249628919	4	86.4253345	-1.883948311	128.1223799	3.249628919
198	6844	1676	3	task1F	a14	11	F	14	ASD	o3	late	n	p1	25	middle	223.0563593	-0.230448458	254.9349163	-0.673384847	213.0812027	0.656873202	41.8537136	-1.33025805	4	110.2563593	-0.230448458	-52.2232091	-1.33025805
199	6845	1677	3	task1F	a14	11	F	14	ASD	o3	late	n	p1	26	middle	236.9896052	0.656270376	278.0963815	0.050004604	207.3149527	0.56988737	70.7814288	-0.519882766	5	124.1896052	0.656270376	-23.2954939	-0.519882766
200	6846	1678	3	task1F	a14	11	F	14	ASD	o3	late	n	p1	27	middle	232.8010993	0.395313807	267.4367944	-0.275127454	205.4751871	0.541624087	61.9616073	-0.816751541	5	120.0010993	0.395313807	-32.1153154	-0.816751541
201	6847	1679	3	task1F	a14	11	F	14	ASD	o3	late	n	p1	28	middle	228.0984277	0.096668651	272.0447103	-0.133017715	197.2278753	0.411734373	74.816835	-0.544752087	5	115.2984277	0.096668651	-19.2600877	-0.544752087
202	6848	1680	3	task1F	a14	11	F	14	ASD	o3	late	n	p1	29	middle	238.3979718	0.742980773	295.9593412	0.567879544	107.9830825	-1.498254609	187.9762587	2.066134153	5	125.5979718	0.742980773	93.899336	2.066134153
203	6849	1681	3	task1F	a14	11	F	14	ASD	o3	late	n	p1	30	middle	209.8269911	-1.125206266	214.3923322	-2.114188292	204.7051953	0.52971994	9.6871369	-2.643908232	5	97.0269911	-1.125206266	-84.3897858	-2.643908232
204	6850	1683	3	task1F	a14	11	F	14	ASD	o3	late	n	p1	32	middle	235.3320261	0.553553874	289.1655635	0.374697142	106.2991537	-1.548089447	182.8664098	1.922786588	6	122.5320261	0.553553874	88.7894871	1.922786588
205	6851	1684	3	task1F	a14	11	F	14	ASD	o3	late	n	p1	33	middle	239.8737829	0.833295678	294.2788952	0.520511692	207.3514538	0.570445575	86.9274414	-0.049933883	6	127.0737829	0.833295678	-7.1494813	-0.049933883
206	6852	1685	3	task1F	a14	11	F	14	ASD	o3	late	n	p1	34	middle	222.6195682	-0.259133583	286.0340678	0.284119125	138.2070947	-0.715790934	147.8269731	0.999910058	6	109.8195682	-0.259133583	53.7500504	0.999910058
207	6853	1686	3	task1F	a14	11	F	14	ASD	o3	late	n	p1	35	middle	246.0784512	1.207019345	295.691823	0.560356858	235.4395405	0.97324929	60.2522825	-0.412892432	6	133.2784512	1.207019345	-33.8246402	-0.412892432
208	6854	1687	3	task1F	a14	11	F	14	ASD	o3	late	n	p1	36	middle	221.7991637	-0.313163984	280.8000627	0.13048921	201.1364183	0.473955085	79.6636444	-0.343465875	6	108.9991637	-0.313163984	-14.4132783	-0.343465875
209	6855	1688	3	task1F	a14	11	F	14	ASD	o3	late	n	p1	37	middle	224.9199093	-0.108692405	256.2669648	-0.630032375	190.4956396	0.301614075	65.7713252	-0.93164645	6	112.1199093	-0.108692405	-28.3055975	-0.93164645
210	6856	1689	3	task1F	a14	11	F	14	ASD	o3	late	n	p1	38	middle	196.2245034	-2.106054418	264.7914413	-0.35782157	81.76458952	-2.380125243	183.0268518	2.022303672	7	83.4245034	-2.106054418	88.9499291	2.022303672
211	6857	1690	3	task1F	a14	11	F	14	ASD	o3	late	n	p1	39	middle	251.8201694	1.544556991	291.2653521	0.434885463	227.2941539	0.861611304	63.9711982	-0.426725842	7	139.0201694	1.544556991	-30.1057245	-0.426725842
212	6858	1691	3	task1F	a14	11	F	14	ASD	o3	late	n	p1	40	middle	233.8569202	0.461534585	289.9084352	0.396040624	210.3350126	0.615743482	79.5734226	-0.219702858	7	121.0569202	0.461534585	-14.5035001	-0.219702858
213	6859	1692	3	task1F	a14	11	F	14	ASD	o3	late	n	p1	41	middle	224.4055186	-0.14219931	297.161757	0.601608057	202.8440115	0.500759925	94.3177455	0.100848131	7	111.6055186	-0.14219931	0.2408228	0.100848131
214	6860	1693	3	task1F	a14	11	F	14	ASD	o3	late	n	p1	42	middle	215.1094506	-0.761344364	237.2973274	-1.269788678	203.2609541	0.50727058	34.0363733	-1.777059258	7	102.3094506	-0.761344364	-60.0405494	-1.777059258
215	6861	1694	3	task1F	a14	11	F	14	ASD	o3	late	n	p1	43	last	255.1424795	1.736367516	263.558377	-0.396650038	247.2808573	1.128837984	16.2775197	-1.525488022	7	142.3424795	1.736367516	-77.799403	-1.525488022
216	6862	1695	3	task1F	a14	11	F	14	ASD	o3	late	n	p1	44	last	220.2572253	-0.415256316	277.7892621	0.040812665	201.7078438	0.482950253	76.0814183	-0.442137587	7	107.4572253	-0.415256316	-17.9955044	-0.442137587
217	6863	1696	3	task1F	a14	11	F	14	ASD	o3	late	n	p1	45	last	240.602888	0.877709708	278.3930246	0.05887336	231.7544593	0.923229097	46.6385653	-0.864355737	8	127.802888	0.877709708	-47.4383574	-0.864355737
218	6864	1697	3	task1F	a14	11	F	14	ASD	o3	late	n	p1	46	last	209.8205455	-1.125655819	288.4959986	0.355412805	92.75773883	-1.980150048	195.7382598	2.335562853	8	97.0205455	-1.125655819	101.6613371	2.335562853
219	6865	1698	3	task1F	a14	11	F	14	ASD	o3	late	n	p1	47	last	208.7731266	-1.19889284	279.4580781	0.090637635	144.4584428	-0.575523067	134.9996353	0.666160702	8	95.9731266	-1.19889284	40.9227126	0.666160702
220	6866	1699	3	task1F	a14	11	F	14	ASD	o3	late	n	p1	48	last	227.1688804	0.036909056	268.970821	-0.227547454	181.0981843	0.141207951	87.8726367	-0.368755405	8	114.3688804	0.036909056	-6.204286	-0.368755405
221	6867	1700	3	task1F	a14	11	F	14	ASD	o3	late	n	p1	49	last	231.51436	0.314202659	287.6002366	0.32954359	211.2434626	0.629408488	76.356774	-0.299864898	8	118.71436	0.314202659	-17.7201487	-0.299864898
222	6868	1701	3	task1F	a14	11	F	14	ASD	o3	late	n	p1	50	last	225.2887743	-0.084712045	263.9491716	-0.384324518	209.5581094	0.604010317	54.3910622	-0.988334835	8	112.4887743	-0.084712045	-39.6858605	-0.988334835
223	6869	1702	3	task1F	a14	11	F	14	ASD	o3	late	n	p1	51	last	230.4678231	0.247899828	293.0027564	0.484359265	208.5939121	0.589387904	84.4088443	-0.10502864	9	117.6678231	0.247899828	-9.6680784	-0.10502864
224	6870	1703	3	task1F	a14	11	F	14	ASD	o3	late	n	p1	52	last	221.0293963	-0.364041552	272.4314011	-0.121201717	199.2647699	0.444312326	73.1666312	-0.565514043	9	108.2293963	-0.364041552	-20.9102915	-0.565514043
225	6871	1704	3	task1F	a14	11	F	14	ASD	o3	late	n	p1	53	last	213.0220371	-0.90404857	280.0974372	0.109647856	192.2818263	0.331205794	87.8156109	-0.221557938	9	100.2220371	-0.90404857	-6.2613118	-0.221557938
226	6872	1705	3	task1F	a14	11	F	14	ASD	o3	late	n	p1	54	last	223.3878979	-0.208712992	257.4456045	-0.591860197	194.5375624	0.368186188	62.9080421	-0.960046385	9	110.5878979	-0.208712992	-31.1688806	-0.960046385
227	6873	1706	3	task1F	a14	11	F	14	ASD	o3	late	n	p1	55	last	214.035987	-0.834556949	316.4968615	1.125991245	132.2138901	-0.856355672	184.2829714	1.982346916	9	101.235987	-0.834556949	90.2060487	1.982346916
228	6874	1707	3	task1F	a14	11	F	14	ASD	o3	late	n	p1	56	last	228.201461	0.103277553	276.8087011	0.011396768	141.283517	-0.64598653	135.5251841	0.657383299	9	115.401461	0.103277553	41.4482614	0.657383299
229	6875	1708	3	task1F	a14	11	F	14	ASD	o3	late	n	p1	57	last	208.8990646	-1.190067666	248.3377198	-0.891490176	198.4989436	0.432102985	49.8387762	-1.323593161	10	96.0990646	-1.190067666	-44.2381465	-1.323593161
230	6876	1709	3	task1F	a14	11	F	14	ASD	o3	late	n	p1	58	last	211.2673385	-1.025093015	246.5407479	-0.951903111	204.3087627	0.523573582	42.2319852	-1.475476693	10	98.4673385	-1.025093015	-51.8449375	-1.475476693
231	6877	1710	3	task1F	a14	11	F	14	ASD	o3	late	n	p1	59	last	227.0636339	0.030127467	306.131569	0.84899235	132.5509276	-0.848283233	173.5806414	1.697275583	10	114.2636339	0.030127467	79.5037187	1.697275583
232	6878	1711	3	task1F	a14	11	F	14	ASD	o3	late	n	p1	60	last	218.5003293	-0.532455823	297.8425233	0.62064352	100.0177018	-1.741217838	197.8248215	2.361861358	10	105.7003293	-0.532455823	103.7478988	2.361861358
233	6879	1712	3	task1F	a14	11	F	14	ASD	o3	late	n	p1	61	last	228.8342202	0.143799532	294.0701395	0.514608477	100.2007996	-1.735418672	193.8693399	2.250027148	10	116.0342202	0.143799532	99.7924172	2.250027148
234	6880	1713	3	task1F	a14	11	F	14	ASD	o3	late	n	p1	62	last	237.1237335	0.664550565	297.485803	0.610674404	211.4460811	0.632448283	86.0397219	-0.021773878	10	124.3237335	0.664550565	-8.0372008	-0.021773878
235	6881	1714	3	task1F	a14	11	F	14	ASD	o3	late	n	p1	63	last	221.6000068	-0.326310253	264.959444	-0.352545266	107.840274	-1.502450675	157.11917	1.149905409	10	108.8000068	-0.326310253	63.0422473	1.149905409
236	6882	1568	4	task2S	a14	11	F	14	ASD	o4	late	s	p2	1	first	240.4790184	0.870173589	289.3545176	0.380131186	126.7093227	-0.991191156	162.6451949	1.371322342	1	127.6790184	0.870173589	68.5682722	1.371322342
237	6883	1569	4	task2S	a14	11	F	14	ASD	o4	late	s	p2	2	first	201.3380142	-1.729576325	234.5085149	-1.368132335	110.8528899	-1.415088672	123.655625	0.046956336	1	88.5380142	-1.729576325	29.5787023	0.046956336
238	6884	1570	4	task2S	a14	11	F	14	ASD	o4	late	s	p2	3	first	242.8199384	1.011940907	280.1264379	0.110509112	216.1287641	0.701900566	63.9976738	-0.591391454	1	130.0199384	1.011940907	-30.0792489	-0.591391454
239	6885	1571	4	task2S	a14	11	F	14	ASD	o4	late	s	p2	4	first	209.5969066	-1.141262225	258.3818436	-0.561662898	193.8542228	0.357029031	64.5276208	-0.918691929	1	96.7969066	-1.141262225	-29.5493019	-0.918691929
240	6886	1572	4	task2S	a14	11	F	14	ASD	o4	late	s	p2	5	first	210.2231746	-1.097600655	271.5122554	-0.149315297	188.402536	0.266582539	83.1097194	-0.415897837	1	97.4231746	-1.097600655	-10.9672033	-0.415897837
241	6887	1573	4	task2S	a14	11	F	14	ASD	o4	late	s	p2	6	first	237.7445249	0.702813195	257.3932261	-0.593552844	208.4606175	0.587361126	48.9326086	-1.180913969	1	124.9445249	0.702813195	-45.1443141	-1.180913969
242	6888	1574	4	task2S	a14	11	F	14	ASD	o4	late	s	p2	7	first	212.7734834	-0.921133815	234.1279339	-1.381643613	206.9181771	0.563813202	27.2097568	-1.945456816	1	99.9734834	-0.921133815	-66.8671659	-1.945456816
243	6889	1575	4	task2S	a14	11	F	14	ASD	o4	late	s	p2	8	first	224.1794637	-0.156948604	252.5136576	-0.75276972	206.4450004	0.556554177	46.0686572	-1.309323897	1	111.3794637	-0.156948604	-48.0082655	-1.309323897
244	6890	1576	4	task2S	a14	11	F	14	ASD	o4	late	s	p2	9	first	222.4272179	-0.271783546	296.9380874	0.59534433	195.4532816	0.383076207	101.4848058	0.212268122	2	109.6272179	-0.271783546	7.4078831	0.212268122
245	6891	1577	4	task2S	a14	11	F	14	ASD	o4	late	s	p2	10	first	209.2654187	-1.164425421	239.1735145	-1.204275697	193.8614378	0.357147038	45.3120767	-1.561422735	2	96.4654187	-1.164425421	-48.764846	-1.561422735
246	6892	1578	4	task2S	a14	11	F	14	ASD	o4	late	s	p2	11	first	226.9422619	0.022302923	294.0856222	0.515046442	204.2489604	0.522645361	89.8366618	-0.007598919	2	114.1422619	0.022302923	-4.2402609	-0.007598919
247	6893	1579	4	task2S	a14	11	F	14	ASD	o4	late	s	p2	12	first	202.7551062	-1.626935441	234.4128362	-1.371527029	192.4303464	0.333653932	41.9824898	-1.705180961	2	89.9551062	-1.626935441	-52.0944329	-1.705180961
248	6894	1580	4	task2S	a14	11	F	14	ASD	o4	late	s	p2	13	first	212.1418927	-0.964638458	256.7379093	-0.614759047	198.7747265	0.436505128	57.9631828	-1.051264176	2	99.3418927	-0.964638458	-36.1137399	-1.051264176
249	6895	1581	4	task2S	a14	11	F	14	ASD	o4	late	s	p2	14	first	210.0253255	-1.111380044	241.9610405	-1.107883355	189.7149503	0.28859317	52.2460902	-1.396476525	2	97.2253255	-1.111380044	-41.8308325	-1.396476525
250	6896	1582	4	task2S	a14	11	F	14	ASD	o4	late	s	p2	15	first	223.9982767	-0.168781166	296.6307921	0.586731019	104.2699711	-1.609201438	192.360821	2.195932457	2	111.1982767	-0.168781166	98.2838983	2.195932457
251	6897	1583	4	task2S	a14	11	F	14	ASD	o4	late	s	p2	16	first	249.5017538	1.409200308	290.9551385	0.426020872	228.442143	0.877585228	62.5129955	-0.451564356	2	136.7017538	1.409200308	-31.5639272	-0.451564356
252	6898	1584	4	task2S	a14	11	F	14	ASD	o4	late	s	p2	17	first	223.1824342	-0.222179261	289.7299401	0.390917269	210.4113439	0.616893935	79.3185962	-0.225976667	3	110.3824342	-0.222179261	-14.7583265	-0.225976667
253	6899	1585	4	task2S	a14	11	F	14	ASD	o4	late	s	p2	18	first	217.7812165	-0.580698631	292.3261371	0.465127023	186.073221	0.227137111	106.2529161	0.237989912	3	104.9812165	-0.580698631	12.1759934	0.237989912
254	6900	1586	4	task2S	a14	11	F	14	ASD	o4	late	s	p2	19	first	237.6757396	0.698578521	282.7711577	0.18867887	201.1919167	0.47482984	81.579241	-0.28615097	3	124.8757396	0.698578521	-12.4976817	-0.28615097
255	6901	1587	4	task2S	a14	11	F	14	ASD	o4	late	s	p2	20	first	234.343872	0.49197538	292.0308272	0.45671917	109.3561054	-1.458192661	182.6747218	1.91491183	3	121.543872	0.49197538	88.5977991	1.91491183
256	6902	1588	4	task2S	a14	11	F	14	ASD	o4	late	s	p2	21	first	244.9658828	1.140704803	254.7832815	-0.678334264	237.9941955	1.007468015	16.789086	-1.68580228	3	132.1658828	1.140704803	-77.2878367	-1.68580228
257	6903	1589	4	task2S	a14	11	F	14	ASD	o4	late	s	p2	22	first	236.0219242	0.596392952	265.4679929	-0.336594109	216.9856867	0.714447166	48.4823062	-1.051041275	3	123.2219242	0.596392952	-45.5946165	-1.051041275
258	6904	1590	4	task2S	a14	11	F	14	ASD	o4	late	s	p2	23	first	222.4786248	-0.268401688	279.4590656	0.090667031	188.8432289	0.273990496	90.6158367	-0.183323465	3	109.6786248	-0.268401688	-3.461086	-0.183323465
259	6905	1592	4	task2S	a14	11	F	14	ASD	o4	late	s	p2	25	first	229.3698106	0.178011345	260.2862128	-0.500575884	215.1758088	0.687889353	45.110404	-1.188465237	3	116.5698106	0.178011345	-48.9665187	-1.188465237
260	6906	1593	4	task2S	a14	11	F	14	ASD	o4	late	s	p2	26	first	225.3936594	-0.077900507	293.1523449	0.488605176	116.1791212	-1.266289959	176.9732237	1.754895135	4	112.5936594	-0.077900507	82.896301	1.754895135
261	6907	1594	4	task2S	a14	11	F	14	ASD	o4	late	s	p2	27	first	225.388724	-0.078220955	287.039574	0.31331087	151.9886278	-0.414407142	135.0509462	0.727718012	4	112.588724	-0.078220955	40.9740235	0.727718012
262	6908	1595	4	task2S	a14	11	F	14	ASD	o4	late	s	p2	28	middle	247.4587921	1.288878936	276.8648454	0.013083854	227.8871429	0.869872616	48.9777025	-0.856788762	4	134.6587921	1.288878936	-45.0992202	-0.856788762
263	6909	1596	4	task2S	a14	11	F	14	ASD	o4	late	s	p2	29	middle	223.234318	-0.218777582	250.4744831	-0.820220087	214.9427516	0.684453292	35.5317315	-1.504673379	4	110.434318	-0.218777582	-58.5451912	-1.504673379
264	6910	1597	4	task2S	a14	11	F	14	ASD	o4	late	s	p2	30	middle	237.4127241	0.682375018	276.2219102	-0.006256278	210.0616388	0.611619809	66.1602714	-0.617876087	4	124.6127241	0.682375018	-27.9166513	-0.617876087
265	6911	1598	4	task2S	a14	11	F	14	ASD	o4	late	s	p2	31	middle	236.2172385	0.608498211	257.3357209	-0.595411563	214.6076967	0.679506901	42.7280242	-1.274918464	4	123.4172385	0.608498211	-51.3488985	-1.274918464
266	6912	1599	4	task2S	a14	11	F	14	ASD	o4	late	s	p2	32	middle	232.2557158	0.360989783	257.3287418	-0.595637174	216.7263336	0.710655093	40.6024082	-1.306292268	4	119.4557158	0.360989783	-53.4745145	-1.306292268
267	6913	1600	4	task2S	a14	11	F	14	ASD	o4	late	s	p2	33	middle	230.4133479	0.244440339	284.2727627	0.232736924	94.01199631	-1.937563417	190.2607664	2.170300342	4	117.6133479	0.244440339	96.1838437	2.170300342
268	6914	1601	4	task2S	a14	11	F	14	ASD	o4	late	s	p2	34	middle	241.5342805	0.934250863	298.0914385	0.627592781	219.8328905	0.755781425	78.258548	-0.128188644	5	128.7342805	0.934250863	-15.8183747	-0.128188644
269	6915	1602	4	task2S	a14	11	F	14	ASD	o4	late	s	p2	35	middle	236.5363989	0.628257722	275.3376597	-0.032929075	100.682103	-1.720224979	174.6555567	1.687295904	5	123.7363989	0.628257722	80.578634	1.687295904
270	6916	1603	4	task2S	a14	11	F	14	ASD	o4	late	s	p2	36	middle	206.5580755	-1.354990115	269.8527639	-0.200315453	104.2182941	-1.610773256	165.6344698	1.410457803	5	93.7580755	-1.354990115	71.5575471	1.410457803
271	6917	1604	4	task2S	a14	11	F	14	ASD	o4	late	s	p2	37	middle	238.4318953	0.745063053	280.5107004	0.121912437	201.3428176	0.477207091	79.1678828	-0.355294654	5	125.6318953	0.745063053	-14.9090399	-0.355294654
272	6918	1605	4	task2S	a14	11	F	14	ASD	o4	late	s	p2	38	middle	225.8250045	-0.049921006	288.4678182	0.354600192	105.9040457	-1.559896757	182.5637725	1.914496948	5	113.0250045	-0.049921006	88.4868498	1.914496948
273	6919	1606	4	task2S	a14	11	F	14	ASD	o4	late	s	p2	39	middle	208.3444855	-1.228970043	297.7846496	0.619026959	102.1955088	-1.672919017	195.5891408	2.291945976	5	95.5444855	-1.228970043	101.5122181	2.291945976
274	6920	1607	4	task2S	a14	11	F	14	ASD	o4	late	s	p2	40	middle	248.4330361	1.346380991	294.6225695	0.530221033	233.3647141	0.945183349	61.2578554	-0.414962316	5	135.6330361	1.346380991	-32.8190673	-0.414962316
275	6921	1608	4	task2S	a14	11	F	14	ASD	o4	late	s	p2	41	middle	224.1498517	-0.158881786	284.5448454	0.240695095	201.6739801	0.482417894	82.8708653	-0.241722799	5	111.3498517	-0.158881786	-11.2060574	-0.241722799
276	6922	1609	4	task2S	a14	11	F	14	ASD	o4	late	s	p2	42	middle	215.5818629	-0.729240503	295.5224104	0.555589408	97.16648969	-1.832918877	198.3559207	2.388508285	5	102.7818629	-0.729240503	104.278998	2.388508285
277	6923	1610	4	task2S	a14	11	F	14	ASD	o4	late	s	p2	43	middle	219.7698821	-0.447672186	265.7096117	-0.329026193	101.7929456	-1.685433577	163.9166661	1.356407384	6	106.9698821	-0.447672186	69.8397434	1.356407384
278	6924	1611	4	task2S	a14	11	F	14	ASD	o4	late	s	p2	44	middle	223.3322435	-0.212359406	284.9154198	0.251521826	196.8858244	0.406230658	88.0295954	-0.154708833	6	110.5322435	-0.212359406	-6.0473273	-0.154708833
279	6925	1612	4	task2S	a14	11	F	14	ASD	o4	late	s	p2	45	middle	224.7230768	-0.121504821	256.054079	-0.636945745	199.667973	0.45072163	56.386106	-1.087667375	6	111.9230768	-0.121504821	-37.6908167	-1.087667375
280	6926	1613	4	task2S	a14	11	F	14	ASD	o4	late	s	p2	46	middle	210.0030649	-1.112931217	295.5777226	0.557146252	196.3145542	0.397017373	99.2631684	0.160128879	6	97.2030649	-1.112931217	5.1862457	0.160128879
281	6927	1614	4	task2S	a14	11	F	14	ASD	o4	late	s	p2	47	middle	205.012099	-1.464931967	244.5642625	-1.018861792	182.5466725	0.166467545	62.01759	-1.185329336	6	92.212099	-1.464931967	-32.0593327	-1.185329336
282	6928	1615	4	task2S	a14	11	F	14	ASD	o4	late	s	p2	48	middle	245.9936012	1.20197244	289.8429486	0.394161325	219.4108252	0.749688009	70.4321234	-0.355526685	6	133.1936012	1.20197244	-23.6447993	-0.355526685
283	6929	1616	4	task2S	a14	11	F	14	ASD	o4	late	s	p2	49	middle	212.4195134	-0.945499715	276.4800589	0.001514496	190.6584902	0.304323489	85.8215687	-0.302808993	6	99.6195134	-0.945499715	-8.255354	-0.302808993
284	6930	1617	4	task2S	a14	11	F	14	ASD	o4	late	s	p2	50	middle	211.1390298	-1.033983545	273.3050129	-0.094568648	82.62633201	-2.346883008	190.6786809	2.25231436	6	98.3390298	-1.033983545	96.6017582	2.25231436
285	6931	1618	4	task2S	a14	11	F	14	ASD	o4	late	s	p2	51	middle	225.8971097	-0.045249066	249.4145466	-0.855497132	216.2519224	0.703706841	33.1626242	-1.559203973	7	113.0971097	-0.045249066	-60.9142985	-1.559203973
286	6932	1619	4	task2S	a14	11	F	14	ASD	o4	late	s	p2	52	middle	204.7876723	-1.480960909	269.8847083	-0.199330768	102.339045	-1.668468798	167.5456633	1.46913803	7	91.9876723	-1.480960909	73.4687406	1.46913803
287	6933	1620	4	task2S	a14	11	F	14	ASD	o4	late	s	p2	53	middle	207.9193493	-1.258862497	265.4298108	-0.337790668	103.0329198	-1.647043436	162.396891	1.309252768	7	95.1193493	-1.258862497	68.3199683	1.309252768
288	6934	1621	4	task2S	a14	11	F	14	ASD	o4	late	s	p2	54	middle	218.2995139	-0.545911841	241.4353468	-1.125976532	197.5253037	0.416512343	43.9100431	-1.542488875	7	105.4995139	-0.545911841	-50.1668796	-1.542488875
289	6935	1622	4	task2S	a14	11	F	14	ASD	o4	late	s	p2	55	middle	205.9368464	-1.3990695	288.6298083	0.359270274	86.05680893	-2.217900963	202.5729994	2.577171237	7	93.1368464	-1.3990695	108.4960767	2.577171237
290	6936	1623	4	task2S	a14	11	F	14	ASD	o4	late	s	p2	56	middle	245.7556261	1.18780831	295.0256758	0.541595	107.7044496	-1.506446689	187.3212262	2.048041688	7	132.9556261	1.18780831	93.2443035	2.048041688
291	6937	1624	4	task2S	a14	11	F	14	ASD	o4	late	s	p2	57	last	224.6985578	-0.123101622	295.706537	0.560770797	104.206544	-1.611130758	191.499993	2.171901555	7	111.8985578	-0.123101622	97.4230703	2.171901555
292	6938	1625	4	task2S	a14	11	F	14	ASD	o4	late	s	p2	58	last	222.0080979	-0.299385	261.2460303	-0.469956723	125.7638712	-1.014938365	135.4821591	0.544981641	7	109.2080979	-0.299385	41.4052364	0.544981641
293	6939	1626	4	task2S	a14	11	F	14	ASD	o4	late	s	p2	59	last	226.6877865	0.005883948	291.1021634	0.430223398	196.7160704	0.403495708	94.386093	0.02672769	8	113.8877865	0.005883948	0.3091703	0.02672769
294	6940	1627	4	task2S	a14	11	F	14	ASD	o4	late	s	p2	60	last	215.1873116	-0.756048292	261.6606347	-0.456765195	193.8935425	0.357672085	67.7670922	-0.81443728	8	102.3873116	-0.756048292	-26.3098305	-0.81443728
295	6941	1628	4	task2S	a14	11	F	14	ASD	o4	late	s	p2	61	last	230.1535568	0.227930851	238.935295	-1.212565341	215.666299	0.695108717	23.268996	-1.907674058	8	117.3535568	0.227930851	-70.8079267	-1.907674058
296	6942	1629	4	task2S	a14	11	F	14	ASD	o4	late	s	p2	62	last	248.5473644	1.353114113	285.7316471	0.275319204	219.1737902	0.74626076	66.5578569	-0.470941556	8	135.7473644	1.353114113	-27.5190658	-0.470941556
297	6943	1630	4	task2S	a14	11	F	14	ASD	o4	late	s	p2	63	last	234.1537048	0.480095001	274.6339445	-0.054217434	227.1947403	0.8602242	47.4392042	-0.914441634	8	121.3537048	0.480095001	-46.6377185	-0.914441634
298	6944	1631	4	task2S	a14	11	F	14	ASD	o4	late	s	p2	64	last	218.4065903	-0.538735443	254.4118079	-0.690471761	118.3008033	-1.208908306	136.1110046	0.518436545	8	105.6065903	-0.538735443	42.0340819	0.518436545
299	6945	1632	4	task2S	a14	11	F	14	ASD	o4	late	s	p2	65	last	200.6104747	-1.782553484	255.1414573	-0.666648005	72.89934958	-2.744010353	182.2421077	2.077362348	8	87.8104747	-1.782553484	88.165185	2.077362348
300	6946	1633	4	task2S	a14	11	F	14	ASD	o4	late	s	p2	66	last	230.1149892	0.225478327	308.2218078	0.905598631	108.7583321	-1.475572259	199.4634757	2.38117089	8	117.3149892	0.225478327	105.386553	2.38117089
301	6947	1634	4	task2S	a14	11	F	14	ASD	o4	late	s	p2	67	last	235.7174647	0.577503061	273.6322946	-0.084613	194.9814632	0.375412954	78.6508314	-0.460025954	8	122.9174647	0.577503061	-15.4260913	-0.460025954
302	6948	1635	4	task2S	a14	11	F	14	ASD	o4	late	s	p2	68	last	229.0027333	0.154572239	287.9931152	0.340899658	205.9673799	0.549210087	82.0257353	-0.208310429	9	116.2027333	0.154572239	-12.0511874	-0.208310429
303	6949	1636	4	task2S	a14	11	F	14	ASD	o4	late	s	p2	69	last	211.7715225	-0.990210241	240.5592331	-1.156218085	188.3016633	0.264884453	52.2575698	-1.421102538	9	98.9715225	-0.990210241	-41.8193529	-1.421102538
304	6950	1637	4	task2S	a14	11	F	14	ASD	o4	late	s	p2	70	last	237.6052006	0.69423461	281.1840479	0.141856994	101.8483735	-1.683707544	179.3356744	1.825564538	9	124.8052006	0.69423461	85.2587517	1.825564538
305	6951	1638	4	task2S	a14	11	F	14	ASD	o4	late	s	p2	71	last	221.7373497	-0.317243038	287.1131922	0.315444126	211.1449839	0.627930004	75.9682083	-0.312485877	9	108.9373497	-0.317243038	-18.1087144	-0.312485877
306	6952	1639	4	task2S	a14	11	F	14	ASD	o4	late	s	p2	72	last	240.8763095	0.894330709	291.8736364	0.452240277	116.5371047	-1.256535049	175.3365317	1.708775327	9	128.0763095	0.894330709	81.259609	1.708775327
307	6953	1640	4	task2S	a14	11	F	14	ASD	o4	late	s	p2	73	last	244.6632676	1.122615346	295.3335478	0.550271392	212.9332465	0.654670806	82.4003013	-0.104399415	9	131.8632676	1.122615346	-11.6766214	-0.104399415
308	6954	1641	4	task2S	a14	11	F	14	ASD	o4	late	s	p2	74	last	230.7951825	0.268671826	266.0081161	-0.31968602	218.6401309	0.738531084	47.3679852	-1.058217104	9	117.9951825	0.268671826	-46.7089375	-1.058217104
309	6955	1642	4	task2S	a14	11	F	14	ASD	o4	late	s	p2	75	last	214.9204675	-0.774206892	292.2893374	0.464079751	198.8227938	0.43727177	93.4665436	0.026807981	9	102.1204675	-0.774206892	-0.6103791	0.026807981
310	6956	1643	4	task2S	a14	11	F	14	ASD	o4	late	s	p2	76	last	231.8150148	0.333195083	273.3170687	-0.094201708	209.5518929	0.603916257	63.7651758	-0.698117965	10	119.0150148	0.333195083	-30.3117469	-0.698117965
311	6957	1644	4	task2S	a14	11	F	14	ASD	o4	late	s	p2	77	last	228.5034034	0.122627979	282.3241247	0.175517433	190.171679	0.296217313	92.1524457	-0.12069988	10	115.7034034	0.122627979	-1.924477	-0.12069988
312	6958	1645	4	task2S	a14	11	F	14	ASD	o4	late	s	p2	78	last	205.0871405	-1.459576288	245.7898071	-0.977279776	196.3059902	0.396879052	49.4838169	-1.374158828	10	92.2871405	-1.459576288	-44.5931058	-1.374158828
313	6959	1646	4	task2S	a14	11	F	14	ASD	o4	late	s	p2	79	last	227.1799417	0.037621612	317.1634185	1.143492382	131.5843017	-0.871490318	185.5791168	2.0149827	10	114.3799417	0.037621612	91.5021941	2.0149827
314	6960	1647	4	task2S	a14	11	F	14	ASD	o4	late	s	p2	80	last	226.7070054	0.007124611	286.205793	0.289111891	197.3150787	0.413135978	88.8907143	-0.124024087	10	113.9070054	0.007124611	-5.1862084	-0.124024087
315	6961	1648	4	task2S	a14	11	F	14	ASD	o4	late	s	p2	81	last	236.0865937	0.60040217	288.5494006	0.356952493	104.9555505	-1.588422124	183.5938501	1.945374618	10	123.2865937	0.60040217	89.5169274	1.945374618
316	6962	1649	4	task2S	a14	11	F	14	ASD	o4	late	s	p2	82	last	221.6870864	-0.320560709	280.871989	0.132619752	199.631956	0.450149631	81.240033	-0.317529879	10	108.8870864	-0.320560709	-12.8368897	-0.317529879
317	6963	1650	4	task2S	a14	11	F	14	ASD	o4	late	s	p2	83	last	212.3266492	-0.951898845	287.2192056	0.318515147	83.80840108	-2.301843593	203.4108045	2.62035874	10	99.5266492	-0.951898845	109.3338818	2.62035874
318	6964	1651	4	task2S	a14	11	F	14	ASD	o4	late	s	p2	84	last	211.3912913	-1.016509431	239.9911461	-1.175886141	189.4382278	0.283964924	50.5529183	-1.459851065	10	98.5912913	-1.016509431	-43.5240044	-1.459851065
319	6123	121	base		a13	8	M	13	ASD	b	base	n	na	1	na	229.0131878	-0.53055629	285.0789144	-0.069102993	204.2454667	0.152045012	80.8334477	-0.221148005	base	116.2131878	-0.53055629	-13.243475	-0.221148005
320	6124	122	base		a13	8	M	13	ASD	b	base	n	na	2	na	273.5225743	1.02001541	276.5784235	-0.240738628	268.2749896	1.25040398	8.3034339	-1.491142609	base	160.7225743	1.02001541	-85.7734888	-1.491142609
321	6125	123	base		a13	8	M	13	ASD	b	base	n	na	3	na	246.3546332	0.106702739	257.1073407	-0.654642054	206.2521412	0.191424934	50.8551995	-0.846066988	base	133.5546332	0.106702739	-43.2217232	-0.846066988
322	6126	124	base		a13	8	M	13	ASD	b	base	n	na	4	na	217.6820294	-0.973576875	243.5157985	-0.962582182	200.165199	0.070764602	43.3505995	-1.033346784	base	104.8820294	-0.973576875	-50.7263232	-1.033346784
323	6127	125	base		a13	8	M	13	ASD	b	base	n	na	5	na	247.7114985	0.154656256	285.6568	-0.057621227	217.5948544	0.407058636	68.0619456	-0.464679863	base	134.9114985	0.154656256	-26.0149771	-0.464679863
324	6128	126	base		a13	8	M	13	ASD	b	base	n	na	6	na	282.8027005	1.311310457	291.5361881	0.057890967	279.4347774	1.414565231	12.1014107	-1.356674264	base	170.0027005	1.311310457	-81.975512	-1.356674264
325	6129	127	base		a13	8	M	13	ASD	b	base	n	na	7	na	240.7228628	-0.09519616	281.9998356	-0.130675017	182.4259972	-0.303015087	99.5738384	0.17234007	base	127.9228628	-0.09519616	5.4969157	0.17234007
326	6130	128	base		a13	8	M	13	ASD	b	base	n	na	8	na	239.3677232	-0.144482858	299.2077727	0.205160169	192.9456068	-0.077197881	106.2621659	0.28235805	base	126.5677232	-0.144482858	12.1852432	0.28235805
327	6131	130	base		a13	8	M	13	ASD	b	base	n	na	10	na	241.9354329	-0.051329385	262.0992858	-0.545612387	218.0923823	0.41625779	44.0069035	-0.961870178	base	129.1354329	-0.051329385	-50.0700192	-0.961870178
328	6132	131	base		a13	8	M	13	ASD	b	base	n	na	11	na	237.0198824	-0.230538516	313.5716428	0.47101747	135.6989106	-1.494885255	177.8727322	1.965902725	base	124.2198824	-0.230538516	83.7958095	1.965902725
329	6133	132	base		a13	8	M	13	ASD	b	base	n	na	12	na	271.3219591	0.949490654	288.8379622	0.005171003	260.2386119	1.127902105	28.5993503	-1.122731102	base	158.5219591	0.949490654	-65.4775724	-1.122731102
330	6134	133	base		a13	8	M	13	ASD	b	base	n	na	13	na	235.0039846	-0.305110365	269.1945031	-0.394166142	212.8146993	0.317587484	56.3798038	-0.711753625	base	122.2039846	-0.305110365	-37.6971189	-0.711753625
331	6135	134	base		a13	8	M	13	ASD	b	base	n	na	14	na	243.2271548	-0.004840357	283.4936793	-0.100719262	183.8193298	-0.272367951	99.6743495	0.171648689	base	130.4271548	-0.004840357	5.5974268	0.171648689
332	6136	135	base		a13	8	M	13	ASD	b	base	n	na	15	na	263.0098439	0.677844672	291.4987506	0.057162829	195.3336099	-0.027652712	96.1651407	0.084815541	base	150.2098439	0.677844672	2.088218	0.084815541
333	6137	136	base		a13	8	M	13	ASD	b	base	n	na	16	na	228.040159	-0.567729253	253.8370792	-0.727221974	212.8401917	0.31806994	40.9968875	-1.045291914	base	115.240159	-0.567729253	-53.0800352	-1.045291914
334	6138	137	base		a13	8	M	13	ASD	b	base	n	na	17	na	251.6265018	0.291559625	298.0789205	0.183728476	206.043815	0.187354507	92.0351055	-0.003626031	base	138.8265018	0.291559625	-2.0418172	-0.003626031
335	6139	138	base		a13	8	M	13	ASD	b	base	n	na	18	na	274.9788458	1.066374333	294.784049	0.12070674	261.9033789	1.153586622	32.8806701	-1.032879882	base	162.1788458	1.066374333	-61.1962526	-1.032879882
336	6140	139	base		a13	8	M	13	ASD	b	base	n	na	19	na	229.1251103	-0.526290607	255.4964486	-0.69027796	209.0279075	0.245270926	46.4685411	-0.935548886	base	116.3251103	-0.526290607	-47.6083816	-0.935548886
337	6141	140	base		a13	8	M	13	ASD	b	base	n	na	20	na	249.5936384	0.220740626	279.8632681	-0.173796126	223.2723496	0.510806242	56.5909185	-0.684602368	base	136.7936384	0.220740626	-37.4860042	-0.684602368
338	6142	141	base		a13	8	M	13	ASD	b	base	n	na	21	na	251.7622658	0.296268843	284.4767639	-0.081091656	215.5732488	0.369462068	68.9035151	-0.450553724	base	138.9622658	0.296268843	-25.1734076	-0.450553724
339	6143	142	base		a13	8	M	13	ASD	b	base	n	na	22	na	269.0675858	0.876647434	291.6490503	0.060085508	264.2303755	1.18921594	27.4186748	-1.129130431	base	156.2675858	0.876647434	-66.6582479	-1.129130431
340	6144	143	base		a13	8	M	13	ASD	b	base	n	na	23	na	229.5905294	-0.508574491	266.9872071	-0.440848498	219.0464988	0.433840579	47.9407083	-0.874689076	base	116.7905294	-0.508574491	-46.1362144	-0.874689076
341	6145	144	base		a13	8	M	13	ASD	b	base	n	na	24	na	251.2354801	0.277982123	283.359029	-0.103412897	219.7581703	0.446905711	63.6008587	-0.550318608	base	138.4354801	0.277982123	-30.476064	-0.550318608
342	6146	145	base		a13	8	M	13	ASD	b	base	n	na	25	na	244.8135816	0.051918445	278.4584647	-0.202328221	220.8881112	0.46756292	57.5703535	-0.669891142	base	132.0135816	0.051918445	-36.5065692	-0.669891142
343	6147	146	base		a13	8	M	13	ASD	b	base	n	na	26	na	260.9674038	0.60978234	298.8685141	0.198727724	240.4372957	0.809138272	58.4312184	-0.610410548	base	148.1674038	0.60978234	-35.6457043	-0.610410548
344	6148	147	base		a13	8	M	13	ASD	b	base	n	na	27	na	229.5932731	-0.508470159	247.5142048	-0.870242107	198.607978	0.039306565	48.9062268	-0.909548673	base	116.7932731	-0.508470159	-45.1706959	-0.909548673
345	6149	148	base		a13	8	M	13	ASD	b	base	n	na	28	na	255.9152681	0.439109433	313.7812292	0.474805845	139.7123597	-1.37748423	174.0688695	1.852290075	base	143.1152681	0.439109433	79.9919468	1.852290075
346	6150	149	base		a13	8	M	13	ASD	b	base	n	na	29	na	237.1682355	-0.225075736	264.4544358	-0.49489224	214.725076	0.353583171	49.7293598	-0.84847541	base	124.3682355	-0.225075736	-44.3475629	-0.84847541
347	6151	150	base		a13	8	M	13	ASD	b	base	n	na	30	na	212.0545412	-1.202244577	223.9830213	-1.436647422	201.5758436	0.099051041	22.4071777	-1.535698463	base	99.2545412	-1.202244577	-71.669745	-1.535698463
348	6152	151	base		a13	8	M	13	ASD	b	base	n	na	31	na	244.9489211	0.05674355	282.4863582	-0.120901485	217.2745261	0.401124717	65.2118321	-0.522026202	base	132.1489211	0.05674355	-28.8650906	-0.522026202
349	6153	152	base		a13	8	M	13	ASD	b	base	n	na	32	na	242.6653585	-0.025028974	283.0840515	-0.108917711	211.58411	0.294228966	71.4999415	-0.403146677	base	129.8653585	-0.025028974	-22.5769812	-0.403146677
350	6154	153	base		a13	8	M	13	ASD	b	base	n	na	33	na	215.5266797	-1.060451286	243.4328277	-0.964514346	196.253565	-0.008727356	47.1792627	-0.955786989	base	102.7266797	-1.060451286	-46.89766	-0.955786989
351	6155	903	post		a13	8	M	13	ASD	p	post	n	na	1	na	244.5278214	0.041721794	298.71942	0.195898546	142.9728048	-1.284566579	155.7466152	1.480465125	post	131.7278214	0.041721794	61.6696925	1.480465125
352	6156	904	post		a13	8	M	13	ASD	p	post	n	na	2	na	267.4243284	0.823164959	316.6171444	0.525819074	133.5658863	-1.558701375	183.0512581	2.084520449	post	154.6243284	0.823164959	88.9743354	2.084520449
353	6157	905	post		a13	8	M	13	ASD	p	post	n	na	3	na	233.8864738	-0.346725267	314.9748802	0.496333533	146.5409555	-1.185277597	168.4339247	1.68161113	post	121.0864738	-0.346725267	74.357002	1.68161113
354	6158	906	post		a13	8	M	13	ASD	p	post	n	na	4	na	258.8259247	0.537845176	297.4922296	0.172557848	148.3377141	-1.136191688	149.1545155	1.308749536	post	146.0259247	0.537845176	55.0775928	1.308749536
355	6159	907	post		a13	8	M	13	ASD	p	post	n	na	5	na	283.9786617	1.347538575	299.3933708	0.208676079	251.8706561	0.996258282	47.5227147	-0.787582203	post	171.1786617	1.347538575	-46.554208	-0.787582203
356	6160	908	post		a13	8	M	13	ASD	p	post	n	na	6	na	223.4288475	-0.746081811	271.0779381	-0.354634822	194.5441883	-0.043963923	76.5337498	-0.3106709	post	110.6288475	-0.746081811	-17.5431729	-0.3106709
357	6161	909	post		a13	8	M	13	ASD	p	post	n	na	7	na	246.5025159	0.111941928	303.4613279	0.285195563	146.753937	-1.179427776	156.7073909	1.46462334	post	133.7025159	0.111941928	62.6304682	1.46462334
358	6162	910	post		a13	8	M	13	ASD	p	post	n	na	8	na	270.7954732	0.932533177	276.1609576	-0.249303136	259.5255951	1.116851177	16.6353625	-1.366154313	post	157.9954732	0.932533177	-77.4415602	-1.366154313
359	6163	911	post		a13	8	M	13	ASD	p	post	n	na	9	na	218.5668334	-0.938162378	263.9493208	-0.505732163	189.1896253	-0.156379693	74.7596955	-0.34935247	post	105.7668334	-0.938162378	-19.3172272	-0.34935247
360	6164	912	post		a13	8	M	13	ASD	p	post	n	na	10	na	261.1577258	0.616147102	312.3941024	0.449685671	151.7627053	-1.044249083	160.6313971	1.493934753	post	148.3577258	0.616147102	66.5544744	1.493934753
361	6165	913	post		a13	8	M	13	ASD	p	post	n	na	11	na	271.3044416	0.948926966	285.7176204	-0.056414163	247.17002	0.920376307	38.5476004	-0.97679047	post	158.5044416	0.948926966	-55.5293223	-0.97679047
362	6166	914	post		a13	8	M	13	ASD	p	post	n	na	12	na	218.3265071	-0.947767295	262.5641424	-0.535565303	184.1430293	-0.265281254	78.4211131	-0.270284049	post	105.5265071	-0.947767295	-15.6558096	-0.270284049
363	6167	915	post		a13	8	M	13	ASD	p	post	n	na	13	na	252.9503176	0.337370542	291.1763581	0.050888602	219.2058256	0.436769244	71.9705325	-0.385880642	post	140.1503176	0.337370542	-22.1063902	-0.385880642
364	6168	916	post		a13	8	M	13	ASD	p	post	n	na	14	na	263.6241045	0.698210952	268.569264	-0.407350425	253.0088326	1.014418778	15.5604314	-1.421769203	post	150.8241045	0.698210952	-78.5164913	-1.421769203
365	6169	917	post		a13	8	M	13	ASD	p	post	n	na	15	na	215.8250141	-1.048374826	258.514313	-0.623699426	191.457002	-0.108393984	67.057311	-0.515305442	post	103.0250141	-1.048374826	-27.0196117	-0.515305442
366	6170	918	post		a13	8	M	13	ASD	p	post	n	na	16	na	231.694603	-0.428928815	288.7429462	0.003305545	145.1916899	-1.222535688	143.5512563	1.225841233	post	118.894603	-0.428928815	49.4743336	1.225841233
367	6171	919	post		a13	8	M	13	ASD	p	post	n	na	17	na	269.0055566	0.874634532	280.0336981	-0.170344373	260.4435596	1.131072954	19.5901385	-1.301417327	post	156.2055566	0.874634532	-74.4867842	-1.301417327
368	6172	920	post		a13	8	M	13	ASD	p	post	n	na	18	na	221.9960729	-0.802247693	281.3736325	-0.143279375	188.358975	-0.174103261	93.0146575	0.030823887	post	109.1960729	-0.802247693	-1.0622652	0.030823887
369	6173	921	post		a13	8	M	13	ASD	p	post	n	na	19	na	256.6548746	0.464304496	311.9026649	0.440759216	132.9544386	-1.577182774	178.9482263	2.01794199	post	143.8548746	0.464304496	84.8713036	2.01794199
370	6174	922	post		a13	8	M	13	ASD	p	post	n	na	20	na	218.6983933	-0.932908907	315.7680172	0.51059282	132.1295714	-1.602250041	183.6384458	2.112842861	post	105.8983933	-0.932908907	89.5615231	2.112842861
371	6175	923	post		a13	8	M	13	ASD	p	post	n	na	21	na	233.534034	-0.359890999	307.7669883	0.365076881	134.3428987	-1.53533737	173.4240896	1.900414251	post	120.734034	-0.359890999	79.3471669	1.900414251
372	6176	924	post		a13	8	M	13	ASD	p	post	n	na	22	na	258.499954	0.52684291	285.1051568	-0.068581089	236.3491277	0.740063321	48.7560291	-0.80864441	post	145.699954	0.52684291	-45.3208936	-0.80864441
373	6177	925	post		a13	8	M	13	ASD	p	post	n	na	23	na	253.8798057	0.369392628	309.7242273	0.401020041	204.3154327	0.153424555	105.4087946	0.247595487	post	141.0798057	0.369392628	11.3318719	0.247595487
374	6178	926	post		a13	8	M	13	ASD	p	post	n	na	24	na	229.4406211	-0.514276807	265.4063591	-0.474519831	198.0996614	0.028984442	67.3066977	-0.503504273	post	116.6406211	-0.514276807	-26.770225	-0.503504273
375	6179	927	post		a13	8	M	13	ASD	p	post	n	na	25	na	219.7675571	-0.890331721	284.9037715	-0.07258743	131.5177633	-1.620943846	153.3860082	1.548356416	post	106.9675571	-0.890331721	59.3090855	1.548356416
376	6180	928	post		a13	8	M	13	ASD	p	post	n	na	26	na	261.0031108	0.61097681	279.1154258	-0.188967215	236.4798664	0.742290756	42.6355594	-0.931257972	post	148.2031108	0.61097681	-51.4413633	-0.931257972
377	6181	929	post		a13	8	M	13	ASD	p	post	n	na	27	na	235.9520534	-0.269960166	297.4165492	0.171115285	193.0413215	-0.075200269	104.3752277	0.246315554	post	123.1520534	-0.269960166	10.298305	0.246315554
378	6182	930	post		a13	8	M	13	ASD	p	post	n	na	28	na	254.8336549	0.40213233	288.0763684	-0.00979873	232.5588274	0.674945393	55.517541	-0.684744123	post	142.0336549	0.40213233	-38.5593817	-0.684744123
379	6183	931	post		a13	8	M	13	ASD	p	post	n	na	29	na	220.564771	-0.858718956	237.0857417	-1.114307234	207.9581361	0.224604018	29.1276056	-1.338911253	post	107.764771	-0.858718956	-64.9493171	-1.338911253
380	6184	932	post		a13	8	M	13	ASD	p	post	n	na	30	na	243.1771276	-0.006636233	295.5678096	0.135761522	187.8308875	-0.18541174	107.7369221	0.321173262	post	130.3771276	-0.006636233	13.6599994	0.321173262
381	6185	2214	1	task1F	a13	8	M	13	ASD	o1	early	n	p1	1	first	236.3857582	-0.253927367	237.3873657	-1.107098549	235.2921626	0.722010102	2.0952031	-1.829108651	1	123.5857582	-0.253927367	-91.9817196	-1.829108651
382	6186	2215	1	task1F	a13	8	M	13	ASD	o1	early	n	p1	2	first	174.0265122	-2.92769888	241.6601148	-1.005954094	146.0598573	-1.198522954	95.6002575	0.19256886	1	61.2265122	-2.92769888	1.5233348	0.19256886
383	6187	2216	1	task1F	a13	8	M	13	ASD	o1	early	n	p1	3	first	248.2332487	0.173025751	491.2345791	3.016179578	211.7001349	0.296437093	279.5344442	2.719742485	1	135.4332487	0.173025751	185.4575215	2.719742485
384	6188	2217	1	task1F	a13	8	M	13	ASD	o1	early	n	p1	4	first	254.3338097	0.38499107	313.2696745	0.465554793	132.6454407	-1.586554788	180.6242338	2.052109582	1	141.5338097	0.38499107	86.5473111	2.052109582
385	6189	2218	1	task1F	a13	8	M	13	ASD	o1	early	n	p1	5	first	236.9589069	-0.232784797	239.6661354	-1.0529311	233.7138483	0.694900583	5.9522871	-1.747831683	1	124.1589069	-0.232784797	-88.1246356	-1.747831683
386	6190	2219	1	task1F	a13	8	M	13	ASD	o1	early	n	p1	6	first	240.0202887	-0.120714185	251.7971879	-0.772970237	222.4910915	0.496687512	29.3060964	-1.269657749	1	127.2202887	-0.120714185	-64.7708263	-1.269657749
387	6191	2220	1	task1F	a13	8	M	13	ASD	o1	early	n	p1	7	first	218.2410002	-0.951187227	317.5995402	0.543384186	131.5811994	-1.619001519	186.0183408	2.162385705	1	105.4410002	-0.951187227	91.9414181	2.162385705
388	6192	2221	1	task1F	a13	8	M	13	ASD	o1	early	n	p1	8	first	250.3887682	0.24850906	257.1799235	-0.65304165	235.6378794	0.727923938	21.5420441	-1.380965588	1	137.5887682	0.24850906	-72.5348786	-1.380965588
389	6193	2222	1	task1F	a13	8	M	13	ASD	o1	early	n	p1	9	first	233.4345678	-0.36361025	300.9093104	0.237312205	87.65463062	-3.255200366	213.2546798	3.492512571	1	120.6345678	-0.36361025	119.1777571	3.492512571
390	6194	2223	1	task1F	a13	8	M	13	ASD	o1	early	n	p1	10	first	261.7283864	0.635203406	269.4823197	-0.388107304	253.1766609	1.017089696	16.3056588	-1.405197	1	148.9283864	0.635203406	-77.7712639	-1.405197
391	6195	2224	1	task1F	a13	8	M	13	ASD	o1	early	n	p1	11	first	256.6511177	0.464176699	276.2378903	-0.247723853	229.6586426	0.624399008	46.5792477	-0.872122861	1	143.8511177	0.464176699	-47.497675	-0.872122861
392	6196	2225	1	task1F	a13	8	M	13	ASD	o1	early	n	p1	12	first	258.0842853	0.512792985	268.9768998	-0.398751219	248.5695004	0.943117829	20.4073994	-1.341869048	2	145.2842853	0.512792985	-73.6695233	-1.341869048
393	6197	2226	1	task1F	a13	8	M	13	ASD	o1	early	n	p1	13	first	202.9333392	-1.586088202	209.8320312	-1.80667837	196.5114324	-0.003438414	13.3205988	-1.803239956	2	90.1333392	-1.586088202	-80.7563239	-1.803239956
394	6198	2227	1	task1F	a13	8	M	13	ASD	o1	early	n	p1	14	first	219.6318375	-0.895724975	244.0893195	-0.949244419	172.6930613	-0.523858144	71.3962582	-0.425386275	2	106.8318375	-0.895724975	-22.6806645	-0.425386275
395	6199	2228	1	task1F	a13	8	M	13	ASD	o1	early	n	p1	15	first	230.4403259	-0.476319555	405.7763102	1.932559002	176.2487589	-0.44176783	229.5275513	2.374326832	2	117.6403259	-0.476319555	135.4506286	2.374326832
396	6200	2229	1	task1F	a13	8	M	13	ASD	o1	early	n	p1	16	first	249.6756746	0.223609677	253.0554614	-0.744707577	245.3822769	0.891137493	7.6731845	-1.63584507	2	136.8756746	0.223609677	-86.4037382	-1.63584507
397	6201	2230	1	task1F	a13	8	M	13	ASD	o1	early	n	p1	17	first	249.5825153	0.220351545	251.3177425	-0.783776457	248.4258859	0.94079	2.8918566	-1.724566458	2	136.7825153	0.220351545	-91.1850661	-1.724566458
398	6202	2231	1	task1F	a13	8	M	13	ASD	o1	early	n	p1	18	first	300.5906526	1.843868359	487.4600779	2.972445877	245.985115	0.90102074	241.4749629	2.071425137	2	187.7906526	1.843868359	147.3980402	2.071425137
399	6203	2232	1	task1F	a13	8	M	13	ASD	o1	early	n	p1	19	first	200.5856827	-1.687676377	246.4303851	-0.895123875	184.20367	-0.263955044	62.2267151	-0.631168831	2	87.7856827	-1.687676377	-31.8502076	-0.631168831
400	6204	2233	1	task1F	a13	8	M	13	ASD	o1	early	n	p1	20	first	219.561446	-0.898523519	224.0801587	-1.434189042	211.6545756	0.295570176	12.4255831	-1.729759218	2	106.761446	-0.898523519	-81.6513396	-1.729759218
401	6205	2234	1	task1F	a13	8	M	13	ASD	o1	early	n	p1	21	first	279.8244203	1.218879666	285.6432937	-0.057889313	273.5827008	1.329315612	12.0605929	-1.387204925	2	167.0244203	1.218879666	-82.0163298	-1.387204925
402	6206	2235	1	task1F	a13	8	M	13	ASD	o1	early	n	p1	22	first	249.9763034	0.234115517	268.848651	-0.401455262	212.029316	0.302695322	56.819335	-0.704150584	2	137.1763034	0.234115517	-37.2575877	-0.704150584
403	6207	2236	1	task1F	a13	8	M	13	ASD	o1	early	n	p1	23	first	242.4412076	-0.033097071	243.9538361	-0.952392382	240.9285791	0.81735998	3.025257	-1.769752362	3	129.6412076	-0.033097071	-91.0516657	-1.769752362
404	6208	2237	1	task1F	a13	8	M	13	ASD	o1	early	n	p1	24	first	310.7956368	2.135345634	443.2825727	2.433804439	276.569295	1.373047969	166.7132777	1.060756471	3	197.9956368	2.135345634	72.636355	1.060756471
405	6209	2238	1	task1F	a13	8	M	13	ASD	o1	early	n	p1	25	first	277.3849069	1.142433567	472.2116657	2.792251931	213.0338162	0.321732496	259.1778495	2.470519434	3	164.5849069	1.142433567	165.1009268	2.470519434
406	6210	2239	1	task1F	a13	8	M	13	ASD	o1	early	n	p1	26	first	180.8717929	-2.590870309	260.7153016	-0.575630693	100.2039516	-2.716258969	160.51135	2.140628276	3	68.0717929	-2.590870309	66.4344273	2.140628276
407	6211	2240	1	task1F	a13	8	M	13	ASD	o1	early	n	p1	27	first	271.3322601	0.949822109	282.2168561	-0.126313309	256.4794891	1.069295632	25.737367	-1.195608941	3	158.5322601	0.949822109	-68.3395557	-1.195608941
408	6212	2241	1	task1F	a13	8	M	13	ASD	o1	early	n	p1	28	first	206.3464318	-1.440473381	260.5120987	-0.580051529	145.9501826	-1.20154857	114.5619161	0.621497041	3	93.5464318	-1.440473381	20.4849934	0.621497041
409	6213	2242	1	task1F	a13	8	M	13	ASD	o1	early	n	p1	29	first	265.651365	0.765091164	281.2040397	-0.146697804	249.9928642	0.966116498	31.2111755	-1.112814302	3	152.851365	0.765091164	-62.8657472	-1.112814302
410	6214	2243	1	task1F	a13	8	M	13	ASD	o1	early	n	p1	30	first	264.0656108	0.712820141	489.4717546	2.995796382	200.9439337	0.086404453	288.5278209	2.909391929	3	151.2656108	0.712820141	194.4508982	2.909391929
411	6215	2244	1	task1F	a13	8	M	13	ASD	o1	early	n	p1	31	first	249.4095512	0.214299111	252.1425248	-0.765199429	245.0142426	0.8850918	7.1282822	-1.650291229	3	136.6095512	0.214299111	-86.9486405	-1.650291229
412	6216	2245	1	task1F	a13	8	M	13	ASD	o1	early	n	p1	32	first	277.0806318	1.132851491	487.2073251	2.969505241	200.6938893	0.08138926	286.5134358	2.888115982	3	164.2806318	1.132851491	192.4365131	2.888115982
413	6217	2246	1	task1F	a13	8	M	13	ASD	o1	early	n	p1	33	first	256.2569205	0.450757029	496.808537	3.080152196	97.13296539	-2.841633604	399.6755716	5.9217858	3	143.4569205	0.450757029	305.5986489	5.9217858
414	6218	2247	1	task1F	a13	8	M	13	ASD	o1	early	n	p1	34	first	261.3354473	0.62208629	496.2129821	3.073351319	180.3650955	-0.348777659	315.8478866	3.422128978	4	148.5354473	0.62208629	221.7709639	3.422128978
415	6219	2248	1	task1F	a13	8	M	13	ASD	o1	early	n	p1	35	first	266.5385164	0.794198285	289.7356127	0.022764443	230.4061095	0.637487164	59.3295032	-0.614722721	4	153.7385164	0.794198285	-34.7474195	-0.614722721
416	6220	2249	1	task1F	a13	8	M	13	ASD	o1	early	n	p1	36	first	274.3785707	1.047294998	280.8452503	-0.153936611	268.3322778	1.251264011	12.5129725	-1.405200622	4	161.5785707	1.047294998	-81.5639502	-1.405200622
417	6221	2250	1	task1F	a13	8	M	13	ASD	o1	early	n	p1	37	first	260.266683	0.586308714	384.5796505	1.628365047	227.0650166	0.578651905	157.5146339	1.049713142	4	147.466683	0.586308714	63.4377112	1.049713142
418	6222	2251	1	task1F	a13	8	M	13	ASD	o1	early	n	p1	38	middle	321.8378489	2.440146179	489.0008951	2.990339502	195.08147	-0.032855309	293.9194251	3.023194811	4	209.0378489	2.440146179	199.8425024	3.023194811
419	6223	2252	1	task1F	a13	8	M	13	ASD	o1	early	n	p1	39	middle	218.7033509	-0.932711001	271.5024681	-0.345762321	149.2087529	-1.112609232	122.2937152	0.766846911	4	105.9033509	-0.932711001	28.2167925	0.766846911
420	6224	2253	1	task1F	a13	8	M	13	ASD	o1	early	n	p1	40	middle	232.6232179	-0.39400766	317.4145534	0.540080801	131.543569	-1.620153598	185.8709844	2.160234399	4	119.8232179	-0.39400766	91.7940617	2.160234399
421	6225	2254	1	task1F	a13	8	M	13	ASD	o1	early	n	p1	41	middle	273.3167149	1.013442182	299.1760227	0.204558489	238.0858989	0.769553193	61.0901238	-0.564994704	4	160.5167149	1.013442182	-32.9867989	-0.564994704
422	6226	2255	1	task1F	a13	8	M	13	ASD	o1	early	n	p1	42	middle	225.1451425	-0.679273932	232.7587188	-1.218742961	209.6656247	0.257540721	23.0930941	-1.476283682	4	112.3451425	-0.679273932	-70.9838286	-1.476283682
423	6227	2256	1	task1F	a13	8	M	13	ASD	o1	early	n	p1	43	middle	248.1162473	0.16890979	249.3525181	-0.828287146	246.1371497	0.903509453	3.2153684	-1.731796599	4	135.3162473	0.16890979	-90.8615543	-1.731796599
424	6228	2257	1	task1F	a13	8	M	13	ASD	o1	early	n	p1	44	middle	279.0074948	1.193354458	297.2551461	0.168037514	260.485531	1.131722006	36.7696151	-0.963684492	4	166.2074948	1.193354458	-57.3073076	-0.963684492
425	6229	2258	1	task1F	a13	8	M	13	ASD	o1	early	n	p1	45	middle	230.5177478	-0.473386838	395.5594384	1.787972188	210.8139869	0.279541605	184.7454515	1.508430583	5	117.7177478	-0.473386838	90.6685288	1.508430583
426	6230	2259	1	task1F	a13	8	M	13	ASD	o1	early	n	p1	46	middle	232.7608954	-0.38884208	381.4124438	1.581477628	204.6519183	0.160052563	176.7605255	1.421425065	5	119.9608954	-0.38884208	82.6836028	1.421425065
427	6231	2260	1	task1F	a13	8	M	13	ASD	o1	early	n	p1	47	middle	277.8462773	1.156942775	299.0177355	0.201557906	248.1838396	0.936863656	50.8338959	-0.73530575	5	165.0462773	1.156942775	-43.2430268	-0.73530575
428	6232	2261	1	task1F	a13	8	M	13	ASD	o1	early	n	p1	48	middle	218.6534327	-0.934703925	415.4690678	2.066402202	199.08088	0.048885849	216.3881878	2.017516353	5	105.8534327	-0.934703925	122.3112651	2.017516353
429	6233	2262	1	task1F	a13	8	M	13	ASD	o1	early	n	p1	49	middle	243.5224786	0.005753659	264.8373416	-0.48668875	216.9056046	0.394279784	47.931737	-0.880968534	5	130.7224786	0.005753659	-46.1451857	-0.880968534
430	6234	2263	1	task1F	a13	8	M	13	ASD	o1	early	n	p1	50	middle	240.9577305	-0.086682195	247.2169892	-0.877054569	237.3285012	0.756719339	9.888488	-1.633773908	5	128.1577305	-0.086682195	-84.1884347	-1.633773908
431	6235	2266	1	task1F	a13	8	M	13	ASD	o1	early	n	p1	53	middle	267.2075823	0.816086086	295.8077047	0.140361543	227.3853755	0.58433069	68.4223292	-0.443969147	5	154.4075823	0.816086086	-25.6545935	-0.443969147
432	6236	2267	1	task1F	a13	8	M	13	ASD	o1	early	n	p1	54	middle	233.6331289	-0.356187206	446.245402	2.471574733	205.4703486	0.176128416	240.7750534	2.295446317	5	120.8331289	-0.356187206	146.6981307	2.295446317
433	6237	2268	1	task1F	a13	8	M	13	ASD	o1	early	n	p1	55	middle	283.6406993	1.337142271	299.1030378	0.203175143	270.7492664	1.28738238	28.3537714	-1.084207238	5	170.8406993	1.337142271	-65.7231513	-1.084207238
434	6238	2269	1	task1F	a13	8	M	13	ASD	o1	early	n	p1	56	middle	244.4698885	0.039653148	461.509324	2.662270163	196.5547589	-0.002550455	264.9545651	2.664820617	5	131.6698885	0.039653148	170.8776424	2.664820617
435	6239	2270	1	task1F	a13	8	M	13	ASD	o1	early	n	p1	57	middle	273.0776921	1.005803809	298.7971904	0.197374477	237.4270656	0.758391796	61.3701248	-0.561017319	6	160.2776921	1.005803809	-32.7067979	-0.561017319
436	6240	2271	1	task1F	a13	8	M	13	ASD	o1	early	n	p1	58	middle	248.1407493	0.1697719	253.4075837	-0.736823559	242.5322141	0.844080872	10.8753696	-1.580904431	6	135.3407493	0.1697719	-83.2015531	-1.580904431
437	6241	2272	1	task1F	a13	8	M	13	ASD	o1	early	n	p1	59	middle	320.6249346	2.407181384	495.9712278	3.070588302	233.2702514	0.687248289	262.7009764	2.383340013	6	207.8249346	2.407181384	168.6240537	2.383340013
438	6242	2273	1	task1F	a13	8	M	13	ASD	o1	early	n	p1	60	middle	272.5453153	0.988766763	288.8682819	0.005766144	252.7865724	1.01087887	36.0817095	-1.005112726	6	159.7453153	0.988766763	-57.9952132	-1.005112726
439	6243	2274	1	task1F	a13	8	M	13	ASD	o1	early	n	p1	61	middle	278.5658757	1.17952473	282.2330513	-0.12598795	275.241208	1.353659546	6.9918433	-1.479647495	6	165.7658757	1.17952473	-87.0850794	-1.479647495
440	6244	2275	1	task1F	a13	8	M	13	ASD	o1	early	n	p1	62	middle	257.2900037	0.485882606	264.1710197	-0.500971884	249.4065902	0.9566594	14.7644295	-1.457631285	6	144.4900037	0.485882606	-79.3124932	-1.457631285
441	6245	2276	1	task1F	a13	8	M	13	ASD	o1	early	n	p1	63	middle	228.1899489	-0.561996459	241.7684642	-1.00341256	107.6387813	-2.427970937	134.1296829	1.424558377	6	115.3899489	-0.561996459	40.0527602	1.424558377
442	6246	2277	1	task1F	a13	8	M	13	ASD	o1	early	n	p1	64	middle	270.1768693	0.912566514	295.2779494	0.130198431	215.484981	0.367812495	79.7929684	-0.237614065	6	157.3768693	0.912566514	-14.2839543	-0.237614065
443	6247	2278	1	task1F	a13	8	M	13	ASD	o1	early	n	p1	65	middle	215.4258854	-1.064535177	241.1311124	-1.018379202	178.4551317	-0.391657919	62.6759807	-0.626721284	6	102.6258854	-1.064535177	-31.400942	-0.626721284
444	6248	2279	1	task1F	a13	8	M	13	ASD	o1	early	n	p1	66	middle	289.8374563	1.525825027	292.2605747	0.071961504	282.4306086	1.457518307	9.8299661	-1.385556802	6	177.0374563	1.525825027	-84.2469566	-1.385556802
445	6249	2280	1	task1F	a13	8	M	13	ASD	o1	early	n	p1	67	middle	228.9625255	-0.532487859	229.7852131	-1.291642284	228.3324826	0.601072745	1.4527305	-1.892715029	6	116.1625255	-0.532487859	-92.6241922	-1.892715029
446	6250	2282	1	task1F	a13	8	M	13	ASD	o1	early	n	p1	69	middle	300.2994099	1.835405292	501.2658688	3.130794874	213.0941927	0.322873883	288.1716761	2.807920991	7	187.4994099	1.835405292	194.0947534	2.807920991
447	6251	2283	1	task1F	a13	8	M	13	ASD	o1	early	n	p1	70	middle	281.8178085	1.280852545	323.3493929	0.645113629	274.8789243	1.348354411	48.4704686	-0.703240782	7	169.0178085	1.280852545	-45.6064541	-0.703240782
448	6252	2284	1	task1F	a13	8	M	13	ASD	o1	early	n	p1	71	middle	278.8575586	1.188661517	279.8128763	-0.174817124	277.5366932	1.387112264	2.2761831	-1.561929388	7	166.0575586	1.188661517	-91.8007396	-1.561929388
449	6253	2285	1	task1F	a13	8	M	13	ASD	o1	early	n	p1	72	middle	257.1642182	0.481613356	312.6574844	0.454463955	133.228843	-1.568878235	179.4286414	2.02334219	7	144.3642182	0.481613356	85.3517187	2.02334219
450	6254	2286	1	task1F	a13	8	M	13	ASD	o1	early	n	p1	73	middle	289.1592762	1.505372977	294.3646742	0.112634777	284.2807901	1.483818505	10.0838841	-1.371183728	7	176.3592762	1.505372977	-83.9930386	-1.371183728
451	6255	2287	1	task1F	a13	8	M	13	ASD	o1	early	n	p1	74	middle	246.0678563	0.096533837	268.4652159	-0.409547443	238.2750827	0.772752478	30.1901332	-1.182299921	7	133.2678563	0.096533837	-63.8867895	-1.182299921
452	6256	2288	1	task1F	a13	8	M	13	ASD	o1	early	n	p1	75	last	308.3089462	2.065211766	371.2951071	1.429048552	289.2905738	1.55418204	82.0045333	-0.125133488	7	195.5089462	2.065211766	-12.0723894	-0.125133488
453	6257	2289	1	task1F	a13	8	M	13	ASD	o1	early	n	p1	76	last	225.6105361	-0.661245951	486.7894388	2.964640023	199.503661	0.057430617	287.2857778	2.907209406	7	112.8105361	-0.661245951	193.2088551	2.907209406
454	6258	2290	1	task1F	a13	8	M	13	ASD	o1	early	n	p1	77	last	274.358169	1.046645811	285.5220896	-0.060295654	254.6557621	1.040552709	30.8663275	-1.100848363	7	161.558169	1.046645811	-63.2105952	-1.100848363
455	6259	2291	1	task1F	a13	8	M	13	ASD	o1	early	n	p1	78	last	276.0270764	1.099591976	298.5208074	0.19212752	225.3213002	0.547601045	73.1995072	-0.355473524	7	163.2270764	1.099591976	-20.8774155	-0.355473524
456	6260	2292	1	task1F	a13	8	M	13	ASD	o1	early	n	p1	79	last	247.9944091	0.164621614	250.013645	-0.813274138	246.5385749	0.910073152	3.4750701	-1.723347291	8	135.1944091	0.164621614	-90.6018526	-1.723347291
457	6261	2293	1	task1F	a13	8	M	13	ASD	o1	early	n	p1	80	last	226.4744816	-0.62787762	227.3586943	-1.351833974	225.7524697	0.55530131	1.6062246	-1.907135283	8	113.6744816	-0.62787762	-92.4706981	-1.907135283
458	6262	2294	1	task1F	a13	8	M	13	ASD	o1	early	n	p1	81	last	255.1250434	0.412109449	271.0210038	-0.355825782	223.7508741	0.519429658	47.2701297	-0.875255441	8	142.3250434	0.412109449	-46.806793	-0.875255441
459	6263	2295	1	task1F	a13	8	M	13	ASD	o1	early	n	p1	82	last	244.9520847	0.056856306	261.8741961	-0.550483723	239.0705253	0.786176461	22.8036708	-1.336660184	8	132.1520847	0.056856306	-71.2732519	-1.336660184
460	6264	2296	1	task1F	a13	8	M	13	ASD	o1	early	n	p1	83	last	248.9034364	0.196564784	508.1070656	3.207652826	187.7342906	-0.187483707	320.372775	3.395136534	8	136.1034364	0.196564784	226.2958523	3.395136534
461	6265	2297	1	task1F	a13	8	M	13	ASD	o1	early	n	p1	84	last	243.8209595	0.016447881	264.9438207	-0.484409618	239.7054766	0.796859957	25.2383441	-1.281269575	8	131.0209595	0.016447881	-68.8385786	-1.281269575
462	6266	2298	1	task1F	a13	8	M	13	ASD	o1	early	n	p1	85	last	214.343671	-1.108504148	234.0604039	-1.187123085	173.2603852	-0.510647655	60.8000187	-0.67647543	8	101.543671	-1.108504148	-33.276904	-0.67647543
463	6267	2299	1	task1F	a13	8	M	13	ASD	o1	early	n	p1	86	last	265.5390324	0.76139864	494.3708447	3.052263435	202.5977222	0.119418527	291.7731225	2.932844908	8	152.7390324	0.76139864	197.6961998	2.932844908
464	6268	2300	1	task1F	a13	8	M	13	ASD	o1	early	n	p1	87	last	253.1912484	0.345682207	257.1921217	-0.652772732	251.539924	0.990965802	5.6521977	-1.643738534	8	140.3912484	0.345682207	-88.424725	-1.643738534
465	6269	2301	1	task1F	a13	8	M	13	ASD	o1	early	n	p1	88	last	235.2250624	-0.296901116	459.9335041	2.642877371	194.364921	-0.047677206	265.5685831	2.690554576	8	122.4250624	-0.296901116	171.4916604	2.690554576
466	6270	2302	1	task1F	a13	8	M	13	ASD	o1	early	n	p1	89	last	253.3307822	0.350492249	285.0106871	-0.070460108	223.2101656	0.509684277	61.8005215	-0.580144385	8	140.5307822	0.350492249	-32.2764012	-0.580144385
467	6271	2303	1	task1F	a13	8	M	13	ASD	o1	early	n	p1	90	last	243.7095177	0.012456583	245.1546772	-0.924551504	241.1892757	0.821715974	3.9654015	-1.746267478	9	130.9095177	0.012456583	-90.1115212	-1.746267478
468	6272	2304	1	task1F	a13	8	M	13	ASD	o1	early	n	p1	91	last	304.2324364	1.949006131	498.3748819	3.098000065	167.882802	-0.637644082	330.4920799	3.735644147	9	191.4324364	1.949006131	236.4151572	3.735644147
469	6273	2305	1	task1F	a13	8	M	13	ASD	o1	early	n	p1	92	last	241.8999551	-0.052609729	257.1633129	-0.653407863	225.1109906	0.543839773	32.0523223	-1.197247636	9	129.0999551	-0.052609729	-62.0246004	-1.197247636
470	6274	2306	1	task1F	a13	8	M	13	ASD	o1	early	n	p1	93	last	222.0602581	-0.799723837	297.907064	0.180458597	148.2536586	-1.138474723	149.6534054	1.31893332	9	109.2602581	-0.799723837	55.5764827	1.31893332
471	6275	2307	1	task1F	a13	8	M	13	ASD	o1	early	n	p1	94	last	212.6618439	-1.177277126	222.2915163	-1.479628271	203.5443661	0.138195021	18.7471502	-1.617823292	9	99.8618439	-1.177277126	-75.3297725	-1.617823292
472	6276	2308	1	task1F	a13	8	M	13	ASD	o1	early	n	p1	95	last	262.6509288	0.665922539	268.8784274	-0.400827331	255.2302435	1.049628995	13.6481839	-1.450456325	9	149.8509288	0.665922539	-80.4287388	-1.450456325
473	6277	2309	1	task1F	a13	8	M	13	ASD	o1	early	n	p1	96	last	271.570188	0.957474397	296.2113648	0.148093367	237.7985287	0.764688613	58.4128361	-0.616595246	9	158.770188	0.957474397	-35.6640866	-0.616595246
474	6278	2310	1	task1F	a13	8	M	13	ASD	o1	early	n	p1	97	last	273.8240029	1.029631308	282.8284369	-0.114039694	261.7641516	1.151444847	21.0642853	-1.265484541	9	161.0240029	1.029631308	-73.0126374	-1.265484541
475	6279	2311	1	task1F	a13	8	M	13	ASD	o1	early	n	p1	98	last	268.9494563	0.872813629	271.5413395	-0.344950618	264.0275754	1.186123315	7.5137641	-1.531073933	9	156.1494563	0.872813629	-86.5631586	-1.531073933
476	6280	2312	1	task1F	a13	8	M	13	ASD	o1	early	n	p1	99	last	221.0465606	-0.839669389	269.5330889	-0.387039231	150.0986535	-1.088657859	119.4344354	0.701618628	9	108.2465606	-0.839669389	25.3575127	0.701618628
477	6281	2313	1	task1F	a13	8	M	13	ASD	o1	early	n	p1	100	last	293.3531534	1.631087583	299.4455045	0.209663291	290.1291359	1.565840665	9.3163686	-1.356177375	9	180.5531534	1.631087583	-84.7605541	-1.356177375
478	6282	2314	1	task1F	a13	8	M	13	ASD	o1	early	n	p1	101	last	256.6598654	0.464474263	263.7350494	-0.510336761	240.2699864	0.806334488	23.465063	-1.31667125	10	143.8598654	0.464474263	-70.6118597	-1.31667125
479	6283	2315	1	task1F	a13	8	M	13	ASD	o1	early	n	p1	102	last	286.1100078	1.41281875	445.2981049	2.459525884	246.8896702	0.915805152	198.4084347	1.543720731	10	173.3100078	1.41281875	104.331512	1.543720731
480	6284	2316	1	task1F	a13	8	M	13	ASD	o1	early	n	p1	103	last	249.4868394	0.217004131	250.450687	-0.803371478	248.2716984	0.938289297	2.1789886	-1.741660775	10	136.6868394	0.217004131	-91.8979341	-1.741660775
481	6285	2317	1	task1F	a13	8	M	13	ASD	o1	early	n	p1	104	last	268.1065919	0.84541012	296.7345089	0.15809816	228.3528338	0.601431731	68.3816751	-0.443333571	10	155.3065919	0.84541012	-25.6952476	-0.443333571
482	6286	2318	1	task1F	a13	8	M	13	ASD	o1	early	n	p1	105	last	229.8168786	-0.499971515	394.073904	1.766638817	179.5769448	-0.366417004	214.4969592	2.133055822	10	117.0168786	-0.499971515	120.4200365	2.133055822
483	6287	2319	1	task1F	a13	8	M	13	ASD	o1	early	n	p1	106	last	286.2450809	1.416939451	297.8987155	0.180299704	280.5772714	1.430999949	17.3214441	-1.250700245	10	173.4450809	1.416939451	-76.7554786	-1.250700245
484	6288	2320	1	task1F	a13	8	M	13	ASD	o1	early	n	p1	107	last	262.0144904	0.644741763	477.9395046	2.860612407	153.1457216	-1.007709302	324.793783	3.868321708	10	149.2144904	0.644741763	230.7168603	3.868321708
485	6289	2321	1	task1F	a13	8	M	13	ASD	o1	early	n	p1	108	last	248.4713798	0.181396911	318.2012268	0.554115456	191.870579	-0.099702547	126.3306478	0.653818004	10	135.6713798	0.181396911	32.2537251	0.653818004
486	6290	2323	1	task1F	a13	8	M	13	ASD	o1	early	n	p1	110	last	282.2301123	1.293616026	293.1720164	0.08961595	276.7867467	1.376213621	16.3852697	-1.286597672	10	169.4301123	1.293616026	-77.691653	-1.286597672
487	6291	2324	1	task1F	a13	8	M	13	ASD	o1	early	n	p1	111	last	217.0316752	-0.999699371	240.8405291	-1.025215972	197.8522613	0.023951029	42.9882678	-1.049167001	10	104.2316752	-0.999699371	-51.0886549	-1.049167001
488	6292	2325	1	task1F	a13	8	M	13	ASD	o1	early	n	p1	112	last	318.2329454	2.341804426	494.2061881	3.050374703	180.5222752	-0.345269091	313.6839129	3.395643793	10	205.4329454	2.341804426	219.6069902	3.395643793
489	6293	2076	2	task2F	a13	8	M	13	ASD	o2	early	n	p2	1	first	226.4612306	-0.628388454	314.8326232	0.493772192	133.9896475	-1.545942491	180.8429757	2.039714682	1	113.6612306	-0.628388454	86.766053	2.039714682
490	6294	2078	2	task2F	a13	8	M	13	ASD	o2	early	n	p2	3	first	235.9392185	-0.270435084	315.2874862	0.501957953	132.1839015	-1.600594171	183.1035847	2.102552124	1	123.1392185	-0.270435084	89.026662	2.102552124
491	6295	2080	2	task2F	a13	8	M	13	ASD	o2	early	n	p2	5	first	210.4601435	-1.268135355	315.8794071	0.512592557	132.6211392	-1.587292787	183.2582679	2.099885344	1	97.6601435	-1.268135355	89.1813452	2.099885344
492	6296	2082	2	task2F	a13	8	M	13	ASD	o2	early	n	p2	7	first	251.9461647	0.302643659	317.9991795	0.550514143	131.9253707	-1.608479755	186.0738088	2.158993899	1	139.1461647	0.302643659	91.9968861	2.158993899
493	6297	2083	2	task2F	a13	8	M	13	ASD	o2	early	n	p2	8	first	223.5415879	-0.741677596	227.8704483	-1.339086236	219.4376873	0.441027408	8.432761	-1.780113645	1	110.7415879	-0.741677596	-85.6441617	-1.780113645
494	6298	2084	2	task2F	a13	8	M	13	ASD	o2	early	n	p2	9	first	231.2242076	-0.446671776	242.016323	-0.997602858	215.2240167	0.362931568	26.7923063	-1.360534426	1	118.4242076	-0.446671776	-67.2846164	-1.360534426
495	6299	2085	2	task2F	a13	8	M	13	ASD	o2	early	n	p2	10	first	232.4015116	-0.402332382	315.5821371	0.50725422	132.4951363	-1.591121469	183.0870008	2.098375689	1	119.6015116	-0.402332382	89.0100781	2.098375689
496	6300	2086	2	task2F	a13	8	M	13	ASD	o2	early	n	p2	11	first	243.3915536	0.001058632	261.4888648	-0.558832696	214.5425161	0.35015721	46.9463487	-0.908989906	1	130.5915536	0.001058632	-47.130574	-0.908989906
497	6301	2087	2	task2F	a13	8	M	13	ASD	o2	early	n	p2	12	first	228.0681697	-0.566656935	236.0309113	-1.13958955	220.7266493	0.464617607	15.304262	-1.604207157	1	115.2681697	-0.566656935	-78.7726607	-1.604207157
498	6302	2088	2	task2F	a13	8	M	13	ASD	o2	early	n	p2	13	first	207.9318254	-1.373652099	316.5613453	0.524819758	132.0223794	-1.605519032	184.5389659	2.13033879	1	95.1318254	-1.373652099	90.4620432	2.13033879
499	6303	2089	2	task2F	a13	8	M	13	ASD	o2	early	n	p2	14	first	233.8875108	-0.346686559	240.7892633	-1.026422997	228.0334988	0.595795108	12.7557645	-1.622218104	2	121.0875108	-0.346686559	-81.3211582	-1.622218104
500	6304	2090	2	task2F	a13	8	M	13	ASD	o2	early	n	p2	15	first	226.6157403	-0.622433869	232.3238043	-1.229347107	221.9820021	0.487460654	10.3418022	-1.716807761	2	113.8157403	-0.622433869	-83.7351205	-1.716807761
501	6305	2091	2	task2F	a13	8	M	13	ASD	o2	early	n	p2	16	first	220.778254	-0.850272883	317.5717514	0.542888073	131.9583978	-1.607471518	185.6133536	2.15035959	2	107.978254	-0.850272883	91.5364309	2.15035959
502	6306	2092	2	task2F	a13	8	M	13	ASD	o2	early	n	p2	17	first	220.2675683	-0.87049087	234.9276678	-1.166153411	212.824094	0.31776529	22.1035738	-1.4839187	2	107.4675683	-0.87049087	-71.9733489	-1.4839187
503	6307	2093	2	task2F	a13	8	M	13	ASD	o2	early	n	p2	18	first	243.8755131	0.018401057	253.8872584	-0.726101253	226.932936	0.576308268	26.9543224	-1.302409521	2	131.0755131	0.018401057	-67.1226003	-1.302409521
504	6308	2094	2	task2F	a13	8	M	13	ASD	o2	early	n	p2	19	first	283.4260475	1.330532779	287.9106772	-0.013060763	274.8133357	1.347393211	13.0973415	-1.360453974	2	170.6260475	1.330532779	-80.9795812	-1.360453974
505	6309	2096	2	task2F	a13	8	M	13	ASD	o2	early	n	p2	21	first	225.2017614	-0.677078692	255.9514706	-0.680189315	193.0469478	-0.075082876	62.9045228	-0.60510644	2	112.4017614	-0.677078692	-31.1723999	-0.60510644
506	6310	2097	2	task2F	a13	8	M	13	ASD	o2	early	n	p2	22	first	181.1484594	-2.577526141	252.0816173	-0.766569203	153.1969122	-1.006363169	98.8847051	0.239793966	2	68.3484594	-2.577526141	4.8077824	0.239793966
507	6311	2098	2	task2F	a13	8	M	13	ASD	o2	early	n	p2	23	first	239.9337022	-0.123864242	242.885413	-0.977278669	235.4389589	0.724522262	7.4464541	-1.701800931	2	127.1337022	-0.123864242	-86.6304686	-1.701800931
508	6312	2099	2	task2F	a13	8	M	13	ASD	o2	early	n	p2	24	first	257.5626233	0.495128351	284.4936154	-0.080755802	220.7038335	0.464201237	63.7897819	-0.544957039	2	144.7626233	0.495128351	-30.2871408	-0.544957039
509	6313	2100	2	task2F	a13	8	M	13	ASD	o2	early	n	p2	25	first	227.8177088	-0.576249871	234.2428599	-1.182705014	213.1133326	0.323235646	21.1295273	-1.50594066	2	115.0177088	-0.576249871	-72.9473954	-1.50594066
510	6314	2101	2	task2F	a13	8	M	13	ASD	o2	early	n	p2	26	first	267.6005694	0.828916719	287.7026411	-0.017159119	246.6737877	0.912281609	41.0288534	-0.929440728	2	154.8005694	0.828916719	-53.0480693	-0.929440728
511	6315	2102	2	task2F	a13	8	M	13	ASD	o2	early	n	p2	27	first	253.2458551	0.347564938	291.4876596	0.056947097	226.0436117	0.560492507	65.4440479	-0.50354541	2	140.4458551	0.347564938	-28.6328748	-0.50354541
512	6316	2103	2	task2F	a13	8	M	13	ASD	o2	early	n	p2	28	first	277.8404092	1.156758386	296.3139406	0.150056454	223.481979	0.514586214	72.8319616	-0.364529759	3	165.0404092	1.156758386	-21.2449611	-0.364529759
513	6317	2104	2	task2F	a13	8	M	13	ASD	o2	early	n	p2	29	first	257.3420939	0.487649974	274.1251079	-0.291255932	238.5505274	0.777405981	35.5745805	-1.068661912	3	144.5420939	0.487649974	-58.5023422	-1.068661912
514	6318	2105	2	task2F	a13	8	M	13	ASD	o2	early	n	p2	30	first	219.0349512	-0.919483793	222.8889764	-1.464409668	212.769018	0.316722797	10.1199584	-1.781132466	3	106.2349512	-0.919483793	-83.9569643	-1.781132466
515	6319	2106	2	task2F	a13	8	M	13	ASD	o2	early	n	p2	31	first	230.1735356	-0.486433039	235.994042	-1.140475281	211.4288016	0.291271318	24.5652404	-1.431746599	3	117.3735356	-0.486433039	-69.5116823	-1.431746599
516	6320	2107	2	task2F	a13	8	M	13	ASD	o2	early	n	p2	32	first	262.7929009	0.670640392	289.3761521	0.015725772	229.6235242	0.623783037	59.7526279	-0.608057265	3	149.9929009	0.670640392	-34.3242948	-0.608057265
517	6321	2108	2	task2F	a13	8	M	13	ASD	o2	early	n	p2	33	first	264.4618184	0.725909642	299.2425245	0.205818662	233.1445851	0.68507783	66.0979394	-0.479259168	3	151.6618184	0.725909642	-27.9789833	-0.479259168
518	6322	2109	2	task2F	a13	8	M	13	ASD	o2	early	n	p2	34	first	268.9234582	0.871969654	273.7507425	-0.299004391	263.7048601	1.181197128	10.0458824	-1.480201519	3	156.1234582	0.871969654	-84.0310403	-1.480201519
519	6323	2110	2	task2F	a13	8	M	13	ASD	o2	early	n	p2	35	first	231.4946286	-0.436467293	238.4969833	-1.080657759	221.3227253	0.475480267	17.174258	-1.556138026	3	118.6946286	-0.436467293	-76.9026647	-1.556138026
520	6324	2111	2	task2F	a13	8	M	13	ASD	o2	early	n	p2	36	first	220.4548585	-0.863070635	225.1679414	-1.406731702	214.6831462	0.352796564	10.4847952	-1.759528266	3	107.6548585	-0.863070635	-83.5921275	-1.759528266
521	6325	2112	2	task2F	a13	8	M	13	ASD	o2	early	n	p2	37	first	252.1115724	0.308373508	253.821599	-0.727567759	249.3013404	0.954959278	4.5202586	-1.682527037	3	139.3115724	0.308373508	-89.5566641	-1.682527037
522	6326	2113	2	task2F	a13	8	M	13	ASD	o2	early	n	p2	38	first	262.4974834	0.66082055	280.2026169	-0.1669253	229.1166786	0.614882542	51.0859383	-0.781807842	3	149.6974834	0.66082055	-42.9909844	-0.781807842
523	6327	2114	2	task2F	a13	8	M	13	ASD	o2	early	n	p2	39	first	211.0145081	-1.245169004	214.1806697	-1.690375241	206.9880234	0.205770289	7.1926463	-1.896145531	3	98.2145081	-1.245169004	-86.8842764	-1.896145531
524	6328	2115	2	task2F	a13	8	M	13	ASD	o2	early	n	p2	40	first	222.7060369	-0.774371387	234.3297592	-1.180602005	195.3697805	-0.026906927	38.9599787	-1.153695078	3	109.9060369	-0.774371387	-55.116944	-1.153695078
525	6329	2116	2	task2F	a13	8	M	13	ASD	o2	early	n	p2	41	first	235.6933746	-0.279536802	238.6679152	-1.076595605	231.0981979	0.64956784	7.5697173	-1.726163445	3	122.8933746	-0.279536802	-86.5072054	-1.726163445
526	6330	2120	2	task2F	a13	8	M	13	ASD	o2	early	n	p2	45	first	210.5842639	-1.262988013	313.2945474	0.466004949	135.3030275	-1.506653182	177.9915199	1.972658131	4	97.7842639	-1.262988013	83.9145972	1.972658131
527	6331	2121	2	task2F	a13	8	M	13	ASD	o2	early	n	p2	46	middle	233.55646	-0.359052662	251.0506306	-0.789805838	209.5123575	0.254595243	41.5382731	-1.044401081	4	120.75646	-0.359052662	-52.5386496	-1.044401081
528	6332	2122	2	task2F	a13	8	M	13	ASD	o2	early	n	p2	47	middle	243.4640492	0.003658667	317.4058262	0.539924908	132.1618938	-1.601264839	185.2439324	2.141189747	4	130.6640492	0.003658667	91.1670097	2.141189747
529	6333	2123	2	task2F	a13	8	M	13	ASD	o2	early	n	p2	48	middle	245.6582531	0.081989033	315.5160026	0.506065902	133.7165584	-1.554160208	181.7994442	2.060226109	4	132.8582531	0.081989033	87.7225215	2.060226109
530	6334	2124	2	task2F	a13	8	M	13	ASD	o2	early	n	p2	49	middle	236.9103346	-0.23457457	310.5408272	0.415949154	135.2684324	-1.507683183	175.2723948	1.923632337	4	124.1103346	-0.23457457	81.1954721	1.923632337
531	6335	2125	2	task2F	a13	8	M	13	ASD	o2	early	n	p2	50	middle	257.854499	0.505016315	298.6595037	0.194761189	226.2833188	0.56476158	72.3761849	-0.370000391	4	145.054499	0.505016315	-21.7007378	-0.370000391
532	6336	2126	2	task2F	a13	8	M	13	ASD	o2	early	n	p2	51	middle	281.8009214	1.280329382	290.5871597	0.039403973	264.5738004	1.194447631	26.0133593	-1.155043657	4	169.0009214	1.280329382	-68.0635634	-1.155043657
533	6337	2127	2	task2F	a13	8	M	13	ASD	o2	early	n	p2	52	middle	254.2018012	0.380458461	279.4418773	-0.18233967	223.0445209	0.50669408	56.3973564	-0.689033749	4	141.4018012	0.380458461	-37.6795663	-0.689033749
534	6338	2128	2	task2F	a13	8	M	13	ASD	o2	early	n	p2	53	middle	245.3311735	0.070357174	275.4406011	-0.264112076	208.9840233	0.24442521	66.4565778	-0.508537286	4	132.5311735	0.070357174	-27.6203449	-0.508537286
535	6339	2129	2	task2F	a13	8	M	13	ASD	o2	early	n	p2	54	middle	250.5056473	0.252583411	269.1137352	-0.395867554	213.083177	0.322665661	56.0305582	-0.718533215	4	137.7056473	0.252583411	-38.0463645	-0.718533215
536	6340	2130	2	task2F	a13	8	M	13	ASD	o2	early	n	p2	55	middle	229.9463402	-0.495054806	295.8768512	0.141686744	158.4489213	-0.870591126	137.4279299	1.01227787	4	117.1463402	-0.495054806	43.3510072	1.01227787
537	6341	2131	2	task2F	a13	8	M	13	ASD	o2	early	n	p2	56	middle	240.4087386	-0.106596172	288.0659266	-0.010004246	223.3631952	0.512444777	64.7027314	-0.522449023	5	127.6087386	-0.106596172	-29.3741913	-0.522449023
538	6342	2132	2	task2F	a13	8	M	13	ASD	o2	early	n	p2	57	middle	225.6235002	-0.660744293	237.2992837	-1.109202724	194.3431633	-0.048128121	42.9561204	-1.061074603	5	112.8235002	-0.660744293	-51.1208023	-1.061074603
539	6343	2133	2	task2F	a13	8	M	13	ASD	o2	early	n	p2	58	middle	273.6550467	1.024242727	284.9197993	-0.072268471	261.3791146	1.145515771	23.5406847	-1.217784242	5	160.8550467	1.024242727	-70.536238	-1.217784242
540	6344	2134	2	task2F	a13	8	M	13	ASD	o2	early	n	p2	59	middle	244.0984936	0.026379864	262.5143995	-0.536639561	217.6927507	0.408870373	44.8216488	-0.945509934	5	131.2984936	0.026379864	-49.2552739	-0.945509934
541	6345	2135	2	task2F	a13	8	M	13	ASD	o2	early	n	p2	60	middle	242.131333	-0.044263002	247.5169956	-0.870178178	235.4164219	0.724136683	12.1005737	-1.594314861	5	129.331333	-0.044263002	-81.976349	-1.594314861
542	6346	2137	2	task2F	a13	8	M	13	ASD	o2	early	n	p2	62	middle	259.7072504	0.567522724	286.5642675	-0.039637929	225.8834077	0.557636823	60.6808598	-0.597274752	5	146.9072504	0.567522724	-33.3960629	-0.597274752
543	6347	2138	2	task2F	a13	8	M	13	ASD	o2	early	n	p2	63	middle	255.1121883	0.411669532	261.9008034	-0.549907676	248.4292209	0.940844072	13.4715825	-1.490751749	5	142.3121883	0.411669532	-80.6053402	-1.490751749
544	6348	2139	2	task2F	a13	8	M	13	ASD	o2	early	n	p2	64	middle	247.3560976	0.142121329	255.451678	-0.691271574	241.7955117	0.831827427	13.6561663	-1.523099002	5	134.5560976	0.142121329	-80.4207564	-1.523099002
545	6349	2140	2	task2F	a13	8	M	13	ASD	o2	early	n	p2	65	middle	293.3916603	1.63223351	298.9930615	0.201090028	289.7127995	1.56005651	9.280262	-1.358966482	5	180.5916603	1.63223351	-84.7966607	-1.358966482
546	6350	2141	2	task2F	a13	8	M	13	ASD	o2	early	n	p2	66	middle	241.8385025	-0.054827912	262.4347754	-0.538359563	217.699367	0.408992789	44.7354084	-0.947352353	5	129.0385025	-0.054827912	-49.3415143	-0.947352353
547	6351	2142	2	task2F	a13	8	M	13	ASD	o2	early	n	p2	67	middle	233.222099	-0.37156022	239.6148233	-1.054145135	226.1347459	0.562116098	13.4800774	-1.616261234	5	120.422099	-0.37156022	-80.5968453	-1.616261234
548	6352	2143	2	task2F	a13	8	M	13	ASD	o2	early	n	p2	68	middle	254.6329857	0.395254796	260.0623733	-0.589847927	245.3315881	0.890305368	14.7307852	-1.480153294	5	141.8329857	0.395254796	-79.3461375	-1.480153294
549	6353	2144	2	task2F	a13	8	M	13	ASD	o2	early	n	p2	69	middle	196.4931326	-1.867646489	309.4406416	0.395826307	133.5295755	-1.559796527	175.9110661	1.955622834	5	83.6931326	-1.867646489	81.8341434	1.955622834
550	6354	2145	2	task2F	a13	8	M	13	ASD	o2	early	n	p2	70	middle	241.5515925	-0.065191633	263.8389597	-0.508103308	221.2129661	0.473482257	42.6259936	-0.981585565	6	128.7515925	-0.065191633	-51.4509291	-0.981585565
551	6355	2146	2	task2F	a13	8	M	13	ASD	o2	early	n	p2	71	middle	215.5817718	-1.058219921	217.9367655	-1.59180461	214.1096756	0.342022762	3.8270899	-1.933827372	6	102.7817718	-1.058219921	-90.2498328	-1.933827372
552	6356	2147	2	task2F	a13	8	M	13	ASD	o2	early	n	p2	72	middle	270.0804197	0.909449293	298.8594889	0.198556504	245.2196875	0.888467759	53.6398014	-0.689911254	6	157.2804197	0.909449293	-40.4371213	-0.689911254
553	6357	2148	2	task2F	a13	8	M	13	ASD	o2	early	n	p2	73	middle	277.3548595	1.141487798	282.2668212	-0.125309578	273.5904295	1.329429398	8.6763917	-1.454738976	6	164.5548595	1.141487798	-85.400531	-1.454738976
554	6358	2149	2	task2F	a13	8	M	13	ASD	o2	early	n	p2	74	middle	287.6249889	1.45892551	426.0287636	2.208708111	260.2742388	1.128453486	165.7545248	1.080254624	6	174.8249889	1.45892551	71.6776021	1.080254624
555	6359	2150	2	task2F	a13	8	M	13	ASD	o2	early	n	p2	75	middle	212.5149308	-1.183310479	232.2386489	-1.231425702	197.3509211	0.013731817	34.8877278	-1.245157518	6	99.7149308	-1.183310479	-59.1891949	-1.245157518
556	6360	2151	2	task2F	a13	8	M	13	ASD	o2	early	n	p2	76	middle	230.2001011	-0.485425469	269.2692733	-0.392591529	153.7825014	-0.990996157	115.4867719	0.598404628	6	117.4001011	-0.485425469	21.4098492	0.598404628
557	6361	2152	2	task2F	a13	8	M	13	ASD	o2	early	n	p2	77	middle	199.3240806	-1.742760896	305.3586457	0.320534569	134.3925842	-1.533847975	170.9660615	1.854382544	6	86.5240806	-1.742760896	76.8891388	1.854382544
558	6362	2153	2	task2F	a13	8	M	13	ASD	o2	early	n	p2	78	middle	272.9792561	1.002656179	279.3459212	-0.184286945	264.9196538	1.199709458	14.4262674	-1.383996403	6	160.1792561	1.002656179	-79.6506553	-1.383996403
559	6363	2154	2	task2F	a13	8	M	13	ASD	o2	early	n	p2	79	middle	239.0011791	-0.157862087	270.4388372	-0.368018006	211.1601539	0.286150137	59.2786833	-0.654168143	6	126.2011791	-0.157862087	-34.7982394	-0.654168143
560	6364	2155	2	task2F	a13	8	M	13	ASD	o2	early	n	p2	80	middle	256.1605197	0.447472111	274.0504707	-0.292799897	225.9879899	0.559501261	48.0624808	-0.852301158	6	143.3605197	0.447472111	-46.0144419	-0.852301158
561	6365	2156	2	task2F	a13	8	M	13	ASD	o2	early	n	p2	81	middle	283.6033134	1.335991456	294.8560335	0.122091115	273.4849623	1.327876384	21.3710712	-1.205785269	6	170.8033134	1.335991456	-72.7058515	-1.205785269
562	6366	2157	2	task2F	a13	8	M	13	ASD	o2	early	n	p2	82	middle	262.9144812	0.674678583	315.8530903	0.512120166	132.214152	-1.599672493	183.6389383	2.111792659	6	150.1144812	0.674678583	89.5620156	2.111792659
563	6367	2158	2	task2F	a13	8	M	13	ASD	o2	early	n	p2	83	middle	273.6342392	1.023578876	289.415331	0.016493366	216.4805871	0.386379604	72.9347439	-0.369886238	7	160.8342392	1.023578876	-21.1421788	-0.369886238
564	6368	2159	2	task2F	a13	8	M	13	ASD	o2	early	n	p2	84	middle	254.1157745	0.377503404	277.8513233	-0.214704071	213.1653757	0.324219146	64.6859476	-0.538923218	7	141.3157745	0.377503404	-29.3909751	-0.538923218
565	6369	2160	2	task2F	a13	8	M	13	ASD	o2	early	n	p2	85	middle	273.7298694	1.026629485	285.0415184	-0.0698468	270.8781463	1.289299237	14.1633721	-1.359146037	7	160.9298694	1.026629485	-79.9135506	-1.359146037
566	6370	2161	2	task2F	a13	8	M	13	ASD	o2	early	n	p2	86	middle	220.911348	-0.84501139	477.813047	2.859112027	203.1514541	0.130412312	274.6615929	2.728699715	7	108.111348	-0.84501139	180.5846702	2.728699715
567	6371	2162	2	task2F	a13	8	M	13	ASD	o2	early	n	p2	87	middle	260.9153262	0.608039949	282.8996548	-0.112612171	207.9082221	0.223637136	74.9914327	-0.336249307	7	148.1153262	0.608039949	-19.08549	-0.336249307
568	6372	2163	2	task2F	a13	8	M	13	ASD	o2	early	n	p2	88	middle	241.6416545	-0.061937101	314.5781035	0.489186667	134.636239	-1.526552033	179.9418645	2.0157387	7	128.8416545	-0.061937101	85.8649418	2.0157387
569	6373	2164	2	task2F	a13	8	M	13	ASD	o2	early	n	p2	89	middle	243.3723558	0.000369979	264.8878133	-0.485608314	230.8312202	0.644911931	34.0565931	-1.130520245	7	130.5723558	0.000369979	-60.0203296	-1.130520245
570	6374	2165	2	task2F	a13	8	M	13	ASD	o2	early	n	p2	90	middle	216.5804763	-1.017868515	252.9357626	-0.747390131	184.3425819	-0.260918689	68.5931807	-0.486471443	7	103.7804763	-1.017868515	-25.483742	-0.486471443
571	6375	2166	2	task2F	a13	8	M	13	ASD	o2	early	n	p2	91	middle	270.6514278	0.927887904	292.6059556	0.078657934	239.4631315	0.792785676	53.1428241	-0.714127741	7	157.8514278	0.927887904	-40.9340986	-0.714127741
572	6376	2167	2	task2F	a13	8	M	13	ASD	o2	early	n	p2	92	middle	216.6324335	-1.015774344	315.8267984	0.511648182	133.8711893	-1.549505041	181.9556091	2.061153224	7	103.8324335	-1.015774344	87.8786864	2.061153224
573	6377	2168	2	task2F	a13	8	M	13	ASD	o2	early	n	p2	93	last	215.7562608	-1.051156452	312.5076548	0.451746236	133.2168448	-1.569240989	179.29081	2.020987225	7	102.9562608	-1.051156452	85.2138873	2.020987225
574	6378	2169	2	task2F	a13	8	M	13	ASD	o2	early	n	p2	94	last	291.7749872	1.583993046	293.7568538	0.10091525	289.0394189	1.550683627	4.7174349	-1.449768377	7	178.9749872	1.583993046	-89.3594878	-1.449768377
575	6379	2170	2	task2F	a13	8	M	13	ASD	o2	early	n	p2	95	last	281.3515552	1.266396459	289.4644928	0.017456399	277.4215065	1.385440222	12.0429863	-1.367983823	7	168.5515552	1.266396459	-82.0339364	-1.367983823
576	6380	2171	2	task2F	a13	8	M	13	ASD	o2	early	n	p2	96	last	232.8926711	-0.383900792	257.7426916	-0.64064828	211.2924809	0.288673476	46.4502107	-0.929321756	7	120.0926711	-0.383900792	-47.626712	-0.929321756
577	6381	2172	2	task2F	a13	8	M	13	ASD	o2	early	n	p2	97	last	264.0444328	0.712119931	298.8952222	0.199234383	213.7157822	0.33460595	85.17944	-0.135371567	8	151.2444328	0.712119931	-8.8974827	-0.135371567
578	6382	2173	2	task2F	a13	8	M	13	ASD	o2	early	n	p2	98	last	236.6577751	-0.2438867	315.0063131	0.496899328	133.6024028	-1.55760032	181.4039103	2.054499647	8	123.8577751	-0.2438867	87.3269876	2.054499647
579	6383	2174	2	task2F	a13	8	M	13	ASD	o2	early	n	p2	99	last	223.7336811	-0.734178571	230.5014275	-1.273997484	216.2542931	0.382166945	14.2471344	-1.656164429	8	110.9336811	-0.734178571	-79.8297883	-1.656164429
580	6384	2175	2	task2F	a13	8	M	13	ASD	o2	early	n	p2	100	last	263.3868499	0.690350225	294.7421411	0.11990063	206.7719855	0.201564122	87.9701556	-0.081663492	8	150.5868499	0.690350225	-6.1067671	-0.081663492
581	6385	2176	2	task2F	a13	8	M	13	ASD	o2	early	n	p2	101	last	210.7081749	-1.257852381	312.484917	0.451333687	132.9299398	-1.577925036	179.5549772	2.029258723	8	97.9081749	-1.257852381	85.4780545	2.029258723
582	6386	2177	2	task2F	a13	8	M	13	ASD	o2	early	n	p2	102	last	257.2331006	0.483951533	273.1547836	-0.311361187	218.8364984	0.429977201	54.3182852	-0.741338388	8	144.4331006	0.483951533	-39.7586375	-0.741338388
583	6387	2178	2	task2F	a13	8	M	13	ASD	o2	early	n	p2	103	last	239.909397	-0.12474868	242.8620828	-0.977823309	236.2888497	0.739035931	6.5732331	-1.71685924	8	127.109397	-0.12474868	-87.5036896	-1.71685924
584	6388	2181	2	task2F	a13	8	M	13	ASD	o2	early	n	p2	106	last	247.7257411	0.155158215	316.2347482	0.518967139	133.4375658	-1.56257292	182.7971824	2.081540059	8	134.9257411	0.155158215	88.7202597	2.081540059
585	6389	2182	2	task2F	a13	8	M	13	ASD	o2	early	n	p2	107	last	228.1635769	-0.563005501	229.935506	-1.287935083	226.5740717	0.56993369	3.3614343	-1.857868773	8	115.3635769	-0.563005501	-90.7154884	-1.857868773
586	6390	2183	2	task2F	a13	8	M	13	ASD	o2	early	n	p2	108	last	285.545842	1.395586581	288.5429024	-0.000623943	276.9308703	1.378310397	11.6120321	-1.37893434	8	172.745842	1.395586581	-82.4648906	-1.37893434
587	6391	2184	2	task2F	a13	8	M	13	ASD	o2	early	n	p2	109	last	270.1545331	0.911844714	286.3942339	-0.043003148	265.3143172	1.205705497	21.0799167	-1.248708646	8	157.3545331	0.911844714	-72.997006	-1.248708646
588	6392	2185	2	task2F	a13	8	M	13	ASD	o2	early	n	p2	110	last	204.3525918	-1.525242519	249.1005753	-0.834018793	173.8216053	-0.497621789	75.27897	-0.336397003	8	91.5525918	-1.525242519	-18.7979527	-0.336397003
589	6393	2186	2	task2F	a13	8	M	13	ASD	o2	early	n	p2	111	last	232.9809283	-0.380592912	280.2456333	-0.166054937	227.1341175	0.579877487	53.1115158	-0.745932424	9	120.1809283	-0.380592912	-40.9654069	-0.745932424
590	6394	2187	2	task2F	a13	8	M	13	ASD	o2	early	n	p2	112	last	249.0683639	0.202347823	278.6173409	-0.199094174	218.8486618	0.430201072	59.7686791	-0.629295247	9	136.2683639	0.202347823	-34.3082436	-0.629295247
591	6395	2188	2	task2F	a13	8	M	13	ASD	o2	early	n	p2	113	last	265.0257883	0.744507717	294.8482631	0.121941694	232.0643882	0.666372701	62.7838749	-0.544431006	9	152.2257883	0.744507717	-31.2930478	-0.544431006
592	6396	2189	2	task2F	a13	8	M	13	ASD	o2	early	n	p2	114	last	204.7836189	-1.506847318	223.9254506	-1.43810494	198.4229983	0.035553339	25.5024523	-1.473658279	9	91.9836189	-1.506847318	-68.5744704	-1.473658279
593	6397	2190	2	task2F	a13	8	M	13	ASD	o2	early	n	p2	115	last	246.391185	0.107997989	317.1517046	0.535383691	189.7799455	-0.143831282	127.3717591	0.679214973	9	133.591185	0.107997989	33.2948364	0.679214973
594	6398	2191	2	task2F	a13	8	M	13	ASD	o2	early	n	p2	116	last	227.6143599	-0.584046125	231.1737607	-1.257483568	223.3299743	0.511845666	7.8437864	-1.769329234	9	114.8143599	-0.584046125	-86.2331363	-1.769329234
595	6399	2192	2	task2F	a13	8	M	13	ASD	o2	early	n	p2	117	last	204.7706044	-1.507402178	210.6517183	-1.784572828	199.7385509	0.062170122	10.9131674	-1.84674295	9	91.9706044	-1.507402178	-83.1637553	-1.84674295
596	6400	2196	2	task2F	a13	8	M	13	ASD	o2	early	n	p2	121	last	242.4791691	-0.031730158	497.5778128	3.088924805	195.5656884	-0.02286999	302.0121244	3.111794795	9	129.6791691	-0.031730158	207.9352017	3.111794795
597	6401	2197	2	task2F	a13	8	M	13	ASD	o2	early	n	p2	122	last	261.1578733	0.616152033	299.8185379	0.216722097	235.3105215	0.722324368	64.5080164	-0.505602271	9	148.3578733	0.616152033	-29.5689063	-0.505602271
598	6402	2198	2	task2F	a13	8	M	13	ASD	o2	early	n	p2	123	last	229.2912667	-0.519961759	313.6874319	0.473110727	148.3000226	-1.137215268	165.3874093	1.610325995	9	116.4912667	-0.519961759	71.3104866	1.610325995
599	6403	2199	2	task2F	a13	8	M	13	ASD	o2	early	n	p2	124	last	259.7216542	0.568006918	293.2033782	0.090222445	228.3214187	0.600877569	64.8819595	-0.510655125	9	146.9216542	0.568006918	-29.1949632	-0.510655125
600	6404	2200	2	task2F	a13	8	M	13	ASD	o2	early	n	p2	125	last	214.9949982	-1.082015044	240.1371653	-1.041798743	206.8377433	0.202844864	33.299422	-1.244643607	10	102.1949982	-1.082015044	-60.7775007	-1.244643607
601	6405	2201	2	task2F	a13	8	M	13	ASD	o2	early	n	p2	126	last	271.1808623	0.944949326	281.7315242	-0.136072219	262.5824291	1.164016362	19.1490951	-1.300088581	10	158.3808623	0.944949326	-74.9278276	-1.300088581
602	6406	2202	2	task2F	a13	8	M	13	ASD	o2	early	n	p2	127	last	226.6153577	-0.622448609	243.4272047	-0.964645314	216.258708	0.382249175	27.1684967	-1.346894488	10	113.8153577	-0.622448609	-66.908426	-1.346894488
603	6407	2203	2	task2F	a13	8	M	13	ASD	o2	early	n	p2	128	last	271.6282879	0.959342	295.1223992	0.127210808	230.4987132	0.6391057	64.623686	-0.511894891	10	158.8282879	0.959342	-29.4532367	-0.511894891
604	6408	2204	2	task2F	a13	8	M	13	ASD	o2	early	n	p2	129	last	291.9557889	1.589401307	298.6462764	0.194510072	277.585563	1.387821444	21.0607134	-1.193311373	10	179.1557889	1.589401307	-73.0162093	-1.193311373
605	6409	2205	2	task2F	a13	8	M	13	ASD	o2	early	n	p2	130	last	279.3721039	1.204756057	288.0002933	-0.01129622	275.8169655	1.362076353	12.1833278	-1.373372573	10	166.5721039	1.204756057	-81.8935949	-1.373372573
606	6410	2206	2	task2F	a13	8	M	13	ASD	o2	early	n	p2	131	last	281.703462	1.27730947	294.4236172	0.113769983	273.0021103	1.320758689	21.4215069	-1.206988706	10	168.903462	1.27730947	-72.6554158	-1.206988706
607	6411	2207	2	task2F	a13	8	M	13	ASD	o2	early	n	p2	132	last	211.4357251	-1.227759027	240.6314273	-1.030140771	198.6668449	0.040500238	41.9645824	-1.070641009	10	98.6357251	-1.227759027	-52.1123403	-1.070641009
608	6412	2208	2	task2F	a13	8	M	13	ASD	o2	early	n	p2	133	last	256.786882	0.468793756	283.4198035	-0.102196965	230.5149935	0.639390181	52.90481	-0.741587145	10	143.986882	0.468793756	-41.1721127	-0.741587145
609	6413	2209	2	task2F	a13	8	M	13	ASD	o2	early	n	p2	134	last	231.0594946	-0.452893161	239.464508	-1.057703066	224.7412556	0.537218738	14.7232524	-1.594921805	10	118.2594946	-0.452893161	-79.3536703	-1.594921805
610	6414	2210	2	task2F	a13	8	M	13	ASD	o2	early	n	p2	135	last	176.9384487	-2.782823087	236.1791506	-1.136029715	151.7637589	-1.04422112	84.4153917	-0.091808596	10	64.1384487	-2.782823087	-9.661531	-0.091808596
611	6415	2211	2	task2F	a13	8	M	13	ASD	o2	early	n	p2	136	last	267.8616475	0.837430243	291.4394194	0.056008679	226.7347459	0.572789025	64.7046735	-0.516780347	10	155.0616475	0.837430243	-29.3722492	-0.516780347
612	6416	2212	2	task2F	a13	8	M	13	ASD	o2	early	n	p2	137	last	215.073281	-1.078836731	222.7152814	-1.468829846	209.5116678	0.254581983	13.2036136	-1.723411829	10	102.273281	-1.078836731	-80.8733091	-1.723411829
613	6417	2213	2	task2F	a13	8	M	13	ASD	o2	early	n	p2	138	last	265.4461648	0.758344777	269.0526492	-0.397154697	250.8096957	0.979255773	18.2429535	-1.37641047	10	152.6461648	0.758344777	-75.8339692	-1.37641047
614	6418	1959	3	task4S	a13	8	M	13	ASD	o3	late	s	p4	1	first	196.6017688	-1.862820961	254.2449113	-0.71811971	141.2460809	-1.333508431	112.9988304	0.615388722	1	83.8017688	-1.862820961	18.9219077	0.615388722
615	6419	1960	3	task4S	a13	8	M	13	ASD	o3	late	s	p4	2	first	254.9637747	0.406589031	315.725214	0.509824204	132.2023723	-1.600031374	183.5228417	2.109855578	1	142.1637747	0.406589031	89.445919	2.109855578
616	6420	1961	3	task4S	a13	8	M	13	ASD	o3	late	s	p4	3	first	239.9705666	-0.122522959	317.570944	0.542873657	131.8474897	-1.610858274	185.7234543	2.153731931	1	127.1705666	-0.122522959	91.6465316	2.153731931
617	6421	1962	3	task4S	a13	8	M	13	ASD	o3	late	s	p4	4	first	263.0946869	0.680660536	295.6798747	0.13791085	232.4365009	0.672826168	63.2433738	-0.534915318	1	150.2946869	0.680660536	-30.8335489	-0.534915318
618	6422	1963	3	task4S	a13	8	M	13	ASD	o3	late	s	p4	5	first	294.7517164	1.672611259	394.793864	1.776987999	219.534059	0.442795961	175.259805	1.334192038	1	181.9517164	1.672611259	81.1828823	1.334192038
619	6423	1964	3	task4S	a13	8	M	13	ASD	o3	late	s	p4	6	first	180.9098947	-2.589031373	250.0337056	-0.812819219	154.0248038	-0.984654774	96.0089018	0.171835556	1	68.1098947	-2.589031373	1.9319791	0.171835556
620	6424	1966	3	task4S	a13	8	M	13	ASD	o3	late	s	p4	8	first	263.8732814	0.706459077	296.6997728	0.157434401	225.8273256	0.556636664	70.8724472	-0.399202263	1	151.0732814	0.706459077	-23.2044755	-0.399202263
621	6425	1967	3	task4S	a13	8	M	13	ASD	o3	late	s	p4	9	first	247.1432424	0.134605337	269.4883689	-0.387980032	231.9345586	0.66411866	37.5538103	-1.052098692	1	134.3432424	0.134605337	-56.5231124	-1.052098692
622	6426	1968	3	task4S	a13	8	M	13	ASD	o3	late	s	p4	10	first	212.8662778	-1.168888469	263.5318549	-0.514706779	159.0957359	-0.854182179	104.436119	0.3394754	1	100.0662778	-1.168888469	10.3591963	0.3394754
623	6427	1969	3	task4S	a13	8	M	13	ASD	o3	late	s	p4	11	first	235.1128533	-0.301066795	236.3985573	-1.130764957	233.7666261	0.695810062	2.6319312	-1.82657502	1	122.3128533	-0.301066795	-91.4449915	-1.82657502
624	6428	1970	3	task4S	a13	8	M	13	ASD	o3	late	s	p4	12	first	175.1043576	-2.873792853	251.121513	-0.788205221	156.8959557	-0.910263177	94.2255573	0.122057956	2	62.3043576	-2.873792853	0.1486346	0.122057956
625	6429	1971	3	task4S	a13	8	M	13	ASD	o3	late	s	p4	13	first	229.0334775	-0.529782838	317.7686465	0.546402303	131.8441089	-1.610961557	185.9245376	2.157363859	2	116.2334775	-0.529782838	91.8476149	2.157363859
626	6430	1972	3	task4S	a13	8	M	13	ASD	o3	late	s	p4	14	first	256.6449768	0.463967802	285.1688633	-0.067314307	225.7782795	0.555761781	59.3905838	-0.623076088	2	143.8449768	0.463967802	-34.6863389	-0.623076088
627	6431	1973	3	task4S	a13	8	M	13	ASD	o3	late	s	p4	15	first	263.7443528	0.702192322	315.4609702	0.505076878	132.3098276	-1.596758817	183.1511426	2.101835695	2	150.9443528	0.702192322	89.0742199	2.101835695
628	6432	1974	3	task4S	a13	8	M	13	ASD	o3	late	s	p4	16	first	233.9278362	-0.345181436	315.8679851	0.512387535	135.2065929	-1.509524989	180.6613922	2.021912524	2	121.1278362	-0.345181436	86.5844695	2.021912524
629	6433	1975	3	task4S	a13	8	M	13	ASD	o3	late	s	p4	17	first	264.1793512	0.716579788	281.5482069	-0.139762684	244.2336747	0.872239313	37.3145322	-1.012001997	2	151.3793512	0.716579788	-56.7623905	-1.012001997
630	6434	1976	3	task4S	a13	8	M	13	ASD	o3	late	s	p4	18	first	230.6032291	-0.470149977	243.4487	-0.964144672	184.4699068	-0.258137613	58.9787932	-0.706007059	2	117.8032291	-0.470149977	-35.0981295	-0.706007059
631	6435	1978	3	task4S	a13	8	M	13	ASD	o3	late	s	p4	20	first	240.4849698	-0.103828266	257.6933864	-0.641733005	218.1885658	0.418033776	39.5048206	-1.059766781	2	127.6849698	-0.103828266	-54.5721021	-1.059766781
632	6436	1979	3	task4S	a13	8	M	13	ASD	o3	late	s	p4	21	first	230.2048609	-0.485244952	249.2774845	-0.829993539	161.0537274	-0.804913771	88.2237571	-0.025079768	2	117.4048609	-0.485244952	-5.8531656	-0.025079768
633	6437	1980	3	task4S	a13	8	M	13	ASD	o3	late	s	p4	22	first	161.3151904	-3.589883367	167.9816922	-3.067950365	153.7417041	-0.992064861	14.2399881	-2.075885504	2	48.5151904	-3.589883367	-79.8369346	-2.075885504
634	6438	1982	3	task4S	a13	8	M	13	ASD	o3	late	s	p4	24	first	247.504645	0.147362759	421.0052487	2.1414548	158.0288178	-0.881284591	262.9764309	3.022739391	3	134.704645	0.147362759	168.8995082	3.022739391
635	6439	1983	3	task4S	a13	8	M	13	ASD	o3	late	s	p4	25	first	201.6506943	-1.641444479	284.4635255	-0.081355514	167.7813153	-0.640079701	116.6822102	0.558724187	3	88.8506943	-1.641444479	22.6052875	0.558724187
636	6440	1984	3	task4S	a13	8	M	13	ASD	o3	late	s	p4	26	first	233.913943	-0.345699962	313.1409756	0.463225	134.4716138	-1.531480083	178.6693618	1.994705083	3	121.113943	-0.345699962	84.5924391	1.994705083
637	6441	1985	3	task4S	a13	8	M	13	ASD	o3	late	s	p4	27	first	189.851883	-2.167828728	262.1357152	-0.544824385	161.8817674	-0.784257992	100.2539478	0.239433608	3	77.051883	-2.167828728	6.1770251	0.239433608
638	6442	1986	3	task4S	a13	8	M	13	ASD	o3	late	s	p4	28	first	262.4032015	0.65768424	297.9257602	0.180814417	227.5267992	0.586835067	70.398961	-0.40602065	3	149.6032015	0.65768424	-23.6779617	-0.40602065
639	6443	1987	3	task4S	a13	8	M	13	ASD	o3	late	s	p4	29	first	281.6002908	1.274111433	289.9651801	0.027255082	272.5681612	1.31435112	17.3970189	-1.287096039	3	168.8002908	1.274111433	-76.6799038	-1.287096039
640	6444	1988	3	task4S	a13	8	M	13	ASD	o3	late	s	p4	30	first	278.3593158	1.17304858	290.5642635	0.038957212	270.6166278	1.285408667	19.9476357	-1.246451455	3	165.5593158	1.17304858	-74.129287	-1.246451455
641	6445	1989	3	task4S	a13	8	M	13	ASD	o3	late	s	p4	31	first	229.5675704	-0.50944758	232.0840728	-1.235200764	226.6421368	0.57114352	5.441936	-1.806344284	3	116.7675704	-0.50944758	-88.6349867	-1.806344284
642	6446	1990	3	task4S	a13	8	M	13	ASD	o3	late	s	p4	32	first	214.1116558	-1.117959521	357.1689905	1.209125472	176.5787287	-0.43423398	180.5902618	1.643359452	3	101.3116558	-1.117959521	86.5133391	1.643359452
643	6447	1991	3	task4S	a13	8	M	13	ASD	o3	late	s	p4	33	first	230.9749717	-0.456087402	238.3882788	-1.083242609	225.132161	0.544218553	13.2561178	-1.627461162	3	118.1749717	-0.456087402	-80.8208049	-1.627461162
644	6448	1992	3	task4S	a13	8	M	13	ASD	o3	late	s	p4	34	first	267.736095	0.833337124	290.8827976	0.045169442	237.4755972	0.759215034	53.4072004	-0.714045592	3	154.936095	0.833337124	-40.6697223	-0.714045592
645	6449	1993	3	task4S	a13	8	M	13	ASD	o3	late	s	p4	35	first	217.6988504	-0.972902269	499.4429001	3.110137567	201.1307816	0.090148028	298.3121185	3.019989538	3	104.8988504	-0.972902269	204.2351958	3.019989538
646	6450	1994	3	task4S	a13	8	M	13	ASD	o3	late	s	p4	36	first	236.37106	-0.254470234	244.9603483	-0.929047658	230.0569116	0.631377997	14.9034367	-1.560425654	4	123.57106	-0.254470234	-79.173486	-1.560425654
647	6451	1995	3	task4S	a13	8	M	13	ASD	o3	late	s	p4	37	first	267.0872741	0.812154371	293.5740153	0.097385153	240.6164212	0.812137911	52.9575941	-0.714752757	4	154.2872741	0.812154371	-41.1193286	-0.714752757
648	6452	1996	3	task4S	a13	8	M	13	ASD	o3	late	s	p4	38	first	213.2179401	-1.154477335	308.0597308	0.370467381	185.8491858	-0.228133339	122.210545	0.59860072	4	100.4179401	-1.154477335	28.1336223	0.59860072
649	6453	1997	3	task4S	a13	8	M	13	ASD	o3	late	s	p4	39	middle	270.5702031	0.925267425	275.8104546	-0.256503873	266.434152	1.222670481	9.3763026	-1.479174354	4	157.7702031	0.925267425	-84.7006201	-1.479174354
650	6454	1998	3	task4S	a13	8	M	13	ASD	o3	late	s	p4	40	middle	264.2768827	0.719802368	290.9766539	0.046998582	236.7268769	0.746495791	54.249777	-0.699497209	4	151.4768827	0.719802368	-39.8271457	-0.699497209
651	6455	1999	3	task4S	a13	8	M	13	ASD	o3	late	s	p4	41	middle	226.8387968	-0.613844745	227.7976036	-1.340899042	225.2654664	0.54660283	2.5321372	-1.887501872	4	114.0387968	-0.613844745	-91.5447855	-1.887501872
652	6456	2000	3	task4S	a13	8	M	13	ASD	o3	late	s	p4	42	middle	240.134632	-0.116556065	258.6388318	-0.620969081	201.4156873	0.095849543	57.2231445	-0.716818624	4	127.334632	-0.116556065	-36.8537782	-0.716818624
653	6457	2001	3	task4S	a13	8	M	13	ASD	o3	late	s	p4	43	middle	259.5560046	0.562436875	277.7399249	-0.21697773	229.426257	0.620321251	48.3136679	-0.837298981	4	146.7560046	0.562436875	-45.7632548	-0.837298981
654	6458	2002	3	task4S	a13	8	M	13	ASD	o3	late	s	p4	44	middle	239.4611159	-0.141077205	255.568104	-0.688688041	227.5472994	0.587197962	28.0208046	-1.275886004	4	126.6611159	-0.141077205	-66.0561181	-1.275886004
655	6459	2003	3	task4S	a13	8	M	13	ASD	o3	late	s	p4	45	middle	280.3670341	1.235792727	281.6599704	-0.137512423	279.0740977	1.409362915	2.5858727	-1.546875338	4	167.5670341	1.235792727	-91.49105	-1.546875338
656	6460	2004	3	task4S	a13	8	M	13	ASD	o3	late	s	p4	46	middle	269.5000496	0.89066838	281.6960162	-0.136786863	263.7846066	1.182415003	17.9114096	-1.319201867	4	156.7000496	0.89066838	-76.1655131	-1.319201867
657	6461	2005	3	task4S	a13	8	M	13	ASD	o3	late	s	p4	47	middle	255.0042538	0.407975006	477.2942348	2.852952323	190.5276085	-0.127994148	286.7666263	2.980946472	5	142.2042538	0.407975006	192.6897036	2.980946472
658	6462	2006	3	task4S	a13	8	M	13	ASD	o3	late	s	p4	48	middle	311.5590663	2.156764619	466.5249562	2.723557058	176.07059	-0.445841638	290.4543662	3.169398696	5	198.7590663	2.156764619	196.3774435	3.169398696
659	6463	2007	3	task4S	a13	8	M	13	ASD	o3	late	s	p4	49	middle	239.0655693	-0.155510295	245.0569039	-0.926813222	235.0042467	0.717078374	10.0526572	-1.643891596	5	126.2655693	-0.155510295	-84.0242655	-1.643891596
660	6464	2008	3	task4S	a13	8	M	13	ASD	o3	late	s	p4	50	middle	279.1367868	1.19739922	289.8861189	0.025708943	272.5461093	1.314025236	17.3400096	-1.288316293	5	166.3367868	1.19739922	-76.7369131	-1.288316293
661	6465	2009	3	task4S	a13	8	M	13	ASD	o3	late	s	p4	51	middle	263.531717	0.695150808	299.4878881	0.210465746	225.3188032	0.547556408	74.1690849	-0.337090661	5	150.731717	0.695150808	-19.9078378	-0.337090661
662	6466	2010	3	task4S	a13	8	M	13	ASD	o3	late	s	p4	52	middle	240.686923	-0.096499713	248.3416205	-0.851319958	232.2979009	0.670423668	16.0437196	-1.521743626	5	127.886923	-0.096499713	-78.0332031	-1.521743626
663	6467	2011	3	task4S	a13	8	M	13	ASD	o3	late	s	p4	53	middle	283.3804957	1.329129518	377.0884073	1.516831917	220.0351183	0.451978593	157.053289	1.064853325	5	170.5804957	1.329129518	62.9763663	1.064853325
664	6468	2012	3	task4S	a13	8	M	13	ASD	o3	late	s	p4	54	middle	222.5428202	-0.780772117	258.8802851	-0.615678437	154.4891725	-0.972529446	104.3911126	0.356851009	5	109.7428202	-0.780772117	10.3141899	0.356851009
665	6469	2013	3	task4S	a13	8	M	13	ASD	o3	late	s	p4	55	middle	280.8593419	1.251109471	283.4398088	-0.10179677	278.2846072	1.397952078	5.1552016	-1.499748847	5	168.0593419	1.251109471	-88.9217211	-1.499748847
666	6470	2014	3	task4S	a13	8	M	13	ASD	o3	late	s	p4	56	middle	258.8966408	0.540230179	266.9273154	-0.442120525	248.4742724	0.941574441	18.453043	-1.383694967	5	146.0966408	0.540230179	-75.6238797	-1.383694967
667	6471	2015	3	task4S	a13	8	M	13	ASD	o3	late	s	p4	57	middle	211.9330819	-1.207246596	248.8071799	-0.840700788	159.8802012	-0.834370477	88.9269787	-0.006330311	5	99.1330819	-1.207246596	-5.149944	-0.006330311
668	6472	2016	3	task4S	a13	8	M	13	ASD	o3	late	s	p4	58	middle	271.0582406	0.941000716	284.7428957	-0.075789913	225.1941761	0.54532792	59.5487196	-0.621117833	5	158.2582406	0.941000716	-34.5282031	-0.621117833
669	6473	2017	3	task4S	a13	8	M	13	ASD	o3	late	s	p4	59	middle	234.9034775	-0.308845034	242.67543	-0.982182576	223.651839	0.517646476	19.023591	-1.499829053	6	122.1034775	-0.308845034	-75.0533317	-1.499829053
670	6474	2018	3	task4S	a13	8	M	13	ASD	o3	late	s	p4	60	middle	239.9896607	-0.121828316	318.468308	0.558872433	148.029264	-1.144575863	170.439044	1.703448296	6	127.1896607	-0.121828316	76.3621213	1.703448296
671	6475	2020	3	task4S	a13	8	M	13	ASD	o3	late	s	p4	62	middle	221.2000273	-0.833610159	231.2600526	-1.255367536	213.9911909	0.339793191	17.2688617	-1.595160727	6	108.4000273	-0.833610159	-76.808061	-1.595160727
672	6476	2021	3	task4S	a13	8	M	13	ASD	o3	late	s	p4	63	middle	277.0611599	1.132237934	290.431746	0.036370775	254.7588231	1.042182486	35.6729229	-1.005811711	6	164.2611599	1.132237934	-58.4039998	-1.005811711
673	6477	2022	3	task4S	a13	8	M	13	ASD	o3	late	s	p4	64	middle	216.0099795	-1.04089588	262.2620554	-0.542092374	184.9861156	-0.246882029	77.2759398	-0.295210345	6	103.2099795	-1.04089588	-16.8009829	-0.295210345
674	6478	2023	3	task4S	a13	8	M	13	ASD	o3	late	s	p4	65	middle	282.3064282	1.295976454	295.0578663	0.125970875	262.7604003	1.166745415	32.297466	-1.04077454	6	169.5064282	1.295976454	-61.7794567	-1.04077454
675	6479	2024	3	task4S	a13	8	M	13	ASD	o3	late	s	p4	66	middle	288.488352	1.48509249	294.9433045	0.12376902	282.1355265	1.453307812	12.807778	-1.329538791	6	175.688352	1.48509249	-81.2691447	-1.329538791
676	6480	2025	3	task4S	a13	8	M	13	ASD	o3	late	s	p4	67	middle	201.7043506	-1.639121737	315.5735326	0.507099627	131.8986022	-1.609297118	183.6749304	2.116396745	6	88.9043506	-1.639121737	89.5980077	2.116396745
677	6481	2026	3	task4S	a13	8	M	13	ASD	o3	late	s	p4	68	middle	276.8696392	1.12620084	297.6602602	0.17575941	259.1704502	1.111335513	38.48981	-0.935576104	6	164.0696392	1.12620084	-55.5871127	-0.935576104
678	6482	2027	3	task4S	a13	8	M	13	ASD	o3	late	s	p4	69	middle	184.9350786	-2.396910797	276.7659676	-0.236895281	144.1899397	-1.250422271	132.5760279	1.013526991	6	72.1350786	-2.396910797	38.4991052	1.013526991
679	6483	2028	3	task4S	a13	8	M	13	ASD	o3	late	s	p4	70	middle	224.6609843	-0.69806839	235.6026831	-1.149885641	217.059991	0.397145669	18.5426921	-1.547031311	6	111.8609843	-0.69806839	-75.5342306	-1.547031311
680	6484	2029	3	task4S	a13	8	M	13	ASD	o3	late	s	p4	71	middle	289.3209847	1.510254013	319.2599578	0.572949085	283.0540934	1.466400297	36.2058644	-0.893451211	7	176.5209847	1.510254013	-57.8710583	-0.893451211
681	6485	2030	3	task4S	a13	8	M	13	ASD	o3	late	s	p4	72	middle	256.3301887	0.453252862	317.1834186	0.535950627	131.9306609	-1.608318241	185.2527577	2.144268868	7	143.5301887	0.453252862	91.175835	2.144268868
682	6486	2031	3	task4S	a13	8	M	13	ASD	o3	late	s	p4	73	middle	206.8248487	-1.420255096	250.4476771	-0.803439618	144.8465264	-1.232122516	105.6011507	0.428682898	7	94.0248487	-1.420255096	11.524228	0.428682898
683	6487	2032	3	task4S	a13	8	M	13	ASD	o3	late	s	p4	74	middle	292.9892327	1.620250229	403.7801673	1.904598364	253.192603	1.017343316	150.5875643	0.887255048	7	180.1892327	1.620250229	56.5106416	0.887255048
684	6488	2033	3	task4S	a13	8	M	13	ASD	o3	late	s	p4	75	middle	260.9549446	0.609365517	291.3292132	0.05386425	227.0998486	0.579269736	64.2293646	-0.525405486	7	148.1549446	0.609365517	-29.8475581	-0.525405486
685	6489	2034	3	task4S	a13	8	M	13	ASD	o3	late	s	p4	76	middle	262.0785523	0.646876081	263.4938575	-0.515524347	259.3468914	1.11407672	4.1469661	-1.629601067	7	149.2785523	0.646876081	-89.9299566	-1.629601067
686	6490	2035	3	task4S	a13	8	M	13	ASD	o3	late	s	p4	77	middle	270.8239431	0.933451001	277.9197247	-0.21330844	260.2374452	1.127884048	17.6822795	-1.341192488	7	158.0239431	0.933451001	-76.3946432	-1.341192488
687	6491	2036	3	task4S	a13	8	M	13	ASD	o3	late	s	p4	78	middle	220.466336	-0.862616114	232.2265467	-1.231721172	196.1481921	-0.010890588	36.0783546	-1.220830583	7	107.666336	-0.862616114	-57.9985681	-1.220830583
688	6492	2037	3	task4S	a13	8	M	13	ASD	o3	late	s	p4	79	last	276.3068148	1.108435353	482.2529573	2.911553868	200.7666705	0.082849692	281.4862868	2.828704176	7	163.5068148	1.108435353	187.4093641	2.828704176
689	6493	2038	3	task4S	a13	8	M	13	ASD	o3	late	s	p4	80	last	264.5256945	0.728018079	393.7330536	1.761732612	232.1100808	0.667165695	161.6229728	1.094566917	7	151.7256945	0.728018079	67.5460501	1.094566917
690	6494	2039	3	task4S	a13	8	M	13	ASD	o3	late	s	p4	81	last	242.8155213	-0.019628176	251.9841564	-0.76876173	221.213079	0.473484312	30.7710774	-1.242246042	7	130.0155213	-0.019628176	-63.3058453	-1.242246042
691	6495	2040	3	task4S	a13	8	M	13	ASD	o3	late	s	p4	82	last	260.4376625	0.592042224	296.9283729	0.161801205	227.2744439	0.582365187	69.653929	-0.420563982	8	147.6376625	0.592042224	-24.4229937	-0.420563982
692	6496	2041	3	task4S	a13	8	M	13	ASD	o3	late	s	p4	83	last	331.6981427	2.703610022	491.6234615	3.020666301	232.8360774	0.679744441	258.7873841	2.34092186	8	218.8981427	2.703610022	164.7104614	2.34092186
693	6497	2042	3	task4S	a13	8	M	13	ASD	o3	late	s	p4	84	last	265.5784874	0.762695757	276.5411308	-0.241503179	252.0559011	0.999219595	24.4852297	-1.240722774	8	152.7784874	0.762695757	-69.591693	-1.240722774
694	6498	2043	3	task4S	a13	8	M	13	ASD	o3	late	s	p4	85	last	215.133369	-1.076397919	223.3793574	-1.451949054	185.4292831	-0.23724409	37.9500743	-1.214704964	8	102.333369	-1.076397919	-56.1268484	-1.214704964
695	6499	2044	3	task4S	a13	8	M	13	ASD	o3	late	s	p4	86	last	272.808802	0.997202982	278.4275505	-0.202957718	269.2373991	1.26482769	9.1901514	-1.467785408	8	160.008802	0.997202982	-84.8867713	-1.467785408
696	6500	2045	3	task4S	a13	8	M	13	ASD	o3	late	s	p4	87	last	252.8968421	0.335524663	261.3798811	-0.561196277	242.9786075	0.85148756	18.4012736	-1.412683837	8	140.0968421	0.335524663	-75.6756491	-1.412683837
697	6501	2047	3	task4S	a13	8	M	13	ASD	o3	late	s	p4	89	last	284.7415785	1.370961788	293.7717029	0.101201848	278.8118217	1.405575714	14.9598812	-1.304373867	8	171.9415785	1.370961788	-79.1170415	-1.304373867
698	6502	2049	3	task4S	a13	8	M	13	ASD	o3	late	s	p4	91	last	284.4411975	1.361746934	402.9351756	1.892720618	179.4179357	-0.369985119	223.5172399	2.262705738	8	171.6411975	1.361746934	129.4403172	2.262705738
699	6503	2050	3	task4S	a13	8	M	13	ASD	o3	late	s	p4	92	last	256.8878143	0.472224669	262.2168597	-0.543069545	251.5569461	0.991238365	10.6599136	-1.53430791	8	144.0878143	0.472224669	-83.4170091	-1.53430791
700	6504	2051	3	task4S	a13	8	M	13	ASD	o3	late	s	p4	93	last	239.7154582	-0.131809104	243.6271111	-0.959991049	234.1743952	0.702829921	9.4527159	-1.662820971	8	126.9154582	-0.131809104	-84.6242068	-1.662820971
701	6505	2052	3	task4S	a13	8	M	13	ASD	o3	late	s	p4	94	last	267.3030209	0.819203794	432.2032574	2.290292275	209.8011552	0.260143544	222.4021022	2.030148731	9	154.5030209	0.819203794	128.3251795	2.030148731
702	6506	2053	3	task4S	a13	8	M	13	ASD	o3	late	s	p4	95	last	162.9724275	-3.500650307	170.8402561	-2.972277582	147.7393552	-1.152471997	23.1009009	-1.819805585	9	50.1724275	-3.500650307	-70.9760218	-1.819805585
703	6507	2055	3	task4S	a13	8	M	13	ASD	o3	late	s	p4	97	last	314.5974527	2.241493453	494.9729461	3.059164628	167.7768737	-0.64018633	327.1960724	3.699350958	9	201.7974527	2.241493453	233.1191497	3.699350958
704	6508	2056	3	task4S	a13	8	M	13	ASD	o3	late	s	p4	98	last	230.8618569	-0.460364002	294.1062039	0.107654111	146.546446	-1.185126686	147.5597579	1.292780797	9	118.0618569	-0.460364002	53.4828352	1.292780797
705	6509	2057	3	task4S	a13	8	M	13	ASD	o3	late	s	p4	99	last	292.4509377	1.604195401	333.2409849	0.815960201	279.3798711	1.413773715	53.8611138	-0.597813514	9	179.6509377	1.604195401	-40.2158089	-0.597813514
706	6510	2058	3	task4S	a13	8	M	13	ASD	o3	late	s	p4	100	last	237.239402	-0.222456397	278.4195104	-0.203121447	210.9553638	0.282241883	67.4641466	-0.48536333	9	124.439402	-0.222456397	-26.6127761	-0.48536333
707	6511	2059	3	task4S	a13	8	M	13	ASD	o3	late	s	p4	101	last	259.2506734	0.552160655	261.4802977	-0.559018459	255.2437154	1.049841593	6.2365823	-1.608860052	9	146.4506734	0.552160655	-87.8403404	-1.608860052
708	6512	2060	3	task4S	a13	8	M	13	ASD	o3	late	s	p4	102	last	249.7687435	0.226863435	258.5471522	-0.622979227	235.1326455	0.71927847	23.4145067	-1.342257698	9	136.9687435	0.226863435	-70.662416	-1.342257698
709	6513	2061	3	task4S	a13	8	M	13	ASD	o3	late	s	p4	103	last	260.1893358	0.583713769	297.6653217	0.175855821	235.0599679	0.718033297	62.6053538	-0.542177476	9	147.3893358	0.583713769	-31.4715689	-0.542177476
710	6514	2062	3	task4S	a13	8	M	13	ASD	o3	late	s	p4	104	last	266.9628451	0.808086124	285.1479225	-0.067730677	245.5087072	0.893212269	39.6392153	-0.960942946	9	154.1628451	0.808086124	-54.4377074	-0.960942946
711	6515	2063	3	task4S	a13	8	M	13	ASD	o3	late	s	p4	105	last	236.8652235	-0.236237135	291.8817719	0.064607968	156.364639	-0.923926401	135.5171329	0.988534369	9	124.0652235	-0.236237135	41.4402102	0.988534369
712	6516	2064	3	task4S	a13	8	M	13	ASD	o3	late	s	p4	106	last	270.3214734	0.917237988	279.0969724	-0.189342083	264.004235	1.18576723	15.0927374	-1.375109314	10	157.5214734	0.917237988	-78.9841853	-1.375109314
713	6517	2065	3	task4S	a13	8	M	13	ASD	o3	late	s	p4	107	last	215.3515555	-1.067548033	346.9352534	1.044297996	209.6448068	0.257140771	137.2904466	0.787157226	10	102.5515555	-1.067548033	43.2135239	0.787157226
714	6518	2066	3	task4S	a13	8	M	13	ASD	o3	late	s	p4	108	last	252.0445894	0.306053619	391.7888865	1.733666782	173.5428367	-0.504086717	218.2460498	2.237753499	10	139.2445894	0.306053619	124.1691271	2.237753499
715	6519	2067	3	task4S	a13	8	M	13	ASD	o3	late	s	p4	109	last	280.6369862	1.244194839	449.6705456	2.514927354	224.2846435	0.529026902	225.3859021	1.985900452	10	167.8369862	1.244194839	131.3089794	1.985900452
716	6520	2068	3	task4S	a13	8	M	13	ASD	o3	late	s	p4	110	last	165.4832645	-3.367169782	168.8889357	-3.037410754	159.6640771	-0.839818982	9.2248586	-2.197591772	10	52.6832645	-3.367169782	-84.8520641	-2.197591772
717	6521	2069	3	task4S	a13	8	M	13	ASD	o3	late	s	p4	111	last	237.7045023	-0.20535734	298.4002634	0.189837547	153.1203686	-1.008376163	145.2798948	1.19821371	10	124.9045023	-0.20535734	51.2029721	1.19821371
718	6522	2070	3	task4S	a13	8	M	13	ASD	o3	late	s	p4	112	last	245.7424622	0.084981235	257.4869969	-0.646275873	233.6808507	0.694331856	23.8061462	-1.340607729	10	132.9424622	0.084981235	-70.2707765	-1.340607729
719	6523	2071	3	task4S	a13	8	M	13	ASD	o3	late	s	p4	113	last	289.2519121	1.508169448	296.679455	0.15704612	281.8218668	1.448827404	14.8575882	-1.291781283	10	176.4519121	1.508169448	-79.2193345	-1.291781283
720	6524	2072	3	task4S	a13	8	M	13	ASD	o3	late	s	p4	114	last	285.6035689	1.397351384	292.6445581	0.079405889	272.2792131	1.310078935	20.365345	-1.230673046	10	172.8035689	1.397351384	-73.7115777	-1.230673046
721	6525	2073	3	task4S	a13	8	M	13	ASD	o3	late	s	p4	115	last	256.3592807	0.454243664	261.6326464	-0.555715942	250.3552993	0.971951797	11.2773471	-1.527667739	10	143.5592807	0.454243664	-82.7995756	-1.527667739
722	6526	2074	3	task4S	a13	8	M	13	ASD	o3	late	s	p4	116	last	223.3185778	-0.750391659	275.7954397	-0.256812544	178.1193375	-0.399244186	97.6761022	0.142431643	10	110.5185778	-0.750391659	3.5991795	0.142431643
723	6527	2075	3	task4S	a13	8	M	13	ASD	o3	late	s	p4	117	last	225.9301715	-0.648885744	278.347751	-0.204582974	158.6027504	-0.866682594	119.7450006	0.66209962	10	113.1301715	-0.648885744	25.6680779	0.66209962
724	6528	1833	4	task3S	a13	8	M	13	ASD	o4	late	s	p3	1	first	219.287611	-0.909418879	304.331106	0.301423197	134.5917061	-1.527884529	169.7393999	1.829307727	1	106.487611	-0.909418879	75.6624772	1.829307727
725	6529	1834	4	task3S	a13	8	M	13	ASD	o4	late	s	p3	2	first	225.1764199	-0.678061169	310.0064532	0.406184153	134.087991	-1.542987268	175.9184622	1.949171422	1	112.3764199	-0.678061169	81.8415395	1.949171422
726	6530	1835	4	task3S	a13	8	M	13	ASD	o4	late	s	p3	3	first	248.4504989	0.180663194	292.9693903	0.085695872	193.7550014	-0.060336576	99.2143889	0.146032448	1	135.6504989	0.180663194	5.1374662	0.146032448
727	6531	1836	4	task3S	a13	8	M	13	ASD	o4	late	s	p3	4	first	259.4150816	0.557695477	313.3189343	0.466446274	137.5889361	-1.439171894	175.7299982	1.905618168	1	146.6150816	0.557695477	81.6530755	1.905618168
728	6532	1837	4	task3S	a13	8	M	13	ASD	o4	late	s	p3	5	first	274.9052798	1.064038328	292.2907393	0.072546667	233.8391393	0.697059292	58.4516	-0.624512625	1	162.1052798	1.064038328	-35.6253227	-0.624512625
729	6533	1838	4	task3S	a13	8	M	13	ASD	o4	late	s	p3	6	first	221.7707413	-0.811113842	312.2308359	0.446721662	132.7891609	-1.582192992	179.441675	2.028914653	1	108.9707413	-0.811113842	85.3647523	2.028914653
730	6534	1839	4	task3S	a13	8	M	13	ASD	o4	late	s	p3	7	first	251.2682801	0.279121854	266.2996231	-0.455469154	197.4122499	0.014983323	68.8873732	-0.470452477	1	138.4682801	0.279121854	-25.1895495	-0.470452477
731	6535	1840	4	task3S	a13	8	M	13	ASD	o4	late	s	p3	8	first	223.7615777	-0.733090065	245.1543404	-0.924559294	198.1708505	0.030431636	46.9834899	-0.95499093	1	110.9615777	-0.733090065	-47.0934328	-0.95499093
732	6536	1841	4	task3S	a13	8	M	13	ASD	o4	late	s	p3	9	first	213.6331176	-1.137493909	317.8674014	0.548164083	80.67310906	-3.58950985	237.1942923	4.137673933	1	100.8331176	-1.137493909	143.1173696	4.137673933
733	6537	1842	4	task3S	a13	8	M	13	ASD	o4	late	s	p3	10	first	245.463367	0.075060208	309.7388103	0.401286993	135.843362	-1.490599874	173.8954483	1.891886867	1	132.663367	0.075060208	79.8185256	1.891886867
734	6538	1843	4	task3S	a13	8	M	13	ASD	o4	late	s	p3	11	first	203.4897391	-1.562183866	315.4442671	0.504776662	132.6489694	-1.586447638	182.7952977	2.0912243	1	90.6897391	-1.562183866	88.718375	2.0912243
735	6539	1844	4	task3S	a13	8	M	13	ASD	o4	late	s	p3	12	first	196.3308046	-1.874861936	314.934534	0.495607216	132.3829649	-1.594532936	182.5515691	2.090140152	1	83.5308046	-1.874861936	88.4746464	2.090140152
736	6540	1845	4	task3S	a13	8	M	13	ASD	o4	late	s	p3	13	first	253.6912264	0.362905314	286.1862771	-0.047121641	182.2698092	-0.30646511	103.9164679	0.259343469	2	140.8912264	0.362905314	9.8395452	0.259343469
737	6541	1846	4	task3S	a13	8	M	13	ASD	o4	late	s	p3	14	first	224.2914149	-0.712441923	317.7396363	0.545884658	116.8299071	-2.097935238	200.9097292	2.643819896	2	111.4914149	-0.712441923	106.8328065	2.643819896
738	6542	1847	4	task3S	a13	8	M	13	ASD	o4	late	s	p3	15	first	165.3333218	-3.37508396	270.4193937	-0.368425661	148.9560269	-1.119437314	121.4633668	0.751011653	2	52.5333218	-3.37508396	27.3864441	0.751011653
739	6543	1849	4	task3S	a13	8	M	13	ASD	o4	late	s	p3	17	first	245.1485373	0.063855375	248.4081062	-0.849802235	243.417842	0.858762196	4.9902642	-1.708564431	2	132.3485373	0.063855375	-89.0866585	-1.708564431
740	6544	1850	4	task3S	a13	8	M	13	ASD	o4	late	s	p3	18	first	274.5227177	1.051880418	315.8821865	0.512642445	136.0637727	-1.484069813	179.8184138	1.996712258	2	161.7227177	1.051880418	85.7414911	1.996712258
741	6545	1851	4	task3S	a13	8	M	13	ASD	o4	late	s	p3	19	first	222.1539065	-0.796042754	231.0335472	-1.260923539	216.2150821	0.38143655	14.8184651	-1.642360089	2	109.3539065	-0.796042754	-79.2584576	-1.642360089
742	6546	1852	4	task3S	a13	8	M	13	ASD	o4	late	s	p3	20	first	237.1204449	-0.226835148	287.6931126	-0.017346903	177.6574803	-0.409701868	110.0356323	0.392354964	2	124.3204449	-0.226835148	15.9587096	0.392354964
743	6547	1853	4	task3S	a13	8	M	13	ASD	o4	late	s	p3	21	first	239.7709085	-0.129789829	315.5566839	0.506796901	132.3462754	-1.595649401	183.2104085	2.102446302	2	126.9709085	-0.129789829	89.1334858	2.102446302
744	6548	1854	4	task3S	a13	8	M	13	ASD	o4	late	s	p3	22	first	246.2263412	0.102155061	289.3561951	0.015334734	197.2208702	0.011076646	92.1353249	0.004258088	2	133.4263412	0.102155061	-1.9415978	0.004258088
745	6549	1856	4	task3S	a13	8	M	13	ASD	o4	late	s	p3	24	first	241.6525897	-0.061542024	273.927879	-0.295336773	217.221624	0.400143891	56.706255	-0.695480664	2	128.8525897	-0.061542024	-37.3706677	-0.695480664
746	6550	1857	4	task3S	a13	8	M	13	ASD	o4	late	s	p3	25	first	268.6027749	0.861552611	311.9077054	0.440850842	146.3483907	-1.190573969	165.5593147	1.631424811	2	155.8027749	0.861552611	71.482392	1.631424811
747	6551	1858	4	task3S	a13	8	M	13	ASD	o4	late	s	p3	26	first	215.424265	-1.064600847	239.3574187	-1.06023921	205.3252656	0.173283327	34.0321531	-1.233522536	3	102.624265	-1.064600847	-60.0447696	-1.233522536
748	6552	1859	4	task3S	a13	8	M	13	ASD	o4	late	s	p3	27	first	272.2403603	0.978992639	284.4232287	-0.082158756	257.5996733	1.086849192	26.8235554	-1.169007949	3	159.4403603	0.978992639	-67.2533673	-1.169007949
749	6553	1860	4	task3S	a13	8	M	13	ASD	o4	late	s	p3	28	first	255.3683654	0.420432049	277.799329	-0.21576517	242.3645746	0.841295827	35.4347544	-1.057060997	3	142.5683654	0.420432049	-58.6421683	-1.057060997
750	6554	1861	4	task3S	a13	8	M	13	ASD	o4	late	s	p3	29	first	204.3647548	-1.524722899	270.9138694	-0.358067514	154.3123309	-0.97714273	116.6015385	0.619075216	3	91.5647548	-1.524722899	22.5246158	0.619075216
751	6555	1862	4	task3S	a13	8	M	13	ASD	o4	late	s	p3	30	first	250.9522143	0.268133039	280.748243	-0.155895384	197.5011417	0.016796603	83.2471013	-0.172691987	3	138.1522143	0.268133039	-10.8298214	-0.172691987
752	6556	1863	4	task3S	a13	8	M	13	ASD	o4	late	s	p3	31	first	205.5608889	-1.473772952	318.2422826	0.55484696	131.679713	-1.615987022	186.5625696	2.170833981	3	92.7608889	-1.473772952	92.4856469	2.170833981
753	6557	1864	4	task3S	a13	8	M	13	ASD	o4	late	s	p3	32	first	255.2682252	0.417007808	273.4527796	-0.30517908	217.738287	0.409712822	55.7144926	-0.714891901	3	142.4682252	0.417007808	-38.3624301	-0.714891901
754	6558	1865	4	task3S	a13	8	M	13	ASD	o4	late	s	p3	33	first	214.604942	-1.097868751	232.9900757	-1.213110055	191.7894446	-0.101406131	41.2006311	-1.111703923	3	101.804942	-1.097868751	-52.8762916	-1.111703923
755	6559	1866	4	task3S	a13	8	M	13	ASD	o4	late	s	p3	34	first	228.6829142	-0.543156113	264.3364736	-0.497421891	185.7486066	-0.230313759	78.587867	-0.267108131	3	115.8829142	-0.543156113	-15.4890557	-0.267108131
756	6560	1867	4	task3S	a13	8	M	13	ASD	o4	late	s	p3	35	first	228.3499355	-0.555877569	317.8533596	0.547913612	132.3543797	-1.595402759	185.4989799	2.143316371	3	115.5499355	-0.555877569	91.4220572	2.143316371
757	6561	1868	4	task3S	a13	8	M	13	ASD	o4	late	s	p3	36	first	255.1161652	0.411805629	288.5699278	-9.29E-05	185.9520695	-0.225904181	102.6178583	0.225811261	3	142.3161652	0.411805629	8.5409356	0.225811261
758	6562	1869	4	task3S	a13	8	M	13	ASD	o4	late	s	p3	37	first	202.7441007	-1.594233301	233.828743	-1.192737591	183.9466784	-0.269578442	49.8820646	-0.923159149	3	89.9441007	-1.594233301	-44.1948581	-0.923159149
759	6563	1870	4	task3S	a13	8	M	13	ASD	o4	late	s	p3	38	first	255.9355468	0.439801208	285.3296785	-0.064117811	208.6054168	0.237121496	76.7242617	-0.301239307	4	143.1355468	0.439801208	-17.352661	-0.301239307
760	6564	1871	4	task3S	a13	8	M	13	ASD	o4	late	s	p3	39	first	230.5000853	-0.474055801	243.3227578	-0.96707859	213.955738	0.339125821	29.3670198	-1.306204411	4	117.7000853	-0.474055801	-64.7099029	-1.306204411
761	6565	1872	4	task3S	a13	8	M	13	ASD	o4	late	s	p3	40	first	257.215305	0.483347531	280.5263695	-0.160378003	196.5754971	-0.002125503	83.9508724	-0.1582525	4	144.415305	0.483347531	-10.1260503	-0.1582525
762	6566	1873	4	task3S	a13	8	M	13	ASD	o4	late	s	p3	41	first	210.9630401	-1.24729869	221.3077921	-1.504775199	195.5896386	-0.022376743	25.7181535	-1.482398456	4	98.1630401	-1.24729869	-68.3587692	-1.482398456
763	6567	1875	4	task3S	a13	8	M	13	ASD	o4	late	s	p3	43	middle	234.2977486	-0.331386758	314.9601907	0.496069102	132.8093669	-1.581580134	182.1508238	2.077649236	4	121.4977486	-0.331386758	88.0739011	2.077649236
764	6568	1876	4	task3S	a13	8	M	13	ASD	o4	late	s	p3	44	middle	212.5935913	-1.180079571	306.6258052	0.344014307	135.8904059	-1.489205225	170.7353993	1.833219532	4	99.7935913	-1.180079571	76.6584766	1.833219532
765	6569	1877	4	task3S	a13	8	M	13	ASD	o4	late	s	p3	45	middle	193.0385377	-2.022504424	251.890691	-0.770865169	159.543861	-0.842852832	92.34683	0.071987663	4	80.2385377	-2.022504424	-1.7300927	0.071987663
766	6570	1878	4	task3S	a13	8	M	13	ASD	o4	late	s	p3	46	middle	255.4296646	0.422527479	286.5852133	-0.039223519	185.8636915	-0.227818973	100.7215218	0.188595454	4	142.6296646	0.422527479	6.6445991	0.188595454
767	6571	1879	4	task3S	a13	8	M	13	ASD	o4	late	s	p3	47	middle	209.977693	-1.288171717	295.1830513	0.128375929	152.0661594	-1.036203283	143.1168919	1.164579211	4	97.177693	-1.288171717	49.0399692	1.164579211
768	6572	1880	4	task3S	a13	8	M	13	ASD	o4	late	s	p3	48	middle	273.0253883	1.004131462	286.0582663	-0.049658327	260.1426816	1.126417062	25.9155847	-1.176075389	4	160.2253883	1.004131462	-68.161338	-1.176075389
769	6573	1881	4	task3S	a13	8	M	13	ASD	o4	late	s	p3	49	middle	233.0068038	-0.379623336	279.283879	-0.185546349	161.1349467	-0.802883032	118.1489323	0.617336684	4	120.2068038	-0.379623336	24.0720096	0.617336684
770	6574	1882	4	task3S	a13	8	M	13	ASD	o4	late	s	p3	50	middle	201.004315	-1.669474435	246.4375132	-0.894959875	150.6802673	-1.073080532	95.7572459	0.178120657	4	88.204315	-1.669474435	1.6803232	0.178120657
771	6575	1883	4	task3S	a13	8	M	13	ASD	o4	late	s	p3	51	middle	240.375268	-0.107811745	278.7584355	-0.196223632	203.5401251	0.138111097	75.2183104	-0.334334729	5	127.575268	-0.107811745	-18.8586123	-0.334334729
772	6576	1884	4	task3S	a13	8	M	13	ASD	o4	late	s	p3	52	middle	255.8783334	0.437849326	284.9358236	-0.071949599	215.042816	0.359539012	69.8930076	-0.431488611	5	143.0783334	0.437849326	-24.1839151	-0.431488611
773	6577	1885	4	task3S	a13	8	M	13	ASD	o4	late	s	p3	53	middle	269.9683019	0.905824282	318.0535178	0.5514829	131.3889231	-1.624891644	186.6645947	2.176374544	5	157.1683019	0.905824282	92.587672	2.176374544
774	6578	1886	4	task3S	a13	8	M	13	ASD	o4	late	s	p3	54	middle	247.2944917	0.139946668	317.9820384	0.550208513	131.9926651	-1.606425687	185.9893733	2.1566342	5	134.4944917	0.139946668	91.9124506	2.1566342
775	6579	1887	4	task3S	a13	8	M	13	ASD	o4	late	s	p3	55	middle	239.4815102	-0.140333685	274.8617183	-0.276040723	185.1723762	-0.242828452	89.6893421	-0.033212271	5	126.6815102	-0.140333685	-4.3875806	-0.033212271
776	6580	1888	4	task3S	a13	8	M	13	ASD	o4	late	s	p3	56	middle	203.8029051	-1.5487582	316.6154398	0.525788549	131.867776	-1.610238586	184.7476638	2.136027135	5	91.0029051	-1.5487582	90.6707411	2.136027135
777	6581	1889	4	task3S	a13	8	M	13	ASD	o4	late	s	p3	57	middle	227.3238589	-0.59519582	267.6603892	-0.426570513	185.9932346	-0.225012612	81.6671546	-0.201557901	5	114.5238589	-0.59519582	-12.4097681	-0.201557901
778	6582	1890	4	task3S	a13	8	M	13	ASD	o4	late	s	p3	58	middle	241.3716316	-0.071698438	288.9913858	0.008181889	146.493667	-1.186577592	142.4977188	1.194759481	5	128.5716316	-0.071698438	48.4207961	1.194759481
779	6583	1891	4	task3S	a13	8	M	13	ASD	o4	late	s	p3	59	middle	230.9524938	-0.456937071	238.1081228	-1.089909787	226.6691512	0.571623589	11.4389716	-1.661533376	5	118.1524938	-0.456937071	-82.6379511	-1.661533376
780	6584	1892	4	task3S	a13	8	M	13	ASD	o4	late	s	p3	60	middle	239.4266982	-0.142332125	317.0543055	0.533642179	132.5908345	-1.588213283	184.463471	2.121855462	5	126.6266982	-0.142332125	90.3865483	2.121855462
781	6585	1893	4	task3S	a13	8	M	13	ASD	o4	late	s	p3	61	middle	238.5738526	-0.173485865	284.4629631	-0.081366724	166.2660753	-0.676620784	118.1968878	0.59525406	5	125.7738526	-0.173485865	24.1199651	0.59525406
782	6586	1894	4	task3S	a13	8	M	13	ASD	o4	late	s	p3	62	middle	225.8748409	-0.65102411	314.7604687	0.492472605	134.3664517	-1.534631266	180.394017	2.027103871	5	113.0748409	-0.65102411	86.3170943	2.027103871
783	6587	1895	4	task3S	a13	8	M	13	ASD	o4	late	s	p3	63	middle	253.253116	0.347815249	286.9744088	-0.03152883	234.858282	0.714575827	52.1161268	-0.746104658	5	140.453116	0.347815249	-41.9607959	-0.746104658
784	6588	1896	4	task3S	a13	8	M	13	ASD	o4	late	s	p3	64	middle	174.9051358	-2.883731444	314.4767431	0.487359486	134.0606037	-1.543810039	180.4161394	2.031169525	6	62.1051358	-2.883731444	86.3392167	2.031169525
785	6589	1898	4	task3S	a13	8	M	13	ASD	o4	late	s	p3	66	middle	259.7220918	0.568021627	318.0950105	0.552222531	131.5633968	-1.619546516	186.5316137	2.171769047	6	146.9220918	0.568021627	92.454691	2.171769047
786	6590	1899	4	task3S	a13	8	M	13	ASD	o4	late	s	p3	67	middle	245.5780831	0.079139398	279.0950561	-0.189381013	173.3658311	-0.50819705	105.729225	0.318816037	6	132.7780831	0.079139398	11.6523023	0.318816037
787	6591	1900	4	task3S	a13	8	M	13	ASD	o4	late	s	p3	68	middle	224.6715629	-0.697657308	311.3578714	0.430847151	137.4750299	-1.442507838	173.8828415	1.873354989	6	111.8715629	-0.697657308	79.8059188	1.873354989
788	6592	1901	4	task3S	a13	8	M	13	ASD	o4	late	s	p3	69	middle	246.8990706	0.125975569	315.563571	0.506920646	135.0057468	-1.515512735	180.5578242	2.022433381	6	134.0990706	0.125975569	86.4809015	2.022433381
789	6593	1902	4	task3S	a13	8	M	13	ASD	o4	late	s	p3	70	middle	243.630247	0.009616386	283.118937	-0.108219037	183.7702051	-0.27344452	99.3487319	0.165225483	6	130.830247	0.009616386	5.2718092	0.165225483
790	6594	1903	4	task3S	a13	8	M	13	ASD	o4	late	s	p3	71	middle	251.2257676	0.277644606	317.1628411	0.535582779	109.3028226	-2.366178565	207.8600185	2.901761344	6	138.4257676	0.277644606	113.7830958	2.901761344
791	6595	1904	4	task3S	a13	8	M	13	ASD	o4	late	s	p3	72	middle	231.1059873	-0.451136633	318.4197419	0.55800772	133.1371981	-1.57164986	185.2825438	2.12965758	6	118.3059873	-0.451136633	91.2056211	2.12965758
792	6596	1905	4	task3S	a13	8	M	13	ASD	o4	late	s	p3	73	middle	292.3182872	1.600234517	296.5497557	0.15456689	280.8119223	1.434367105	15.7378334	-1.279800215	6	179.5182872	1.600234517	-78.3390893	-1.279800215
793	6597	1906	4	task3S	a13	8	M	13	ASD	o4	late	s	p3	74	middle	263.6874463	0.700308399	288.2955914	-0.005485674	221.9459183	0.48680586	66.3496731	-0.492291534	6	150.8874463	0.700308399	-27.7272496	-0.492291534
794	6598	1907	4	task3S	a13	8	M	13	ASD	o4	late	s	p3	75	middle	265.649841	0.765041078	280.2513071	-0.165940147	259.3373181	1.113928036	20.913989	-1.279868184	6	152.849841	0.765041078	-73.1629337	-1.279868184
795	6599	1908	4	task3S	a13	8	M	13	ASD	o4	late	s	p3	76	middle	248.6980204	0.189356691	315.9212083	0.513342814	151.4739209	-1.051920883	164.4472874	1.565263697	7	135.8980204	0.189356691	70.3703647	1.565263697
796	6600	1909	4	task3S	a13	8	M	13	ASD	o4	late	s	p3	77	middle	234.9754038	-0.306172216	242.440922	-0.987664254	229.63754	0.624028883	12.803382	-1.611693137	7	122.1754038	-0.306172216	-81.2735407	-1.611693137
797	6601	1910	4	task3S	a13	8	M	13	ASD	o4	late	s	p3	78	middle	272.8926175	0.999884848	315.6720148	0.508868763	132.4306238	-1.593083133	183.241391	2.101951896	7	160.0926175	0.999884848	89.1644683	2.101951896
798	6602	1912	4	task3S	a13	8	M	13	ASD	o4	late	s	p3	80	middle	275.1149451	1.070694364	315.2608442	0.501478826	133.3447137	-1.565376674	181.9161305	2.0668555	7	162.3149451	1.070694364	87.8392078	2.0668555
799	6603	1913	4	task3S	a13	8	M	13	ASD	o4	late	s	p3	81	middle	214.0854972	-1.119026211	315.9660451	0.514147445	132.4628714	-1.592102445	183.5031737	2.10624989	7	101.2854972	-1.119026211	89.426251	2.10624989
800	6604	1914	4	task3S	a13	8	M	13	ASD	o4	late	s	p3	82	middle	267.3213324	0.819801851	313.268943	0.465541554	135.4128757	-1.503384412	177.8560673	1.968925966	7	154.5213324	0.819801851	83.7791446	1.968925966
801	6605	1915	4	task3S	a13	8	M	13	ASD	o4	late	s	p3	83	middle	238.6727487	-0.16986757	315.4847925	0.505505026	132.3450122	-1.595687845	183.1397803	2.101192871	7	125.8727487	-0.16986757	89.0628576	2.101192871
802	6606	1916	4	task3S	a13	8	M	13	ASD	o4	late	s	p3	84	middle	228.1147444	-0.564874233	302.6318132	0.269675742	135.2920613	-1.50697965	167.3397519	1.776655392	7	115.3147444	-0.564874233	73.2628292	1.776655392
803	6607	1917	4	task3S	a13	8	M	13	ASD	o4	late	s	p3	85	last	239.1290116	-0.153193744	314.5322026	0.488359304	132.8972172	-1.578916675	181.6349854	2.067275979	7	126.3290116	-0.153193744	87.5580627	2.067275979
804	6608	1918	4	task3S	a13	8	M	13	ASD	o4	late	s	p3	86	last	233.579836	-0.358178898	317.4425445	0.540580773	132.3735907	-1.594818164	185.0689538	2.135398937	7	120.779836	-0.358178898	90.9920311	2.135398937
805	6609	1919	4	task3S	a13	8	M	13	ASD	o4	late	s	p3	87	last	191.2326906	-2.10456112	237.6084052	-1.101821612	146.5560295	-1.18486329	91.0523757	0.083041678	7	78.4326906	-2.10456112	-3.024547	0.083041678
806	6610	1920	4	task3S	a13	8	M	13	ASD	o4	late	s	p3	88	last	250.2620401	0.244089228	270.5071588	-0.366585799	231.3735699	0.654364508	39.1335889	-1.020950307	7	137.4620401	0.244089228	-54.9433338	-1.020950307
807	6611	1921	4	task3S	a13	8	M	13	ASD	o4	late	s	p3	89	last	176.1155361	-2.82352184	299.648893	0.213513044	136.3520715	-1.475544394	163.2968215	1.689057438	8	63.3155361	-2.82352184	69.2198988	1.689057438
808	6612	1922	4	task3S	a13	8	M	13	ASD	o4	late	s	p3	90	last	268.9521306	0.87290044	298.5357688	0.192411677	218.0516115	0.415504739	80.4841573	-0.223093062	8	156.1521306	0.87290044	-13.5927654	-0.223093062
809	6613	1923	4	task3S	a13	8	M	13	ASD	o4	late	s	p3	91	last	242.9740359	-0.013930617	247.8913398	-0.861609584	234.8410496	0.714280277	13.0502902	-1.575889861	8	130.1740359	-0.013930617	-81.0266325	-1.575889861
810	6614	1924	4	task3S	a13	8	M	13	ASD	o4	late	s	p3	92	last	230.2986538	-0.4816886	248.177603	-0.855065855	205.7313675	0.181241962	42.4462355	-1.036307817	8	117.4986538	-0.4816886	-51.6306872	-1.036307817
811	6615	1926	4	task3S	a13	8	M	13	ASD	o4	late	s	p3	94	last	232.4827449	-0.399281279	243.1132384	-0.971962867	226.6685129	0.571612246	16.4447255	-1.543575113	8	119.6827449	-0.399281279	-77.6321972	-1.543575113
812	6616	1927	4	task3S	a13	8	M	13	ASD	o4	late	s	p3	95	last	205.1960044	-1.489283902	315.9570475	0.513985986	133.7537623	-1.553039692	182.2032852	2.067025678	8	92.3960044	-1.489283902	88.1263625	2.067025678
813	6617	1928	4	task3S	a13	8	M	13	ASD	o4	late	s	p3	96	last	230.3744597	-0.478815321	242.9043596	-0.976836402	213.551563	0.331509747	29.3527966	-1.308346149	8	117.5744597	-0.478815321	-64.7241261	-1.308346149
814	6618	1929	4	task3S	a13	8	M	13	ASD	o4	late	s	p3	97	last	255.9313717	0.439658786	280.2643062	-0.165677165	228.8748267	0.610628545	51.3894795	-0.776305709	8	143.1313717	0.439658786	-42.6874432	-0.776305709
815	6619	1930	4	task3S	a13	8	M	13	ASD	o4	late	s	p3	98	last	217.7316027	-0.971588888	237.1550723	-1.112649451	189.2380677	-0.155348482	47.9170046	-0.957300969	8	104.9316027	-0.971588888	-46.1599181	-0.957300969
816	6620	1931	4	task3S	a13	8	M	13	ASD	o4	late	s	p3	99	last	212.3672953	-1.189377702	310.7741592	0.420207728	133.0759128	-1.573504382	177.6982464	1.99371211	8	99.5672953	-1.189377702	83.6213237	1.99371211
817	6621	1932	4	task3S	a13	8	M	13	ASD	o4	late	s	p3	100	last	239.5613516	-0.137423494	313.8324481	0.475731266	132.9684694	-1.576757732	180.8639787	2.052488998	8	126.7613516	-0.137423494	86.787056	2.052488998
818	6622	1933	4	task3S	a13	8	M	13	ASD	o4	late	s	p3	101	last	291.6837463	1.581262515	300.1150581	0.222326804	269.8548008	1.274053618	30.2602573	-1.051726814	9	178.8837463	1.581262515	-63.8166654	-1.051726814
819	6623	1934	4	task3S	a13	8	M	13	ASD	o4	late	s	p3	102	last	215.7823459	-1.050100995	308.7020108	0.382276265	132.9027513	-1.57874895	175.7992595	1.961025214	9	102.9823459	-1.050100995	81.7223368	1.961025214
820	6624	1935	4	task3S	a13	8	M	13	ASD	o4	late	s	p3	103	last	252.6563517	0.327218534	298.2559162	0.187094167	207.9701877	0.224837435	90.2857285	-0.037743268	9	139.8563517	0.327218534	-3.7911942	-0.037743268
821	6625	1936	4	task3S	a13	8	M	13	ASD	o4	late	s	p3	104	last	235.5099217	-0.286334846	316.7091416	0.527466284	133.8087146	-1.551385196	182.900427	2.078851479	9	122.7099217	-0.286334846	88.8235043	2.078851479
822	6626	1937	4	task3S	a13	8	M	13	ASD	o4	late	s	p3	105	last	235.6009228	-0.282962041	314.1997348	0.48236297	133.2362868	-1.568653195	180.963448	2.051016165	9	122.8009228	-0.282962041	86.8865253	2.051016165
823	6627	1938	4	task3S	a13	8	M	13	ASD	o4	late	s	p3	106	last	171.4126602	-3.059824007	255.6188264	-0.687562862	146.1178869	-1.196923	109.5009395	0.509360138	9	58.6126602	-3.059824007	15.4240168	0.509360138
824	6628	1939	4	task3S	a13	8	M	13	ASD	o4	late	s	p3	107	last	250.9735389	0.268874877	286.5625791	-0.039671335	235.2668293	0.721576408	51.2957498	-0.761247744	9	138.1735389	0.268874877	-42.7811729	-0.761247744
825	6629	1940	4	task3S	a13	8	M	13	ASD	o4	late	s	p3	108	last	243.2883207	-0.002645125	273.9769308	-0.294321574	228.4757661	0.603599524	45.5011647	-0.897921098	9	130.4883207	-0.002645125	-48.575758	-0.897921098
826	6630	1941	4	task3S	a13	8	M	13	ASD	o4	late	s	p3	109	last	233.9678802	-0.343687073	264.6245812	-0.491245528	172.2517508	-0.534164378	92.3728304	0.04291885	9	121.1678802	-0.343687073	-1.7040923	0.04291885
827	6631	1942	4	task3S	a13	8	M	13	ASD	o4	late	s	p3	110	last	212.98576	-1.163989416	314.4976252	0.487735967	135.072044	-1.513535258	179.4255812	2.001271226	9	100.18576	-1.163989416	85.3486585	2.001271226
828	6632	1943	4	task3S	a13	8	M	13	ASD	o4	late	s	p3	111	last	238.1120612	-0.19040123	265.1472042	-0.480058839	166.1415545	-0.679638483	99.0056497	0.199579644	9	125.3120612	-0.19040123	4.928727	0.199579644
829	6633	1944	4	task3S	a13	8	M	13	ASD	o4	late	s	p3	112	last	233.8625303	-0.347619072	308.9252793	0.386375499	157.2379918	-0.90149191	151.6872875	1.287867409	9	121.0625303	-0.347619072	57.6103648	1.287867409
830	6634	1946	4	task3S	a13	8	M	13	ASD	o4	late	s	p3	114	last	193.471967	-2.002923874	243.5713751	-0.961288323	153.6147435	-0.995392465	89.9566316	0.034104142	10	80.671967	-2.002923874	-4.1202911	0.034104142
831	6635	1947	4	task3S	a13	8	M	13	ASD	o4	late	s	p3	115	last	221.026007	-0.840481213	310.5523884	0.416160234	134.3090044	-1.536353716	176.243384	1.952513951	10	108.226007	-0.840481213	82.1664613	1.952513951
832	6636	1948	4	task3S	a13	8	M	13	ASD	o4	late	s	p3	116	last	238.5602275	-0.173984482	317.227808	0.536744059	136.2860335	-1.477495642	180.9417745	2.014239701	10	125.7602275	-0.173984482	86.8648518	2.014239701
833	6637	1949	4	task3S	a13	8	M	13	ASD	o4	late	s	p3	117	last	220.6906249	-0.853738783	295.7462899	0.139184262	142.5489273	-1.296525902	153.1973626	1.435710164	10	107.8906249	-0.853738783	59.1204399	1.435710164
834	6638	1950	4	task3S	a13	8	M	13	ASD	o4	late	s	p3	118	last	227.2088239	-0.599614908	231.6442481	-1.245955949	217.3384066	0.402308769	14.3058415	-1.648264717	10	114.4088239	-0.599614908	-79.7710812	-1.648264717
835	6639	1951	4	task3S	a13	8	M	13	ASD	o4	late	s	p3	119	last	215.296038	-1.069799034	222.0046597	-1.48694967	211.5645078	0.293855787	10.4401519	-1.780805456	10	102.496038	-1.069799034	-83.6367708	-1.780805456
836	6640	1952	4	task3S	a13	8	M	13	ASD	o4	late	s	p3	120	last	217.8760902	-0.965797236	227.4435343	-1.349718635	206.6289662	0.198777177	20.8145681	-1.548495813	10	105.0760902	-0.965797236	-73.2623546	-1.548495813
837	6641	1953	4	task3S	a13	8	M	13	ASD	o4	late	s	p3	121	last	279.4573498	1.207419613	286.2977999	-0.044912609	273.3632266	1.32608307	12.9345733	-1.370995679	10	166.6573498	1.207419613	-81.1423494	-1.370995679
838	6642	1954	4	task3S	a13	8	M	13	ASD	o4	late	s	p3	122	last	223.9962553	-0.723938483	310.1819834	0.409393598	136.2471396	-1.478645296	173.9348438	1.888038894	10	111.1962553	-0.723938483	79.8579211	1.888038894
839	6643	1955	4	task3S	a13	8	M	13	ASD	o4	late	s	p3	123	last	252.4301738	0.319399518	301.6565223	0.251374015	150.9471168	-1.065953629	150.7094055	1.317327645	10	139.6301738	0.319399518	56.6324828	1.317327645
840	6644	1956	4	task3S	a13	8	M	13	ASD	o4	late	s	p3	124	last	261.2219973	0.618295426	292.8532246	0.083447265	220.6205466	0.462680956	72.232678	-0.379233692	10	148.4219973	0.618295426	-21.8442447	-0.379233692
841	6645	1957	4	task3S	a13	8	M	13	ASD	o4	late	s	p3	125	last	219.1613537	-0.914446994	315.6178569	0.507895938	132.8627364	-1.579961859	182.7551205	2.087857797	10	106.3613537	-0.914446994	88.6781978	2.087857797
842	6646	1958	4	task3S	a13	8	M	13	ASD	o4	late	s	p3	126	last	212.939054	-1.165904145	317.3206502	0.538403197	133.1951645	-1.569896555	184.1254857	2.108299752	10	100.139054	-1.165904145	90.048563	2.108299752
843	5664	91	base		a12	9	M	12	ASD	b	base	n	na	1	na	194.9603697	1.030110872	291.1363285	1.360608736	89.9737148	-2.02491201	201.1626137	3.385520746	base	82.1603697	1.030110872	107.085691	3.385520746
844	5665	92	base		a12	9	M	12	ASD	b	base	n	na	2	na	184.3411084	0.344906148	230.8974896	0.267063705	154.4410414	0.134122044	76.4564482	0.132941661	base	71.5411084	0.344906148	-17.6204745	0.132941661
845	5666	93	base		a12	9	M	12	ASD	b	base	n	na	3	na	163.7837732	-1.101646993	235.8204795	0.366583718	85.45698647	-2.230725115	150.363493	2.597308833	base	50.9837732	-1.101646993	56.2865703	2.597308833
846	5667	94	base		a12	9	M	12	ASD	b	base	n	na	4	na	178.8132249	-0.027569826	219.1116868	0.01991575	84.95341027	-2.254342349	134.1582765	2.274258098	base	66.0132249	-0.027569826	40.0813538	2.274258098
847	5668	95	base		a12	9	M	12	ASD	b	base	n	na	5	na	165.2857594	-0.989966235	181.0311341	-0.880668596	88.58747013	-2.086958929	92.44366397	1.206290333	base	52.4857594	-0.989966235	-1.63325873	1.206290333
848	5669	97	base		a12	9	M	12	ASD	b	base	n	na	7	na	185.9598798	0.451868387	249.7319355	0.636964137	152.3523328	0.079709722	97.3796027	0.557254415	base	73.1598798	0.451868387	3.30268	0.557254415
849	5670	98	base		a12	9	M	12	ASD	b	base	n	na	8	na	197.4174773	1.183333335	298.2893514	1.475107758	164.2808081	0.380935972	134.0085433	1.094171787	base	84.6174773	1.183333335	39.9316206	1.094171787
850	5671	99	base		a12	9	M	12	ASD	b	base	n	na	9	na	156.9173256	-1.62560334	241.9661385	0.487944488	79.81844657	-2.503488201	162.1476919	2.991432689	base	44.1173256	-1.62560334	68.0707692	2.991432689
851	5672	100	base		a12	9	M	12	ASD	b	base	n	na	10	na	188.3202137	0.606173224	291.6877561	1.369535027	154.3242751	0.131099673	137.363481	1.238435354	base	75.5202137	0.606173224	43.2865583	1.238435354
852	5673	101	base		a12	9	M	12	ASD	b	base	n	na	11	na	183.9470459	0.31872585	217.6955976	-0.010670213	157.9876861	0.224850609	59.7079115	-0.235520822	base	71.1470459	0.31872585	-34.3690112	-0.235520822
853	5674	102	base		a12	9	M	12	ASD	b	base	n	na	12	na	162.2576076	-1.216179608	225.2178856	0.149577821	74.40025455	-2.784390181	150.8176311	2.933968002	base	49.4576076	-1.216179608	56.7407084	2.933968002
854	5675	103	base		a12	9	M	12	ASD	b	base	n	na	13	na	187.4462048	0.549262286	287.8847225	1.307626776	155.5632623	0.16305356	132.3214602	1.144573216	base	74.6462048	0.549262286	38.2445375	1.144573216
855	5676	104	base		a12	9	M	12	ASD	b	base	n	na	14	na	188.0242273	0.586929753	300.2282367	1.505670803	150.5137926	0.031193561	149.7144441	1.474477241	base	75.2242273	0.586929753	55.6375214	1.474477241
856	5677	105	base		a12	9	M	12	ASD	b	base	n	na	15	na	131.8429745	-3.755627004	198.5292955	-0.445418037	75.48601761	-2.726495393	123.0432779	2.281077356	base	19.0429745	-3.755627004	28.9663552	2.281077356
857	5678	106	base		a12	9	M	12	ASD	b	base	n	na	16	na	193.2543689	0.92258646	296.623837	1.448694874	156.0760639	0.176204481	140.5477731	1.272490393	base	80.4543689	0.92258646	46.4708504	1.272490393
858	5679	107	base		a12	9	M	12	ASD	b	base	n	na	17	na	190.1404123	0.723852093	279.3410291	1.165510946	171.5373275	0.553659097	107.8037016	0.611851849	base	77.3404123	0.723852093	13.7267789	0.611851849
859	5680	108	base		a12	9	M	12	ASD	b	base	n	na	18	na	174.3292821	-0.338262116	235.7135282	0.364443821	148.490818	-0.022879111	87.2227102	0.387322932	base	61.5292821	-0.338262116	-6.8542125	0.387322932
860	5681	109	base		a12	9	M	12	ASD	b	base	n	na	19	na	184.076604	0.327339474	266.9653788	0.951751195	74.7432616	-2.766009648	192.2221172	3.717760843	base	71.276604	0.327339474	98.1451945	3.717760843
861	5682	110	base		a12	9	M	12	ASD	b	base	n	na	20	na	194.8884286	1.025595662	211.8534384	-0.138994043	180.9857221	0.767915196	30.8677163	-0.906909239	base	82.0884286	1.025595662	-63.2092064	-0.906909239
862	5683	111	base		a12	9	M	12	ASD	b	base	n	na	21	na	185.2793497	0.407015435	238.1113696	0.412188632	157.316968	0.207849824	80.7944016	0.204338807	base	72.4793497	0.407015435	-13.2825211	0.204338807
863	5684	112	base		a12	9	M	12	ASD	b	base	n	na	22	na	162.2007454	-1.220467677	248.3723985	0.611213281	91.07489606	-1.976301784	157.2975024	2.587515065	base	49.4007454	-1.220467677	63.2205797	2.587515065
864	5685	114	base		a12	9	M	12	ASD	b	base	n	na	24	na	169.1758855	-0.705366815	298.2372958	1.474284459	83.1756637	-2.338851138	215.0616321	3.813135597	base	56.3758855	-0.705366815	120.9847094	3.813135597
865	5686	115	base		a12	9	M	12	ASD	b	base	n	na	25	na	184.0481214	0.325446339	299.3600353	1.492009644	82.58612272	-2.367275457	216.7739126	3.859285101	base	71.2481214	0.325446339	122.6969899	3.859285101
866	5687	116	base		a12	9	M	12	ASD	b	base	n	na	26	na	182.1389216	0.197876088	212.5497847	-0.123514188	172.537804	0.576897886	40.0119807	-0.700412074	base	69.3389216	0.197876088	-54.064942	-0.700412074
867	5688	117	base		a12	9	M	12	ASD	b	base	n	na	27	na	175.3025158	-0.270153131	290.2349837	1.345981657	78.86761979	-2.551376176	211.3673639	3.897357833	base	62.5025158	-0.270153131	117.2904412	3.897357833
868	5689	118	base		a12	9	M	12	ASD	b	base	n	na	28	na	185.7866102	0.440463983	256.6485114	0.765836896	156.2313675	0.180178756	100.4171439	0.58565814	base	72.9866102	0.440463983	6.3402212	0.58565814
869	5690	119	base		a12	9	M	12	ASD	b	base	n	na	29	na	174.6169212	-0.318093011	214.585362	-0.078552204	159.529454	0.263657951	55.055908	-0.342210155	base	61.8169212	-0.318093011	-39.0210147	-0.342210155
870	5691	120	base		a12	9	M	12	ASD	b	base	n	na	30	na	154.5845183	-1.808844668	206.1870277	-0.266883935	79.25508768	-2.531792194	126.93194	2.264908259	base	41.7845183	-1.808844668	32.8550173	2.264908259
871	5692	873	post		a12	9	M	12	ASD	p	post	n	na	1	na	187.7186492	0.567030873	218.9068906	0.015504625	163.270944	0.356295839	55.6359466	-0.340791213	post	74.9186492	0.567030873	-38.4409761	-0.340791213
872	5693	874	post		a12	9	M	12	ASD	p	post	n	na	2	na	173.9733797	-0.363263919	222.7120256	0.096797605	151.2809479	0.051509235	71.4310777	0.04528837	post	61.1733797	-0.363263919	-22.645845	0.04528837
873	5694	876	post		a12	9	M	12	ASD	p	post	n	na	4	na	157.2080342	-1.602959396	208.2673686	-0.219527249	96.3589154	-1.750934839	111.9084532	1.53140759	post	44.4080342	-1.602959396	17.8315305	1.53140759
874	5695	877	post		a12	9	M	12	ASD	p	post	n	na	5	na	173.1149492	-0.423778926	205.8486371	-0.274632182	162.9417371	0.34823042	42.9069	-0.622862602	post	60.3149492	-0.423778926	-51.1700227	-0.622862602
875	5696	878	post		a12	9	M	12	ASD	p	post	n	na	6	na	147.4937382	-2.383293568	232.9479919	0.308770772	74.09797354	-2.800658731	158.8500184	3.109429504	post	34.6937382	-2.383293568	64.7730957	3.109429504
876	5697	879	post		a12	9	M	12	ASD	p	post	n	na	7	na	161.5265341	-1.271425917	209.7028066	-0.187126075	101.7450624	-1.533589307	107.9577442	1.346463232	post	48.7265341	-1.271425917	13.8808215	1.346463232
877	5698	880	post		a12	9	M	12	ASD	p	post	n	na	8	na	176.3567871	-0.196798314	197.9576967	-0.459019404	168.8550692	0.490681164	29.1026275	-0.949700568	post	63.5567871	-0.196798314	-64.9742952	-0.949700568
878	5699	881	post		a12	9	M	12	ASD	p	post	n	na	9	na	164.1753426	-1.07243331	184.7300965	-0.785253531	145.1419083	-0.114033268	39.5881882	-0.671220264	post	51.3753426	-1.07243331	-54.4887345	-0.671220264
879	5700	882	post		a12	9	M	12	ASD	p	post	n	na	10	na	177.0149938	-0.151223175	196.680485	-0.489553509	151.5532865	0.058696489	45.1271985	-0.548249998	post	64.2149938	-0.151223175	-48.9497242	-0.548249998
880	5701	883	post		a12	9	M	12	ASD	p	post	n	na	11	na	175.2851255	-0.271366821	202.9717305	-0.341024878	169.7819858	0.512557064	33.1897447	-0.853581942	post	62.4851255	-0.271366821	-60.887178	-0.853581942
881	5702	884	post		a12	9	M	12	ASD	p	post	n	na	12	na	163.1780181	-1.146978237	200.9930186	-0.387237697	143.1871122	-0.168218186	57.8059064	-0.219019511	post	50.3780181	-1.146978237	-36.2710163	-0.219019511
882	5703	885	post		a12	9	M	12	ASD	p	post	n	na	13	na	183.0969891	0.262059189	210.2318877	-0.175239394	164.7951875	0.393428386	45.4367002	-0.56866778	post	70.2969891	0.262059189	-48.6402225	-0.56866778
883	5704	886	post		a12	9	M	12	ASD	p	post	n	na	14	na	168.1680739	-0.778464694	181.6187234	-0.865382146	155.921018	0.172232854	25.6977054	-1.037614999	post	55.3680739	-0.778464694	-68.3792173	-1.037614999
884	5705	887	post		a12	9	M	12	ASD	p	post	n	na	15	na	165.786768	-0.952939158	179.7610645	-0.913880369	157.9166416	0.223053255	21.8444229	-1.136933625	post	52.986768	-0.952939158	-72.2324998	-1.136933625
885	5706	888	post		a12	9	M	12	ASD	p	post	n	na	16	na	168.5878332	-0.747965919	205.5315505	-0.281904193	92.82470906	-1.900254692	112.7068414	1.618350499	post	55.7878332	-0.747965919	18.6299187	1.618350499
886	5707	889	post		a12	9	M	12	ASD	p	post	n	na	17	na	169.327467	-0.694410102	186.7712198	-0.733417332	164.1792374	0.378464563	22.5919824	-1.111881895	post	56.527467	-0.694410102	-71.4849403	-1.111881895
887	5708	890	post		a12	9	M	12	ASD	p	post	n	na	18	na	162.469759	-1.200194184	202.5856699	-0.350005846	79.40831607	-2.5240739	123.1773538	2.174068054	post	49.669759	-1.200194184	29.1004311	2.174068054
888	5709	891	post		a12	9	M	12	ASD	p	post	n	na	19	na	181.9374831	0.18433832	229.745948	0.243478723	156.8028101	0.194768242	72.9431379	0.048710481	post	69.1374831	0.18433832	-21.1337848	0.048710481
889	5710	892	post		a12	9	M	12	ASD	p	post	n	na	20	na	172.5289358	-0.465262498	198.9415038	-0.435633697	161.7425581	0.318712662	37.1989457	-0.754346359	post	59.7289358	-0.465262498	-56.877977	-0.754346359
890	5711	893	post		a12	9	M	12	ASD	p	post	n	na	21	na	167.7151432	-0.811459136	215.5114193	-0.058238354	150.3187239	0.026011273	65.1926954	-0.084249628	post	54.9151432	-0.811459136	-28.8842273	-0.084249628
891	5712	894	post		a12	9	M	12	ASD	p	post	n	na	22	na	180.7262795	0.10262146	219.1025424	0.019718875	160.3832842	0.284988385	58.7192582	-0.265269509	post	67.9262795	0.10262146	-35.3576645	-0.265269509
892	5713	895	post		a12	9	M	12	ASD	p	post	n	na	23	na	169.6681582	-0.66981979	192.4739856	-0.591538349	149.7597701	0.011124513	42.7142155	-0.602662862	post	56.8681582	-0.66981979	-51.3627072	-0.602662862
893	5714	896	post		a12	9	M	12	ASD	p	post	n	na	24	na	167.3513304	-0.838026241	215.7117468	-0.053855486	158.6713851	0.2421063	57.0403617	-0.295961786	post	54.5513304	-0.838026241	-37.036561	-0.295961786
894	5715	897	post		a12	9	M	12	ASD	p	post	n	na	25	na	186.2795714	0.472882255	218.4349446	0.005323604	162.6865167	0.341966416	55.7484279	-0.336642812	post	73.4795714	0.472882255	-38.3284948	-0.336642812
895	5716	898	post		a12	9	M	12	ASD	p	post	n	na	26	na	155.1935664	-1.760738747	191.1104485	-0.625075619	81.29684571	-2.430150753	109.8136028	1.805075134	post	42.3935664	-1.760738747	15.7366801	1.805075134
896	5717	899	post		a12	9	M	12	ASD	p	post	n	na	27	na	163.282468	-1.13914981	226.8598577	0.183844693	139.8078096	-0.263657597	87.0520481	0.447502289	post	50.482468	-1.13914981	-7.0248746	0.447502289
897	5718	900	post		a12	9	M	12	ASD	p	post	n	na	28	na	174.5533578	-0.322547183	224.1150044	0.126420875	80.27781613	-2.480556257	143.8371883	2.606977132	post	61.7533578	-0.322547183	49.7602656	2.606977132
898	5719	901	post		a12	9	M	12	ASD	p	post	n	na	29	na	170.1916852	-0.632128878	207.8889738	-0.228105696	85.49994754	-2.228716729	122.3890263	2.000611033	post	57.3916852	-0.632128878	28.3121036	2.000611033
899	5720	902	post		a12	9	M	12	ASD	p	post	n	na	30	na	164.6753053	-1.035233878	203.5096438	-0.328539785	148.5113297	-0.02232716	54.9983141	-0.306212625	post	51.8753053	-1.035233878	-39.0786086	-0.306212625
900	5721	2663	1	task3F	a12	9	M	12	ASD	o1	early	n	p3	1	first	189.4352083	0.678393706	239.6370479	0.442317657	177.4542408	0.68917197	62.1828071	-0.246854313	1	76.6352083	0.678393706	-31.8941156	-0.246854313
901	5722	2664	1	task3F	a12	9	M	12	ASD	o1	early	n	p3	2	first	209.197298	1.892378884	220.5886537	0.051606716	205.720171	1.27980139	14.8684827	-1.228194673	1	96.397298	1.892378884	-79.20844	-1.228194673
902	5723	2665	1	task3F	a12	9	M	12	ASD	o1	early	n	p3	3	first	186.8171804	0.508139018	203.5518627	-0.327561271	176.3569435	0.664385607	27.1949192	-0.991946878	1	74.0171804	0.508139018	-66.8820035	-0.991946878
903	5724	2666	1	task3F	a12	9	M	12	ASD	o1	early	n	p3	4	first	192.9136545	0.900998513	230.9911299	0.268976399	182.573008	0.802808493	48.4181219	-0.533832094	1	80.1136545	0.900998513	-45.6588008	-0.533832094
904	5725	2667	1	task3F	a12	9	M	12	ASD	o1	early	n	p3	5	first	175.0742235	-0.28609551	203.3671731	-0.331843347	82.68654303	-2.362419451	120.6806301	2.030576104	1	62.2742235	-0.28609551	26.6037074	2.030576104
905	5726	2668	1	task3F	a12	9	M	12	ASD	o1	early	n	p3	6	first	175.1727026	-0.279215853	212.362022	-0.127683175	82.31219096	-2.380552008	130.049831	2.252868833	1	62.3727026	-0.279215853	35.9729083	2.252868833
906	5727	2669	1	task3F	a12	9	M	12	ASD	o1	early	n	p3	7	first	169.2212605	-0.702085961	179.6309667	-0.917295611	159.0186416	0.250842159	20.6123251	-1.16813777	1	56.4212605	-0.702085961	-73.4645976	-1.16813777
907	5728	2670	1	task3F	a12	9	M	12	ASD	o1	early	n	p3	8	first	169.8856259	-0.654149273	182.5702983	-0.840731005	163.7342254	0.367618518	18.8360729	-1.208349523	1	57.0856259	-0.654149273	-75.2408498	-1.208349523
908	5729	2671	1	task3F	a12	9	M	12	ASD	o1	early	n	p3	9	first	190.2353501	0.72995903	221.8546821	0.078603179	181.3370925	0.77566567	40.5175896	-0.697062491	2	77.4353501	0.72995903	-53.5593331	-0.697062491
909	5730	2672	1	task3F	a12	9	M	12	ASD	o1	early	n	p3	10	first	193.9618355	0.967290829	208.7736037	-0.208074925	170.0046547	0.517794419	38.768949	-0.725869344	2	81.1618355	0.967290829	-55.3079737	-0.725869344
910	5731	2673	1	task3F	a12	9	M	12	ASD	o1	early	n	p3	11	first	191.7624052	0.827771286	226.6995249	0.180509598	169.1678402	0.49807618	57.5316847	-0.317566582	2	78.9624052	0.827771286	-36.545238	-0.317566582
911	5732	2674	1	task3F	a12	9	M	12	ASD	o1	early	n	p3	12	first	185.8620014	0.445427451	216.9769816	-0.026267711	169.4915772	0.505716085	47.4854044	-0.531983796	2	73.0620014	0.445427451	-46.5915183	-0.531983796
912	5733	2675	1	task3F	a12	9	M	12	ASD	o1	early	n	p3	13	first	174.7422791	-0.309313373	186.3776262	-0.743368774	166.8423502	0.442763128	19.535276	-1.186131901	2	61.9422791	-0.309313373	-74.5416467	-1.186131901
913	5734	2676	1	task3F	a12	9	M	12	ASD	o1	early	n	p3	14	first	190.2172069	0.728792192	204.0322968	-0.316440456	183.6692188	0.826729839	20.363078	-1.143170296	2	77.4172069	0.728792192	-73.7138447	-1.143170296
914	5735	2677	1	task3F	a12	9	M	12	ASD	o1	early	n	p3	15	first	173.0356441	-0.429384668	223.4003889	0.111355335	153.9794862	0.122161818	69.4209027	-0.010806484	2	60.2356441	-0.429384668	-24.65602	-0.010806484
915	5736	2678	1	task3F	a12	9	M	12	ASD	o1	early	n	p3	16	first	189.3528807	0.673075732	232.2112332	0.293827562	178.6250797	0.715451078	53.5861535	-0.421623515	2	76.5528807	0.673075732	-40.4907692	-0.421623515
916	5737	2679	1	task3F	a12	9	M	12	ASD	o1	early	n	p3	17	first	196.2442213	1.110409756	236.0955413	0.372082741	178.3049323	0.708282621	57.790609	-0.33619988	3	83.4442213	1.110409756	-36.2863137	-0.33619988
917	5738	2680	1	task3F	a12	9	M	12	ASD	o1	early	n	p3	18	first	171.7081621	-0.523602126	173.4653615	-1.082053626	168.5154699	0.482636305	4.9498916	-1.564689931	3	58.9081621	-0.523602126	-89.1270311	-1.564689931
918	5739	2681	1	task3F	a12	9	M	12	ASD	o1	early	n	p3	19	first	172.3321292	-0.479225944	196.0079153	-0.505712326	81.35926403	-2.427083848	114.6486513	1.921371522	3	59.5321292	-0.479225944	20.5717286	1.921371522
919	5740	2682	1	task3F	a12	9	M	12	ASD	o1	early	n	p3	20	first	170.2767453	-0.626015995	227.7427085	0.202166819	156.2478232	0.180599631	71.4948853	0.021567188	3	57.4767453	-0.626015995	-22.5820374	0.021567188
920	5741	2683	1	task3F	a12	9	M	12	ASD	o1	early	n	p3	21	first	145.6371159	-2.538269731	174.7946282	-1.04604301	75.27923083	-2.737457158	99.51539737	1.691414147	3	32.8371159	-2.538269731	5.43847467	1.691414147
921	5742	2684	1	task3F	a12	9	M	12	ASD	o1	early	n	p3	22	first	182.6618274	0.232948457	218.7608193	0.01235586	174.9061437	0.631376322	43.8546756	-0.619020462	3	69.8618274	0.232948457	-50.2222471	-0.619020462
922	5743	2685	1	task3F	a12	9	M	12	ASD	o1	early	n	p3	23	first	194.6087163	1.00802434	203.5075334	-0.328588703	187.1046174	0.900782241	16.402916	-1.229370944	3	81.8087163	1.00802434	-77.6740067	-1.229370944
923	5744	2686	1	task3F	a12	9	M	12	ASD	o1	early	n	p3	24	first	172.5356118	-0.464789115	202.9728999	-0.3409977	145.348813	-0.108340849	57.6240869	-0.232656851	3	59.7356118	-0.464789115	-36.4528358	-0.232656851
924	5745	2687	1	task3F	a12	9	M	12	ASD	o1	early	n	p3	25	first	160.989379	-1.312177645	178.3955958	-0.949849564	141.2847916	-0.22166348	37.1108042	-0.728186084	4	48.189379	-1.312177645	-56.9661185	-0.728186084
925	5746	2688	1	task3F	a12	9	M	12	ASD	o1	early	n	p3	26	first	178.3597551	-0.058634519	214.6289862	-0.077593304	161.9060416	0.322749663	52.7229446	-0.400342968	4	65.5597551	-0.058634519	-41.3539781	-0.400342968
926	5747	2689	1	task3F	a12	9	M	12	ASD	o1	early	n	p3	27	first	166.3267728	-0.913155154	177.6784993	-0.968849744	147.6557525	-0.045414946	30.0227468	-0.923434798	4	53.5267728	-0.913155154	-64.0541759	-0.923434798
927	5748	2690	1	task3F	a12	9	M	12	ASD	o1	early	n	p3	28	middle	180.3231829	0.07530404	187.7266187	-0.709348432	172.4422701	0.574684678	15.2843486	-1.28403311	4	67.5231829	0.07530404	-78.7925741	-1.28403311
928	5749	2691	1	task3F	a12	9	M	12	ASD	o1	early	n	p3	29	middle	166.3033181	-0.914880457	188.3219398	-0.694412662	152.1118492	0.073397126	36.2100906	-0.767809788	4	53.5033181	-0.914880457	-57.8668321	-0.767809788
929	5750	2692	1	task3F	a12	9	M	12	ASD	o1	early	n	p3	30	middle	188.6841512	0.629793101	233.394115	0.317796248	165.5065976	0.410641857	67.8875174	-0.092845608	4	75.8841512	0.629793101	-26.1894053	-0.092845608
930	5751	2693	1	task3F	a12	9	M	12	ASD	o1	early	n	p3	31	middle	160.1786277	-1.373944198	203.7571737	-0.322805641	147.3787725	-0.052917936	56.3784012	-0.269887705	4	47.3786277	-1.373944198	-37.6985215	-0.269887705
931	5752	2694	1	task3F	a12	9	M	12	ASD	o1	early	n	p3	32	middle	173.3083987	-0.410115564	199.8093989	-0.415099102	163.0060465	0.349807251	36.8033524	-0.764906353	4	60.5083987	-0.410115564	-57.2735703	-0.764906353
932	5753	2695	1	task3F	a12	9	M	12	ASD	o1	early	n	p3	33	middle	185.345697	0.411395551	208.4692798	-0.214956171	166.5743933	0.436340152	41.8948865	-0.651296323	5	72.545697	0.411395551	-52.1820362	-0.651296323
933	5754	2696	1	task3F	a12	9	M	12	ASD	o1	early	n	p3	34	middle	188.0070497	0.585812026	216.1929765	-0.043343506	168.9732703	0.493477466	47.2197062	-0.536820972	5	75.2070497	0.585812026	-46.8572165	-0.536820972
934	5755	2697	1	task3F	a12	9	M	12	ASD	o1	early	n	p3	35	middle	177.6651295	-0.10637294	200.7642041	-0.392610981	90.75564848	-1.990333794	110.0085556	1.597722813	5	64.8651295	-0.10637294	15.9316329	1.597722813
935	5756	2698	1	task3F	a12	9	M	12	ASD	o1	early	n	p3	36	middle	180.669548	0.098780514	222.0701006	0.083181367	166.7692554	0.441012056	55.3008452	-0.357830689	5	67.869548	0.098780514	-38.7760775	-0.357830689
936	5757	2699	1	task3F	a12	9	M	12	ASD	o1	early	n	p3	37	middle	165.6852374	-0.960433736	180.2396442	-0.901338246	151.2136335	0.049730755	29.0260107	-0.951069001	5	52.8852374	-0.960433736	-65.050912	-0.951069001
937	5758	2700	1	task3F	a12	9	M	12	ASD	o1	early	n	p3	38	middle	172.6537964	-0.456411883	196.5036933	-0.493795657	158.8319075	0.246146902	37.6717858	-0.739942559	5	59.8537964	-0.456411883	-56.4051369	-0.739942559
938	5759	2701	1	task3F	a12	9	M	12	ASD	o1	early	n	p3	39	middle	173.0383177	-0.42919564	206.3899243	-0.262244237	163.7487772	0.367973647	42.6411471	-0.630217884	5	60.2383177	-0.42919564	-51.4357756	-0.630217884
939	5760	2702	1	task3F	a12	9	M	12	ASD	o1	early	n	p3	40	middle	170.9755715	-0.57590982	200.601477	-0.396436053	152.4907456	0.083338485	48.1107314	-0.479774538	5	58.1755715	-0.57590982	-45.9661913	-0.479774538
940	5761	2703	1	task3F	a12	9	M	12	ASD	o1	early	n	p3	41	middle	176.6184224	-0.178661989	194.8382392	-0.533946882	165.9423682	0.421149375	28.895871	-0.955096257	5	63.8184224	-0.178661989	-65.1810517	-0.955096257
941	5762	2704	1	task3F	a12	9	M	12	ASD	o1	early	n	p3	42	middle	180.8070628	0.108088727	199.227444	-0.428858408	164.3752759	0.383233182	34.8521681	-0.81209159	6	68.0070628	0.108088727	-59.2247546	-0.81209159
942	5763	2705	1	task3F	a12	9	M	12	ASD	o1	early	n	p3	43	middle	184.2320966	0.337669344	228.6551049	0.221027635	172.7353931	0.581471493	55.9197118	-0.360443858	6	71.4320966	0.337669344	-38.1572109	-0.360443858
943	5764	2706	1	task3F	a12	9	M	12	ASD	o1	early	n	p3	44	middle	193.2352489	0.92137601	205.2211774	-0.28903311	187.2747433	0.904414001	17.9464341	-1.193447112	6	80.4352489	0.92137601	-76.1304886	-1.193447112
944	5765	2707	1	task3F	a12	9	M	12	ASD	o1	early	n	p3	45	middle	178.5387342	-0.046364232	214.4457299	-0.081622756	165.693301	0.415147126	48.7524289	-0.496769881	6	65.7387342	-0.046364232	-45.3244938	-0.496769881
945	5766	2708	1	task3F	a12	9	M	12	ASD	o1	early	n	p3	46	middle	210.5601995	1.971823524	224.2246615	0.128728416	203.8134868	1.242592135	20.4111747	-1.113863719	6	97.7601995	1.971823524	-73.665748	-1.113863719
946	5767	2709	1	task3F	a12	9	M	12	ASD	o1	early	n	p3	47	middle	185.8459398	0.444370185	210.6481051	-0.165909387	173.799122	0.606004144	36.8489831	-0.771913531	6	73.0459398	0.444370185	-57.2279396	-0.771913531
947	5768	2710	1	task3F	a12	9	M	12	ASD	o1	early	n	p3	48	middle	178.1554366	-0.072657062	209.0737006	-0.201299074	157.1119402	0.202638489	51.9617604	-0.403937563	6	65.3554366	-0.072657062	-42.1151623	-0.403937563
948	5769	2711	1	task3F	a12	9	M	12	ASD	o1	early	n	p3	49	middle	169.9979691	-0.646061785	184.2749886	-0.796889489	164.1039364	0.376631359	20.1710522	-1.173520848	6	57.1979691	-0.646061785	-73.9058705	-1.173520848
949	5770	2712	1	task3F	a12	9	M	12	ASD	o1	early	n	p3	50	middle	176.8915033	-0.159760898	192.5080927	-0.590702507	165.9286292	0.420818515	26.5794635	-1.011521022	7	64.0915033	-0.159760898	-67.4974592	-1.011521022
950	5771	2713	1	task3F	a12	9	M	12	ASD	o1	early	n	p3	51	middle	213.6010515	2.147239361	252.1423067	0.682276036	185.7897968	0.872602234	66.3525099	-0.190326199	7	100.8010515	2.147239361	-27.7244128	-0.190326199
951	5772	2714	1	task3F	a12	9	M	12	ASD	o1	early	n	p3	52	middle	174.0779799	-0.355910552	215.7236345	-0.053595529	92.38664801	-1.919157508	123.3369865	1.865561979	7	61.2779799	-0.355910552	29.2600638	1.865561979
952	5773	2715	1	task3F	a12	9	M	12	ASD	o1	early	n	p3	53	middle	165.1303545	-1.001474255	170.1391918	-1.173384782	160.6245948	0.29099624	9.514597	-1.464381021	7	52.3303545	-1.001474255	-84.5623257	-1.464381021
953	5774	2716	1	task3F	a12	9	M	12	ASD	o1	early	n	p3	54	middle	184.3839557	0.347749417	215.1952279	-0.065164449	175.2032244	0.63815788	39.9920035	-0.70332233	7	71.5839557	0.347749417	-54.0849192	-0.70332233
954	5775	2717	1	task3F	a12	9	M	12	ASD	o1	early	n	p3	55	last	214.8457215	2.218320706	234.4392031	0.338871966	204.4918453	1.255870154	29.9473578	-0.916998188	7	102.0457215	2.218320706	-64.1295649	-0.916998188
955	5776	2718	1	task3F	a12	9	M	12	ASD	o1	early	n	p3	56	last	183.3895121	0.281589052	188.0468408	-0.701308632	179.0885267	0.725805444	8.9583141	-1.427114076	7	70.5895121	0.281589052	-85.1186086	-1.427114076
956	5777	2719	1	task3F	a12	9	M	12	ASD	o1	early	n	p3	57	last	167.7595084	-0.80822335	187.5978822	-0.712584478	159.8993808	0.272913465	27.6985014	-0.985497943	7	54.9595084	-0.80822335	-66.3784213	-0.985497943
957	5778	2720	1	task3F	a12	9	M	12	ASD	o1	early	n	p3	58	last	166.2777664	-0.91676029	176.8928432	-0.98975471	159.0287552	0.251096299	17.864088	-1.240851009	8	53.4777664	-0.91676029	-76.2128347	-1.240851009
958	5779	2721	1	task3F	a12	9	M	12	ASD	o1	early	n	p3	59	last	173.1602518	-0.420577829	181.6729301	-0.863974422	170.1916014	0.522186263	11.4813287	-1.386160685	8	60.3602518	-0.420577829	-82.595594	-1.386160685
959	5780	2722	1	task3F	a12	9	M	12	ASD	o1	early	n	p3	60	last	167.3503511	-0.838097832	192.2196256	-0.59777647	82.69328181	-2.362093796	109.5263438	1.764317327	8	54.5503511	-0.838097832	15.4494211	1.764317327
960	5781	2723	1	task3F	a12	9	M	12	ASD	o1	early	n	p3	61	last	163.7370218	-1.105139625	180.9919426	-0.881689948	155.7434311	0.167678965	25.2485115	-1.049368913	8	50.9370218	-1.105139625	-68.8284112	-1.049368913
961	5782	2724	1	task3F	a12	9	M	12	ASD	o1	early	n	p3	62	last	162.6664187	-1.185394679	182.0218417	-0.854923384	144.7714372	-0.124246072	37.2504045	-0.730677312	8	49.8664187	-1.185394679	-56.8265182	-0.730677312
962	5783	2725	1	task3F	a12	9	M	12	ASD	o1	early	n	p3	63	last	171.4181844	-0.544280086	172.0634029	-1.120333743	170.4906216	0.529200975	1.5727813	-1.649534718	8	58.6181844	-0.544280086	-92.5041414	-1.649534718
963	5784	2726	1	task3F	a12	9	M	12	ASD	o1	early	n	p3	64	last	201.7583263	1.449420948	220.7976688	0.056074362	195.8738731	1.083812516	24.9237957	-1.027738154	8	88.9583263	1.449420948	-69.153127	-1.027738154
964	5785	2727	1	task3F	a12	9	M	12	ASD	o1	early	n	p3	65	last	164.3863004	-1.056723322	181.1522232	-0.877514343	150.5363278	0.031791809	30.6158954	-0.909306153	8	51.5863004	-1.056723322	-63.4610273	-0.909306153
965	5786	2728	1	task3F	a12	9	M	12	ASD	o1	early	n	p3	66	last	183.0791517	0.260867293	203.2744323	-0.333995033	153.6830445	0.114461237	49.5913878	-0.448456271	9	70.2791517	0.260867293	-44.4855349	-0.448456271
966	5787	2729	1	task3F	a12	9	M	12	ASD	o1	early	n	p3	67	last	189.8258783	0.703597679	211.5878438	-0.144911649	182.4634159	0.800409098	29.1244279	-0.945320746	9	77.0258783	0.703597679	-64.9524948	-0.945320746
967	5788	2730	1	task3F	a12	9	M	12	ASD	o1	early	n	p3	68	last	147.0095233	-2.423523148	179.2274779	-0.927903486	69.63518225	-3.048885091	109.5922957	2.120981605	9	34.2095233	-2.423523148	15.515373	2.120981605
968	5789	2731	1	task3F	a12	9	M	12	ASD	o1	early	n	p3	69	last	174.578078	-0.320814735	191.9043741	-0.605519407	167.3369974	0.45459286	24.5673767	-1.060112267	9	61.778078	-0.320814735	-69.509546	-1.060112267
969	5790	2732	1	task3F	a12	9	M	12	ASD	o1	early	n	p3	70	last	165.1095758	-1.003013777	210.0731143	-0.178803356	141.7638977	-0.208135604	68.3092166	0.029332247	9	52.3095758	-1.003013777	-25.7677061	0.029332247
970	5791	2733	1	task3F	a12	9	M	12	ASD	o1	early	n	p3	71	last	180.9516074	0.117865151	209.7413993	-0.186258013	171.1197191	0.543918884	38.6216802	-0.730176897	9	68.1516074	0.117865151	-55.4552425	-0.730176897
971	5792	2734	1	task3F	a12	9	M	12	ASD	o1	early	n	p3	72	last	208.1903909	1.833352296	226.4687154	0.175704369	197.0487323	1.107709262	29.4199831	-0.932004893	9	95.3903909	1.833352296	-64.6569396	-0.932004893
972	5793	2735	1	task3F	a12	9	M	12	ASD	o1	early	n	p3	73	last	180.2239534	0.068569998	223.9590893	0.12313797	161.2360737	0.30617977	62.7230156	-0.183041799	9	67.4239534	0.068569998	-31.3539071	-0.183041799
973	5794	2736	1	task3F	a12	9	M	12	ASD	o1	early	n	p3	74	last	189.2528978	0.666614199	220.2307045	0.0439458	177.5263794	0.690796103	42.7043251	-0.646850303	10	76.4528978	0.666614199	-51.3725976	-0.646850303
974	5795	2737	1	task3F	a12	9	M	12	ASD	o1	early	n	p3	75	last	180.6620908	0.098275542	232.5964012	0.301645585	90.6033837	-1.997043741	141.9930175	2.298689326	10	67.8620908	0.098275542	47.9160948	2.298689326
975	5796	2738	1	task3F	a12	9	M	12	ASD	o1	early	n	p3	76	last	194.3291421	0.990436439	224.7716788	0.140222606	164.1130831	0.37685408	60.6585957	-0.236631474	10	81.5291421	0.990436439	-33.418327	-0.236631474
976	5797	2739	1	task3F	a12	9	M	12	ASD	o1	early	n	p3	77	last	194.5818407	1.006334705	245.6804008	0.559805896	96.65174687	-1.738809457	149.0286539	2.298615352	10	81.7818407	1.006334705	54.9517312	2.298615352
977	5798	2741	1	task3F	a12	9	M	12	ASD	o1	early	n	p3	79	last	164.880615	-1.019990632	209.7490775	-0.186085327	98.69890572	-1.655054361	111.0501718	1.468969034	10	52.080615	-1.019990632	16.9732491	1.468969034
978	5799	2742	1	task3F	a12	9	M	12	ASD	o1	early	n	p3	80	last	196.9715191	1.155666045	200.223694	-0.405328216	195.0218135	1.066391701	5.2018805	-1.471719918	10	84.1715191	1.155666045	-88.8750422	-1.471719918
979	5800	2743	1	task3F	a12	9	M	12	ASD	o1	early	n	p3	81	last	174.2052009	-0.346972901	205.0248674	-0.293547697	158.7326739	0.243649518	46.2921935	-0.537197214	10	61.4052009	-0.346972901	-47.7847292	-0.537197214
980	5801	2744	1	task3F	a12	9	M	12	ASD	o1	early	n	p3	82	last	193.8345551	0.959260103	216.0648714	-0.046139546	167.0247045	0.447128298	49.0401669	-0.493267843	10	81.0345551	0.959260103	-45.0367558	-0.493267843
981	5802	2550	2	task4S	a12	9	M	12	ASD	o2	early	s	p4	1	first	204.5808744	1.619384846	205.9395118	-0.272550142	202.3189337	1.213181506	3.6205781	-1.485731648	1	91.7808744	1.619384846	-90.4563446	-1.485731648
982	5803	2551	2	task4S	a12	9	M	12	ASD	o2	early	s	p4	2	first	207.1931149	1.774608228	216.5144788	-0.03633364	199.9273359	1.165663315	16.5871429	-1.201996955	1	94.3931149	1.774608228	-77.4897798	-1.201996955
983	5804	2552	2	task4S	a12	9	M	12	ASD	o2	early	s	p4	3	first	181.7767827	0.173527623	182.8452019	-0.833633374	180.7083635	0.761786628	2.1368384	-1.595420003	1	68.9767827	0.173527623	-91.9400843	-1.595420003
984	5805	2553	2	task4S	a12	9	M	12	ASD	o2	early	s	p4	4	first	192.1744036	0.854027555	199.5778255	-0.420569443	169.2112321	0.499101038	30.3665934	-0.919670482	1	79.3744036	0.854027555	-63.7103293	-0.919670482
985	5806	2554	2	task4S	a12	9	M	12	ASD	o2	early	s	p4	5	first	183.5157433	0.29000707	187.0227311	-0.727069211	181.4014183	0.777082933	5.6213128	-1.504152144	1	70.7157433	0.29000707	-88.4556099	-1.504152144
986	5807	2555	2	task4S	a12	9	M	12	ASD	o2	early	s	p4	6	first	197.495588	1.188172897	206.7908874	-0.25308869	187.2532795	0.903955985	19.5376079	-1.157044675	1	84.695588	1.188172897	-74.5393148	-1.157044675
987	5808	2556	2	task4S	a12	9	M	12	ASD	o2	early	s	p4	7	first	205.514748	1.675103521	469.5249565	3.615128363	155.6241464	0.164617213	313.9008101	3.45051115	1	92.714748	1.675103521	219.8238874	3.45051115
988	5809	2557	2	task4S	a12	9	M	12	ASD	o2	early	s	p4	8	first	199.9222421	1.337577161	493.4337781	3.849421547	156.1986138	0.179340905	337.2351643	3.670080642	1	87.1222421	1.337577161	243.1582416	3.670080642
989	5810	2558	2	task4S	a12	9	M	12	ASD	o2	early	s	p4	9	first	143.1191427	-2.751636987	183.223215	-0.823891004	73.6443171	-2.825199168	109.5788979	2.001308164	1	30.3191427	-2.751636987	15.5019752	2.001308164
990	5811	2559	2	task4S	a12	9	M	12	ASD	o2	early	s	p4	10	first	231.6421898	3.139216169	505.2502371	3.9610563	175.5385636	0.645798975	329.7116735	3.315257325	1	118.8421898	3.139216169	235.6347508	3.315257325
991	5812	2560	2	task4S	a12	9	M	12	ASD	o2	early	s	p4	11	first	169.9886573	-0.64673193	193.7448424	-0.560493851	156.9276811	0.197949241	36.8171613	-0.758443092	1	57.1886573	-0.64673193	-57.2597614	-0.758443092
992	5813	2561	2	task4S	a12	9	M	12	ASD	o2	early	s	p4	12	first	167.6564263	-0.815742983	174.4192309	-1.05618492	161.4394178	0.311216217	12.9798131	-1.367401137	2	54.8564263	-0.815742983	-81.0971096	-1.367401137
993	5814	2562	2	task4S	a12	9	M	12	ASD	o2	early	s	p4	13	first	198.1299372	1.227404995	202.7558571	-0.346044656	192.4039393	1.012387747	10.3519178	-1.358432403	2	85.3299372	1.227404995	-83.7250049	-1.358432403
994	5815	2563	2	task4S	a12	9	M	12	ASD	o2	early	s	p4	14	first	172.5896556	-0.460957638	236.5537709	0.381229434	146.4859952	-0.077198324	90.0677757	0.458427758	2	59.7896556	-0.460957638	-4.009147	0.458427758
995	5816	2564	2	task4S	a12	9	M	12	ASD	o2	early	s	p4	15	first	208.6363055	1.859527701	477.9466843	3.698990575	96.30767209	-1.753060478	381.6390122	5.452051053	2	95.8363055	1.859527701	287.5620895	5.452051053
996	5817	2565	2	task4S	a12	9	M	12	ASD	o2	early	s	p4	16	first	190.549065	0.750117295	430.1219126	3.201647393	77.81542651	-2.605047055	352.3064861	5.806694448	2	77.749065	0.750117295	258.2295634	5.806694448
997	5818	2566	2	task4S	a12	9	M	12	ASD	o2	early	s	p4	17	first	182.806893	0.242660516	244.2219119	0.531718284	169.923216	0.51587971	74.2986959	0.015838574	2	70.006893	0.242660516	-19.7782268	0.015838574
998	5819	2567	2	task4S	a12	9	M	12	ASD	o2	early	s	p4	18	first	175.5351455	-0.253929201	185.4175121	-0.767732292	163.1891108	0.354292482	22.2284013	-1.122024774	2	62.7351455	-0.253929201	-71.8485214	-1.122024774
999	5820	2568	2	task4S	a12	9	M	12	ASD	o2	early	s	p4	19	first	208.334086	1.841793386	209.4055823	-0.193816873	207.2625897	1.309650476	2.1429926	-1.50346735	2	95.534086	1.841793386	-91.9339301	-1.50346735
1000	5821	2569	2	task4S	a12	9	M	12	ASD	o2	early	s	p4	20	first	231.9267815	3.154237381	503.6700156	3.946279467	159.9316487	0.273719788	343.7383669	3.672559679	2	119.1267815	3.154237381	249.6614442	3.672559679
1001	5822	2570	2	task4S	a12	9	M	12	ASD	o2	early	s	p4	21	first	193.9563021	0.96694181	203.5086515	-0.328562786	184.7210426	0.849548739	18.7876089	-1.178111525	2	81.1563021	0.96694181	-75.2893138	-1.178111525
1002	5823	2571	2	task4S	a12	9	M	12	ASD	o2	early	s	p4	22	first	202.3610797	1.485915443	493.1167171	3.846389448	156.1910181	0.17914658	336.925699	3.667242868	2	89.5610797	1.485915443	242.8487763	3.667242868
1003	5824	2572	2	task4S	a12	9	M	12	ASD	o2	early	s	p4	23	first	187.0661792	0.524434163	219.977626	0.038521834	181.9483217	0.789112355	38.0293043	-0.750590521	3	74.2661792	0.524434163	-56.0476184	-0.750590521
1004	5825	2573	2	task4S	a12	9	M	12	ASD	o2	early	s	p4	24	first	164.232708	-1.068159322	229.4814415	0.238044612	150.6164875	0.033919105	78.864954	0.204125507	3	51.432708	-1.068159322	-15.2119687	0.204125507
1005	5826	2574	2	task4S	a12	9	M	12	ASD	o2	early	s	p4	25	first	193.036737	0.908801518	411.9728533	2.998280477	78.42473744	-2.573879183	333.5481159	5.57215966	3	80.236737	0.908801518	239.4711932	5.57215966
1006	5827	2575	2	task4S	a12	9	M	12	ASD	o2	early	s	p4	26	first	174.0679959	-0.356612234	352.449181	2.262147133	146.4326986	-0.07865248	206.0164824	2.340799613	3	61.2679959	-0.356612234	111.9395597	2.340799613
1007	5828	2576	2	task4S	a12	9	M	12	ASD	o2	early	s	p4	27	first	199.5947881	1.317522646	200.8831489	-0.389817019	198.195669	1.130901016	2.6874799	-1.520718035	3	86.7947881	1.317522646	-91.3894428	-1.520718035
1008	5829	2577	2	task4S	a12	9	M	12	ASD	o2	early	s	p4	28	first	171.5488863	-0.534955565	220.0305152	0.039655868	155.2048753	0.153836877	64.8256399	-0.114181009	3	58.7488863	-0.534955565	-29.2512828	-0.114181009
1009	5830	2578	2	task4S	a12	9	M	12	ASD	o2	early	s	p4	29	first	190.3620317	0.738103162	197.7685859	-0.463528	185.9572523	0.876202301	11.8113336	-1.339730302	3	77.5620317	0.738103162	-82.2655891	-1.339730302
1010	5831	2579	2	task4S	a12	9	M	12	ASD	o2	early	s	p4	30	first	181.5819262	0.160406336	232.1455423	0.292492894	143.2941393	-0.165232417	88.851403	0.457725311	3	68.7819262	0.160406336	-5.2255197	0.457725311
1011	5832	2580	2	task4S	a12	9	M	12	ASD	o2	early	s	p4	31	first	217.0905273	2.345483511	494.3745551	3.858406877	90.47368541	-2.002768135	403.9008697	5.861175012	3	104.2905273	2.345483511	309.823947	5.861175012
1012	5833	2581	2	task4S	a12	9	M	12	ASD	o2	early	s	p4	32	first	189.5584355	0.686349284	197.8183365	-0.462341477	174.052559	0.611826981	23.7657775	-1.074168459	3	76.7584355	0.686349284	-70.3111452	-1.074168459
1013	5834	2582	2	task4S	a12	9	M	12	ASD	o2	early	s	p4	33	first	224.0388386	2.730914195	430.4929335	3.205714724	175.0479963	0.634615874	255.4449372	2.57109885	3	111.2388386	2.730914195	161.3680145	2.57109885
1014	5835	2583	2	task4S	a12	9	M	12	ASD	o2	early	s	p4	34	first	190.3944438	0.740186007	192.2896321	-0.596058753	188.8104757	0.937049508	3.4791564	-1.533108262	4	77.5944438	0.740186007	-90.5977663	-1.533108262
1015	5836	2584	2	task4S	a12	9	M	12	ASD	o2	early	s	p4	35	first	219.4120819	2.475618243	443.1595131	3.342509964	164.7771082	0.392989967	278.3824049	2.949519997	4	106.6120819	2.475618243	184.3054822	2.949519997
1016	5837	2585	2	task4S	a12	9	M	12	ASD	o2	early	s	p4	36	first	188.0016077	0.5854579	226.7321488	0.181188401	182.0480608	0.791302269	44.684088	-0.610113867	4	75.2016077	0.5854579	-49.3928347	-0.610113867
1017	5838	2586	2	task4S	a12	9	M	12	ASD	o2	early	s	p4	37	first	209.3336778	1.900351843	487.3051819	3.790464852	158.8123309	0.245654347	328.492851	3.544810506	4	96.5336778	1.900351843	234.4159283	3.544810506
1018	5839	2589	2	task4S	a12	9	M	12	ASD	o2	early	s	p4	40	middle	188.5630514	0.621938674	485.0938497	3.769009774	153.9248029	0.120742442	331.1690468	3.648267332	4	75.7630514	0.621938674	237.0921241	3.648267332
1019	5840	2590	2	task4S	a12	9	M	12	ASD	o2	early	s	p4	41	middle	182.0068292	0.189000448	465.2766872	3.572252246	158.7973535	0.245277468	306.4793337	3.326974777	4	69.2068292	0.189000448	212.402411	3.326974777
1020	5841	2591	2	task4S	a12	9	M	12	ASD	o2	early	s	p4	42	middle	191.541921	0.813696855	196.4381466	-0.495369431	187.0319033	0.89922897	9.4062433	-1.394598401	4	78.741921	0.813696855	-84.6706794	-1.394598401
1021	5842	2592	2	task4S	a12	9	M	12	ASD	o2	early	s	p4	43	middle	184.4424865	0.351632346	199.8957498	-0.413060901	180.0849063	0.747976195	19.8108435	-1.161037096	4	71.6424865	0.351632346	-74.2660792	-1.161037096
1022	5843	2593	2	task4S	a12	9	M	12	ASD	o2	early	s	p4	44	middle	181.9658255	0.18624399	207.8634782	-0.228684259	157.2453065	0.206029126	50.6181717	-0.434713385	4	69.1658255	0.18624399	-43.458751	-0.434713385
1023	5844	2594	2	task4S	a12	9	M	12	ASD	o2	early	s	p4	45	middle	186.6134091	0.494787512	287.6045751	1.303034063	169.4791785	0.505423756	118.1253966	0.797610307	4	73.8134091	0.494787512	24.0484739	0.797610307
1024	5845	2595	2	task4S	a12	9	M	12	ASD	o2	early	s	p4	46	middle	192.6609473	0.884962133	306.3019731	1.600150374	172.3397393	0.572308011	133.9622338	1.027842363	5	79.8609473	0.884962133	39.8853111	1.027842363
1025	5846	2596	2	task4S	a12	9	M	12	ASD	o2	early	s	p4	47	middle	187.1474948	0.529750975	213.1590174	-0.110012417	171.4286538	0.551126698	41.7303636	-0.661139114	5	74.3474948	0.529750975	-52.3465591	-0.661139114
1026	5847	2597	2	task4S	a12	9	M	12	ASD	o2	early	s	p4	48	middle	195.3704734	1.055818265	198.0873398	-0.455931067	191.7956102	0.99973337	6.2917296	-1.455664437	5	82.5704734	1.055818265	-87.7851931	-1.455664437
1027	5848	2599	2	task4S	a12	9	M	12	ASD	o2	early	s	p4	50	middle	182.7043291	0.23579472	214.686559	-0.0763281	172.0583015	0.565776998	42.6282575	-0.642105098	5	69.9043291	0.23579472	-51.4486652	-0.642105098
1028	5849	2600	2	task4S	a12	9	M	12	ASD	o2	early	s	p4	51	middle	207.1865675	1.774221623	481.4859153	3.733793545	175.9371149	0.654861471	305.5488004	3.078932074	5	94.3865675	1.774221623	211.4718777	3.078932074
1029	5850	2601	2	task4S	a12	9	M	12	ASD	o2	early	s	p4	52	middle	170.9554441	-0.577350098	215.5703106	-0.056949477	155.3066509	0.156456415	60.2636597	-0.213405892	5	58.1554441	-0.577350098	-33.813263	-0.213405892
1030	5851	2602	2	task4S	a12	9	M	12	ASD	o2	early	s	p4	53	middle	208.1581756	1.831459072	212.6372915	-0.121572491	197.3144625	1.113094479	15.322829	-1.23466697	5	95.3581756	1.831459072	-78.7540937	-1.23466697
1031	5852	2603	2	task4S	a12	9	M	12	ASD	o2	early	s	p4	54	middle	181.5492477	0.158204445	395.7127221	2.808321293	159.2045819	0.255511982	236.5081402	2.552809312	5	68.7492477	0.158204445	142.4312175	2.552809312
1032	5853	2604	2	task4S	a12	9	M	12	ASD	o2	early	s	p4	55	middle	176.182714	-0.208879817	204.6474606	-0.302239164	147.7375713	-0.043201285	56.9098893	-0.259037879	5	63.382714	-0.208879817	-37.1670334	-0.259037879
1033	5854	2605	2	task4S	a12	9	M	12	ASD	o2	early	s	p4	56	middle	168.3462313	-0.765510887	175.3380022	-1.031401479	158.1488301	0.228924395	17.1891721	-1.260325873	5	55.5462313	-0.765510887	-76.8877506	-1.260325873
1034	5855	2606	2	task4S	a12	9	M	12	ASD	o2	early	s	p4	57	middle	203.7391357	1.568944935	438.5816346	3.293526787	149.6653452	0.008604185	288.9162894	3.284922602	6	90.9391357	1.568944935	194.8393667	3.284922602
1035	5856	2607	2	task4S	a12	9	M	12	ASD	o2	early	s	p4	58	middle	184.6104827	0.362770362	189.0977982	-0.675018172	171.4620885	0.55190599	17.6357097	-1.226924162	6	71.8104827	0.362770362	-76.441213	-1.226924162
1036	5857	2608	2	task4S	a12	9	M	12	ASD	o2	early	s	p4	59	middle	176.9095117	-0.158515486	240.5964185	0.461165187	155.2642689	0.15536578	85.3321496	0.305799407	6	64.1095117	-0.158515486	-8.7447731	0.305799407
1037	5858	2609	2	task4S	a12	9	M	12	ASD	o2	early	s	p4	60	middle	172.5254495	-0.465509713	173.958695	-1.068656831	170.454427	0.528352541	3.504268	-1.597009372	6	59.7254495	-0.465509713	-90.5726547	-1.597009372
1038	5859	2610	2	task4S	a12	9	M	12	ASD	o2	early	s	p4	61	middle	168.8681482	-0.727641115	209.929958	-0.182019074	158.80856	0.245559463	51.121398	-0.427578537	6	56.0681482	-0.727641115	-42.9555247	-0.427578537
1039	5860	2611	2	task4S	a12	9	M	12	ASD	o2	early	s	p4	62	middle	176.910666	-0.158435662	187.078967	-0.725650991	159.801599	0.270469063	27.277368	-0.996120053	6	64.110666	-0.158435662	-66.7995547	-0.996120053
1040	5861	2612	2	task4S	a12	9	M	12	ASD	o2	early	s	p4	63	middle	175.6146872	-0.24838678	218.1696427	-0.000409265	164.0863751	0.376203708	54.0832676	-0.376612973	6	62.8146872	-0.24838678	-39.9936551	-0.376612973
1041	5862	2613	2	task4S	a12	9	M	12	ASD	o2	early	s	p4	64	middle	194.3967044	0.994689074	197.5302775	-0.469215662	191.7064196	0.997874667	5.8238579	-1.467090329	6	81.5967044	0.994689074	-88.2530648	-1.467090329
1042	5863	2614	2	task4S	a12	9	M	12	ASD	o2	early	s	p4	65	middle	162.7904065	-1.176073247	167.7499264	-1.240098834	156.8851514	0.196866112	10.864775	-1.436964946	6	49.9904065	-1.176073247	-83.2121477	-1.436964946
1043	5864	2615	2	task4S	a12	9	M	12	ASD	o2	early	s	p4	66	middle	167.1506253	-0.852707283	171.3580233	-1.139712058	163.0869721	0.351790618	8.2710512	-1.491502676	6	54.3506253	-0.852707283	-85.8058715	-1.491502676
1044	5865	2616	2	task4S	a12	9	M	12	ASD	o2	early	s	p4	67	middle	167.4469392	-0.831038903	223.9435113	0.122809839	152.6242044	0.086834252	71.3193069	0.035975587	6	54.6469392	-0.831038903	-22.7576158	0.035975587
1045	5866	2617	2	task4S	a12	9	M	12	ASD	o2	early	s	p4	68	middle	189.0006693	0.650298404	192.8781767	-0.581642592	185.7030063	0.870735079	7.1751704	-1.452377671	7	76.2006693	0.650298404	-86.9017523	-1.452377671
1046	5867	2618	2	task4S	a12	9	M	12	ASD	o2	early	s	p4	69	middle	167.5770102	-0.821539382	192.1361634	-0.59982516	81.04804216	-2.442399086	111.0881212	1.842573925	7	54.7770102	-0.821539382	17.0111985	1.842573925
1047	5868	2619	2	task4S	a12	9	M	12	ASD	o2	early	s	p4	70	middle	217.3579931	2.360547051	223.8545178	0.120934862	212.3065596	1.405733912	11.5479582	-1.284799051	7	104.5579931	2.360547051	-82.5289645	-1.284799051
1048	5869	2620	2	task4S	a12	9	M	12	ASD	o2	early	s	p4	71	middle	245.921113	3.871013877	252.0312687	0.680198199	240.0565167	1.896618608	11.974752	-1.216420409	7	133.121113	3.871013877	-82.1021707	-1.216420409
1049	5870	2621	2	task4S	a12	9	M	12	ASD	o2	early	s	p4	72	middle	215.086219	2.232007696	236.8531241	0.387195242	191.2329983	0.987994219	45.6201258	-0.600798977	7	102.286219	2.232007696	-48.4567969	-0.600798977
1050	5871	2623	2	task4S	a12	9	M	12	ASD	o2	early	s	p4	74	middle	157.4637654	-1.583074512	161.2928391	-1.425264287	155.5479225	0.162659499	5.7449166	-1.587923787	7	44.6637654	-1.583074512	-88.3320061	-1.587923787
1051	5872	2624	2	task4S	a12	9	M	12	ASD	o2	early	s	p4	76	last	190.543394	0.74975319	235.5805985	0.36178279	171.6173486	0.555522785	63.9632499	-0.193739995	7	77.743394	0.74975319	-30.1136728	-0.193739995
1052	5873	2625	2	task4S	a12	9	M	12	ASD	o2	early	s	p4	77	last	175.3837919	-0.264482373	203.3010219	-0.333378026	163.4583393	0.360879677	39.8426826	-0.694257703	7	62.5837919	-0.264482373	-54.2342401	-0.694257703
1053	5874	2626	2	task4S	a12	9	M	12	ASD	o2	early	s	p4	78	last	184.9103625	0.382626987	202.3431624	-0.35565608	173.8353747	0.606837588	28.5077877	-0.962493668	7	72.1103625	0.382626987	-65.569135	-0.962493668
1054	5875	2627	2	task4S	a12	9	M	12	ASD	o2	early	s	p4	79	last	159.9742688	-1.389562479	185.633068	-0.762251457	148.2547579	-0.029236768	37.3783101	-0.733014688	7	47.1742688	-1.389562479	-56.6986126	-0.733014688
1055	5876	2628	2	task4S	a12	9	M	12	ASD	o2	early	s	p4	80	last	173.9475033	-0.365083706	177.2265422	-0.980864229	170.66191	0.533213688	6.5646322	-1.514077917	8	61.1475033	-0.365083706	-87.5122905	-1.514077917
1056	5877	2629	2	task4S	a12	9	M	12	ASD	o2	early	s	p4	81	last	192.6403662	0.883655164	238.3247605	0.416414258	86.97520778	-2.160355266	151.3495527	2.576769525	8	79.8403662	0.883655164	57.27263	2.576769525
1057	5878	2630	2	task4S	a12	9	M	12	ASD	o2	early	s	p4	82	last	159.2104607	-1.448114252	208.2700748	-0.219465954	150.9508142	0.042779348	57.3192606	-0.262245303	8	46.4104607	-1.448114252	-36.7576621	-0.262245303
1058	5879	2631	2	task4S	a12	9	M	12	ASD	o2	early	s	p4	83	last	223.7124761	2.713079711	491.1141588	3.827193539	145.2355279	-0.111456575	345.8786309	3.938650114	8	110.9124761	2.713079711	251.8017082	3.938650114
1059	5880	2632	2	task4S	a12	9	M	12	ASD	o2	early	s	p4	84	last	132.6984063	-3.676506261	182.101419	-0.852861517	88.75014089	-2.079627858	93.35127811	1.226766341	8	19.8984063	-3.676506261	-0.72564459	1.226766341
1060	5881	2633	2	task4S	a12	9	M	12	ASD	o2	early	s	p4	85	last	192.5488446	0.877841545	211.3102404	-0.151104762	176.6368651	0.670723254	34.6733753	-0.821828016	8	79.7488446	0.877841545	-59.4035474	-0.821828016
1061	5882	2634	2	task4S	a12	9	M	12	ASD	o2	early	s	p4	86	last	200.5580214	1.37642105	206.0520947	-0.269972017	197.2151871	1.111083439	8.8369076	-1.381055457	8	87.7580214	1.37642105	-85.2400151	-1.381055457
1062	5883	2635	2	task4S	a12	9	M	12	ASD	o2	early	s	p4	87	last	165.471347	-0.976237299	171.4691236	-1.136654604	161.0803617	0.302318783	10.3887619	-1.438973387	8	52.671347	-0.976237299	-83.6881608	-1.438973387
1063	5884	2637	2	task4S	a12	9	M	12	ASD	o2	early	s	p4	89	last	222.2411976	2.632355505	238.4345287	0.418586446	209.9120938	1.360409254	28.5224349	-0.941822808	8	109.4411976	2.632355505	-65.5544878	-0.941822808
1064	5885	2638	2	task4S	a12	9	M	12	ASD	o2	early	s	p4	90	last	177.7851249	-0.098112887	222.9662841	0.10217998	171.8413739	0.560735707	51.1249102	-0.458555727	8	64.9851249	-0.098112887	-42.9520125	-0.458555727
1065	5886	2639	2	task4S	a12	9	M	12	ASD	o2	early	s	p4	91	last	205.2945728	1.661989822	456.4711837	3.482121045	182.1301415	0.793103568	274.3410422	2.689017477	9	92.4945728	1.661989822	180.2641195	2.689017477
1066	5887	2640	2	task4S	a12	9	M	12	ASD	o2	early	s	p4	92	last	195.0144117	1.033501592	236.274748	0.375661987	189.0223938	0.941532078	47.2523542	-0.565870091	9	82.2144117	1.033501592	-46.8245685	-0.565870091
1067	5888	2641	2	task4S	a12	9	M	12	ASD	o2	early	s	p4	93	last	219.6484208	2.488788915	490.9017048	3.82515243	182.3051268	0.796940992	308.596578	3.028211437	9	106.8484208	2.488788915	214.5196553	3.028211437
1068	5889	2642	2	task4S	a12	9	M	12	ASD	o2	early	s	p4	94	last	181.0492373	0.124464032	184.0494129	-0.802667545	178.0963896	0.703606191	5.9530233	-1.506273737	9	68.2492373	0.124464032	-88.1238994	-1.506273737
1069	5890	2643	2	task4S	a12	9	M	12	ASD	o2	early	s	p4	95	last	200.4041152	1.367029228	246.1842973	0.569471204	187.406427	0.907222853	58.7778703	-0.337751649	9	87.6041152	1.367029228	-35.2990524	-0.337751649
1070	5891	2644	2	task4S	a12	9	M	12	ASD	o2	early	s	p4	96	last	196.1022325	1.101554901	234.3508707	0.337094253	174.5145356	0.622419336	59.8363351	-0.285325083	9	83.3022325	1.101554901	-34.2405876	-0.285325083
1071	5892	2645	2	task4S	a12	9	M	12	ASD	o2	early	s	p4	97	last	196.7623661	1.142668588	486.3780233	3.781481129	154.9949681	0.14842878	331.3830552	3.633052349	9	83.9623661	1.142668588	237.3061325	3.633052349
1072	5893	2647	2	task4S	a12	9	M	12	ASD	o2	early	s	p4	99	last	229.3945504	3.019929583	519.5064135	4.092315644	155.6091144	0.164231211	363.8972991	3.928084433	9	116.5945504	3.019929583	269.8203764	3.928084433
1073	5894	2648	2	task4S	a12	9	M	12	ASD	o2	early	s	p4	101	last	176.6195252	-0.178585601	199.8984767	-0.41299655	158.2226503	0.230789213	41.6758264	-0.643785763	9	63.8195252	-0.178585601	-52.4010963	-0.643785763
1074	5895	2649	2	task4S	a12	9	M	12	ASD	o2	early	s	p4	102	last	174.1747377	-0.349112436	181.9682685	-0.856311986	165.5012713	0.410513255	16.4669972	-1.266825241	10	61.3747377	-0.349112436	-77.6099255	-1.266825241
1075	5896	2650	2	task4S	a12	9	M	12	ASD	o2	early	s	p4	103	last	184.2977213	0.342026386	190.0522929	-0.651267103	177.270357	0.685029009	12.7819359	-1.336296111	10	71.4977213	0.342026386	-81.2949868	-1.336296111
1076	5897	2651	2	task4S	a12	9	M	12	ASD	o2	early	s	p4	104	last	156.6108605	-1.649520061	198.1176802	-0.455208594	78.24163022	-2.58322008	119.87605	2.128011486	10	43.8108605	-1.649520061	25.7991273	2.128011486
1077	5898	2652	2	task4S	a12	9	M	12	ASD	o2	early	s	p4	105	last	195.3100712	1.052035338	200.6425642	-0.395469962	178.4641956	0.711850311	22.1783686	-1.107320273	10	82.5100712	1.052035338	-71.8985541	-1.107320273
1078	5899	2653	2	task4S	a12	9	M	12	ASD	o2	early	s	p4	106	last	170.1605447	-0.634367569	210.512535	-0.168946326	165.4122286	0.40836274	45.1003064	-0.577309066	10	57.3605447	-0.634367569	-48.9766163	-0.577309066
1079	5900	2654	2	task4S	a12	9	M	12	ASD	o2	early	s	p4	107	last	172.7335028	-0.450765324	176.7231688	-0.994281645	164.5934833	0.388534374	12.1296855	-1.38281602	10	59.9335028	-0.450765324	-81.9472372	-1.38281602
1080	5901	2656	2	task4S	a12	9	M	12	ASD	o2	early	s	p4	109	last	193.3281748	0.927257848	232.9999996	0.309823825	165.998192	0.422493432	67.0018076	-0.112669607	10	80.5281748	0.927257848	-27.0751151	-0.112669607
1081	5902	2657	2	task4S	a12	9	M	12	ASD	o2	early	s	p4	110	last	187.2618077	0.537221407	488.4006097	3.801057023	160.3582865	0.284365506	328.0423232	3.516691517	10	74.4618077	0.537221407	233.9654005	3.516691517
1082	5903	2658	2	task4S	a12	9	M	12	ASD	o2	early	s	p4	111	last	180.9883428	0.120348543	182.4046571	-0.845012794	177.7182459	0.695112589	4.6864112	-1.540125384	10	68.1883428	0.120348543	-89.3905115	-1.540125384
1083	5904	2659	2	task4S	a12	9	M	12	ASD	o2	early	s	p4	112	last	212.7934817	2.100898294	458.8084357	3.50621303	166.9113786	0.44441608	291.8970571	3.06179695	10	99.9934817	2.100898294	197.8201344	3.06179695
1084	5905	2660	2	task4S	a12	9	M	12	ASD	o2	early	s	p4	113	last	167.5114071	-0.826329675	167.7860574	-1.239082911	167.2003128	0.45132748	0.5857446	-1.690410391	10	54.7114071	-0.826329675	-93.4911781	-1.690410391
1085	5906	2661	2	task4S	a12	9	M	12	ASD	o2	early	s	p4	114	last	183.6814715	0.30105025	227.5465659	0.198102344	162.9154995	0.34758691	64.6310664	-0.149484566	10	70.8814715	0.30105025	-29.4458563	-0.149484566
1086	5907	2662	2	task4S	a12	9	M	12	ASD	o2	early	s	p4	115	last	192.1475976	0.852320947	193.1023468	-0.576163202	191.2392336	0.988124511	1.8631132	-1.564287713	10	79.3475976	0.852320947	-92.2138095	-1.564287713
1087	5908	2428	3	task2F	a12	9	M	12	ASD	o3	late	n	p2	1	first	190.4733912	0.74525779	233.5275293	0.32049199	162.1639865	0.329110977	71.3635428	-0.008618988	1	77.6733912	0.74525779	-22.7133799	-0.008618988
1088	5909	2429	3	task2F	a12	9	M	12	ASD	o3	late	n	p2	2	first	174.3870023	-0.334212138	210.556825	-0.16795396	96.11431523	-1.761091368	114.4425098	1.593137409	1	61.5870023	-0.334212138	20.3655871	1.593137409
1089	5910	2430	3	task2F	a12	9	M	12	ASD	o3	late	n	p2	3	first	178.7961881	-0.028735497	210.9567251	-0.159003198	170.9432974	0.539796916	40.0134277	-0.698800114	1	65.9961881	-0.028735497	-54.063495	-0.698800114
1090	5911	2431	3	task2F	a12	9	M	12	ASD	o3	late	n	p2	4	first	172.0160503	-0.501685176	228.4731533	0.217272395	144.7938972	-0.123626172	83.6792561	0.340898567	1	59.2160503	-0.501685176	-10.3976666	0.340898567
1091	5912	2432	3	task2F	a12	9	M	12	ASD	o3	late	n	p2	5	first	197.4851773	1.187527985	226.7488761	0.181536407	164.286956	0.381085513	62.4619201	-0.199549105	1	84.6851773	1.187527985	-31.6150026	-0.199549105
1092	5913	2433	3	task2F	a12	9	M	12	ASD	o3	late	n	p2	6	first	183.9502121	0.318936426	209.0254082	-0.202388805	151.3818023	0.054172378	57.6436059	-0.256561183	1	71.1502121	0.318936426	-36.4333168	-0.256561183
1093	5914	2434	3	task2F	a12	9	M	12	ASD	o3	late	n	p2	7	first	178.4045356	-0.055563344	201.9856495	-0.363998212	83.48595483	-2.323971481	118.4996947	1.959973269	1	65.6045356	-0.055563344	24.422772	1.959973269
1094	5915	2435	3	task2F	a12	9	M	12	ASD	o3	late	n	p2	8	first	174.2542616	-0.343527986	224.7603005	0.139983805	157.4978555	0.212441932	67.262445	-0.072458127	1	61.4542616	-0.343527986	-26.8144777	-0.072458127
1095	5916	2436	3	task2F	a12	9	M	12	ASD	o3	late	n	p2	9	first	189.6262613	0.690725928	225.9958153	0.165843733	163.5948943	0.364216613	62.400921	-0.198372881	1	76.8262613	0.690725928	-31.6760017	-0.198372881
1096	5917	2437	3	task2F	a12	9	M	12	ASD	o3	late	n	p2	10	first	171.7178877	-0.52290921	208.0968429	-0.223391243	153.1943342	0.101733663	54.9025087	-0.325124906	1	58.9178877	-0.52290921	-39.174414	-0.325124906
1097	5918	2438	3	task2F	a12	9	M	12	ASD	o3	late	n	p2	11	first	194.3960612	0.994648595	233.2777609	0.315443963	163.7471652	0.367934309	69.5305957	-0.052490346	1	81.5960612	0.994648595	-24.546327	-0.052490346
1098	5919	2439	3	task2F	a12	9	M	12	ASD	o3	late	n	p2	12	first	198.9164187	1.275871861	223.8643663	0.121142393	182.4270338	0.799612234	41.4373325	-0.678469841	1	86.1164187	1.275871861	-52.6395902	-0.678469841
1099	5920	2440	3	task2F	a12	9	M	12	ASD	o3	late	n	p2	13	first	195.3896532	1.057019232	242.3277014	0.494988092	165.3244918	0.406242632	77.0032096	0.08874546	2	82.5896532	1.057019232	-17.0737131	0.08874546
1100	5921	2441	3	task2F	a12	9	M	12	ASD	o3	late	n	p2	14	first	167.5194316	-0.825743631	188.002772	-0.702414253	149.9484064	0.016154714	38.0543656	-0.718568967	2	54.7194316	-0.825743631	-56.0225571	-0.718568967
1101	5922	2442	3	task2F	a12	9	M	12	ASD	o3	late	n	p2	15	first	180.6305865	0.096141968	231.6894706	0.283216277	155.9160951	0.172106685	75.7733755	0.111109592	2	67.8305865	0.096141968	-18.3035472	0.111109592
1102	5923	2443	3	task2F	a12	9	M	12	ASD	o3	late	n	p2	16	first	174.6197856	-0.317892328	210.9671687	-0.158769671	150.7511704	0.037490801	60.2159983	-0.196260473	2	61.8197856	-0.317892328	-33.8609244	-0.196260473
1103	5924	2444	3	task2F	a12	9	M	12	ASD	o3	late	n	p2	17	first	167.976616	-0.792400887	195.4887529	-0.51822342	148.102532	-0.033341943	47.3862209	-0.484881477	2	55.176616	-0.792400887	-46.6907018	-0.484881477
1104	5925	2445	3	task2F	a12	9	M	12	ASD	o3	late	n	p2	18	first	160.2164236	-1.371057802	176.5185991	-0.999745375	146.5551609	-0.07531198	29.9634382	-0.924433395	2	47.4164236	-1.371057802	-64.1134845	-0.924433395
1105	5926	2446	3	task2F	a12	9	M	12	ASD	o3	late	n	p2	19	first	175.5965652	-0.24964929	207.0810637	-0.246473902	161.4509251	0.311501042	45.6301386	-0.557974944	2	62.7965652	-0.24964929	-48.4467841	-0.557974944
1106	5927	2447	3	task2F	a12	9	M	12	ASD	o3	late	n	p2	20	first	163.953831	-1.088950979	181.6391882	-0.864850635	157.373169	0.209277139	24.2660192	-1.074127773	2	51.153831	-1.088950979	-69.8109035	-1.074127773
1107	5928	2448	3	task2F	a12	9	M	12	ASD	o3	late	n	p2	21	first	169.2480839	-0.700146899	189.9574927	-0.653620712	142.2837292	-0.193509435	47.6737635	-0.460111277	2	56.4480839	-0.700146899	-46.4031592	-0.460111277
1108	5929	2449	3	task2F	a12	9	M	12	ASD	o3	late	n	p2	22	first	179.984822	0.052326504	226.1145949	0.168322394	147.4585036	-0.050756691	78.6560913	0.219079085	2	67.184822	0.052326504	-15.4208314	0.219079085
1109	5930	2450	3	task2F	a12	9	M	12	ASD	o3	late	n	p2	23	first	169.0332202	-0.715688014	191.6918193	-0.610747178	149.9032672	0.014951602	41.7885521	-0.62569878	2	56.2332202	-0.715688014	-52.2883706	-0.62569878
1110	5931	2451	3	task2F	a12	9	M	12	ASD	o3	late	n	p2	24	first	163.516393	-1.121635492	199.9225034	-0.412429595	137.9860634	-0.31606952	61.93644	-0.096360075	2	50.716393	-1.121635492	-32.1404827	-0.096360075
1111	5932	2453	3	task2F	a12	9	M	12	ASD	o3	late	n	p2	26	first	197.0551276	1.160857893	235.9944218	0.370061909	164.8020887	0.393595726	71.1923331	-0.023533817	3	84.2551276	1.160857893	-22.8845896	-0.023533817
1112	5933	2454	3	task2F	a12	9	M	12	ASD	o3	late	n	p2	27	first	170.1521153	-0.634973629	218.360293	0.003711173	144.4146506	-0.13410637	73.9456424	0.137817543	3	57.3521153	-0.634973629	-20.1312803	0.137817543
1113	5934	2455	3	task2F	a12	9	M	12	ASD	o3	late	n	p2	28	first	168.0237014	-0.788972075	210.2026877	-0.17589464	144.7993264	-0.123476339	65.4033613	-0.052418301	3	55.2237014	-0.788972075	-28.6735614	-0.052418301
1114	5935	2456	3	task2F	a12	9	M	12	ASD	o3	late	n	p2	29	first	173.4150164	-0.40259166	236.2950114	0.376066531	155.3851443	0.158475534	80.9098671	0.217590997	3	60.6150164	-0.40259166	-13.1670556	0.217590997
1115	5936	2458	3	task2F	a12	9	M	12	ASD	o3	late	n	p2	31	first	175.9701727	-0.223647393	211.2275058	-0.152952079	71.12260215	-2.964428024	140.1049037	2.811475945	3	63.1701727	-0.223647393	46.027981	2.811475945
1116	5937	2459	3	task2F	a12	9	M	12	ASD	o3	late	n	p2	32	first	169.8893004	-0.653884665	236.1434478	0.37303983	136.7653233	-0.351579044	99.3781245	0.724618874	3	57.0893004	-0.653884665	5.3012018	0.724618874
1117	5938	2460	3	task2F	a12	9	M	12	ASD	o3	late	n	p2	33	first	173.7258115	-0.380685531	227.7753163	0.20284218	151.8708215	0.067060226	75.9044948	0.135781954	3	60.9258115	-0.380685531	-18.1724279	0.135781954
1118	5939	2461	3	task2F	a12	9	M	12	ASD	o3	late	n	p2	34	first	169.7783014	-0.661880466	211.094918	-0.15591404	149.4114239	0.001818789	61.6834941	-0.157732829	3	56.9783014	-0.661880466	-32.3934286	-0.157732829
1119	5940	2462	3	task2F	a12	9	M	12	ASD	o3	late	n	p2	35	first	181.9271569	0.183643939	216.1713473	-0.043815471	171.7522752	0.558663253	44.4190721	-0.602478724	3	69.1271569	0.183643939	-49.6578506	-0.602478724
1120	5941	2463	3	task2F	a12	9	M	12	ASD	o3	late	n	p2	36	first	184.8439277	0.378230766	244.3991521	0.53514052	151.6326259	0.060787896	92.7665262	0.474352623	3	72.0439277	0.378230766	-1.3103965	0.474352623
1121	5942	2464	3	task2F	a12	9	M	12	ASD	o3	late	n	p2	37	first	183.1839903	0.267870953	206.0701329	-0.269559077	176.6606391	0.671261053	29.4094938	-0.940820131	4	70.3839903	0.267870953	-64.6674289	-0.940820131
1122	5943	2465	3	task2F	a12	9	M	12	ASD	o3	late	n	p2	38	first	168.4120692	-0.760727288	199.1908675	-0.429724537	145.6792276	-0.099267173	53.5116399	-0.330457364	4	55.6120692	-0.760727288	-40.5652828	-0.330457364
1123	5944	2466	3	task2F	a12	9	M	12	ASD	o3	late	n	p2	39	first	181.0252034	0.122839892	232.7561148	0.304883607	75.59884608	-2.720527013	157.1572687	3.02541062	4	68.2252034	0.122839892	63.080346	3.02541062
1124	5945	2467	3	task2F	a12	9	M	12	ASD	o3	late	n	p2	40	first	174.3484165	-0.336919389	189.8032944	-0.657451511	159.0026635	0.25044062	30.8006309	-0.907892132	4	61.5484165	-0.336919389	-63.2762918	-0.907892132
1125	5946	2468	3	task2F	a12	9	M	12	ASD	o3	late	n	p2	41	middle	168.1836373	-0.777332534	183.7898409	-0.809325177	145.279212	-0.110254826	38.5106289	-0.699070351	4	55.3836373	-0.777332534	-55.5662938	-0.699070351
1126	5947	2469	3	task2F	a12	9	M	12	ASD	o3	late	n	p2	42	middle	189.1723174	0.661404095	289.4124361	1.332593607	162.3785464	0.334394647	127.0338897	0.99819896	4	76.3723174	0.661404095	32.956967	0.99819896
1127	5948	2470	3	task2F	a12	9	M	12	ASD	o3	late	n	p2	43	middle	176.9190299	-0.157857284	224.2553251	0.129373476	163.345617	0.35812303	60.9097081	-0.228749554	4	64.1190299	-0.157857284	-33.1672146	-0.228749554
1128	5949	2471	3	task2F	a12	9	M	12	ASD	o3	late	n	p2	44	middle	172.53722	-0.464675083	208.6250639	-0.211432392	154.5113204	0.135940039	54.1137435	-0.34737243	4	59.73722	-0.464675083	-39.9631792	-0.34737243
1129	5950	2472	3	task2F	a12	9	M	12	ASD	o3	late	n	p2	45	middle	185.7602802	0.438730042	210.7034607	-0.164669914	167.400727	0.456114442	43.3027337	-0.620784356	4	72.9602802	0.438730042	-50.774189	-0.620784356
1130	5951	2473	3	task2F	a12	9	M	12	ASD	o3	late	n	p2	46	middle	162.1967426	-1.220769591	210.8238195	-0.161976073	73.39700277	-2.838641325	137.4268167	2.676665252	4	49.3967426	-1.220769591	43.349894	2.676665252
1131	5952	2474	3	task2F	a12	9	M	12	ASD	o3	late	n	p2	47	middle	176.5982024	-0.180062663	219.6534279	0.031564513	159.3218591	0.258454552	60.3315688	-0.226890039	4	63.7982024	-0.180062663	-33.7453539	-0.226890039
1132	5953	2475	3	task2F	a12	9	M	12	ASD	o3	late	n	p2	48	middle	174.1625363	-0.349969488	187.2460285	-0.721440357	81.69937134	-2.410414007	105.5466572	1.68897365	4	61.3625363	-0.349969488	11.4697345	1.68897365
1133	5954	2476	3	task2F	a12	9	M	12	ASD	o3	late	n	p2	49	middle	163.8163532	-1.099213646	205.5332374	-0.281865476	130.1084767	-0.550972715	75.4247607	0.269107239	5	51.0163532	-1.099213646	-18.652162	0.269107239
1134	5955	2477	3	task2F	a12	9	M	12	ASD	o3	late	n	p2	50	middle	169.8048942	-0.659964381	243.7101564	0.521823115	83.21413664	-2.3370032	160.4960198	2.858826315	5	57.0048942	-0.659964381	66.4190971	2.858826315
1135	5956	2478	3	task2F	a12	9	M	12	ASD	o3	late	n	p2	51	middle	179.0189064	-0.013505691	201.2948238	-0.38015971	171.2376695	0.546672342	30.0571543	-0.926832051	5	66.2189064	-0.013505691	-64.0197684	-0.926832051
1136	5957	2479	3	task2F	a12	9	M	12	ASD	o3	late	n	p2	52	middle	184.764063	0.372943751	225.489081	0.155254679	156.0345211	0.175140715	69.4545599	-0.019886036	5	71.964063	0.372943751	-24.6223628	-0.019886036
1137	5958	2480	3	task2F	a12	9	M	12	ASD	o3	late	n	p2	53	middle	189.7269089	0.697217603	232.0942066	0.291449623	162.2657925	0.331618884	69.8284141	-0.04016926	5	76.9269089	0.697217603	-24.2485086	-0.04016926
1138	5959	2481	3	task2F	a12	9	M	12	ASD	o3	late	n	p2	54	middle	180.2131124	0.067834067	222.8843779	0.100446786	162.5981182	0.339794515	60.2862597	-0.239347729	5	67.4131124	0.067834067	-33.790663	-0.239347729
1139	5960	2482	3	task2F	a12	9	M	12	ASD	o3	late	n	p2	55	middle	159.8448209	-1.399465957	211.515156	-0.146532471	78.11821348	-2.589528311	133.3969425	2.44299584	5	47.0448209	-1.399465957	39.3200198	2.44299584
1140	5961	2483	3	task2F	a12	9	M	12	ASD	o3	late	n	p2	56	middle	179.818143	0.04099172	224.7045232	0.138813008	165.8547666	0.419039299	58.8497566	-0.280226291	5	67.018143	0.04099172	-35.2271661	-0.280226291
1141	5962	2484	3	task2F	a12	9	M	12	ASD	o3	late	n	p2	57	middle	193.5925282	0.943974915	233.8542134	0.327086404	181.6289406	0.782091803	52.2252728	-0.455005399	5	80.7925282	0.943974915	-41.8516499	-0.455005399
1142	5963	2485	3	task2F	a12	9	M	12	ASD	o3	late	n	p2	58	middle	184.8296314	0.377284524	223.1954563	0.107026048	155.9420484	0.172771796	67.2534079	-0.065745748	5	72.0296314	0.377284524	-26.8235148	-0.065745748
1143	5964	2486	3	task2F	a12	9	M	12	ASD	o3	late	n	p2	59	middle	177.0668495	-0.147639819	191.66252	-0.611468247	170.7285021	0.53477263	20.9340179	-1.146240877	5	64.2668495	-0.147639819	-73.1429048	-1.146240877
1144	5965	2487	3	task2F	a12	9	M	12	ASD	o3	late	n	p2	60	middle	174.2741012	-0.342135176	213.3562029	-0.105650671	162.9755556	0.349059709	50.3806473	-0.454710379	5	61.4741012	-0.342135176	-43.6962754	-0.454710379
1145	5966	2488	3	task2F	a12	9	M	12	ASD	o3	late	n	p2	61	middle	179.1780633	-0.002633911	219.4113283	0.026362332	164.6851567	0.390759417	54.7261716	-0.364397086	5	66.3780633	-0.002633911	-39.3507511	-0.364397086
1146	5967	2489	3	task2F	a12	9	M	12	ASD	o3	late	n	p2	62	middle	184.6136795	0.362982209	247.0744752	0.586497586	81.73348669	-2.408745726	165.3409885	2.995243312	6	71.8136795	0.362982209	71.2640658	2.995243312
1147	5968	2490	3	task2F	a12	9	M	12	ASD	o3	late	n	p2	63	middle	196.3270606	1.115572909	223.073422	0.104446134	177.9120917	0.699468875	45.1613303	-0.59502274	6	83.5270606	1.115572909	-48.9155924	-0.59502274
1148	5969	2491	3	task2F	a12	9	M	12	ASD	o3	late	n	p2	64	middle	205.8738399	1.696461028	234.3854976	0.337791208	191.8221484	1.000286251	42.5633492	-0.662495042	6	93.0738399	1.696461028	-51.5135735	-0.662495042
1149	5970	2492	3	task2F	a12	9	M	12	ASD	o3	late	n	p2	65	middle	191.2746515	0.796614182	225.6614666	0.15885963	157.6292412	0.215774056	68.0322254	-0.056914425	6	78.4746515	0.796614182	-26.0446973	-0.056914425
1150	5971	2493	3	task2F	a12	9	M	12	ASD	o3	late	n	p2	66	middle	176.9175794	-0.157957587	217.3135906	-0.01895522	157.6745626	0.216922825	59.639028	-0.235878045	6	64.1175794	-0.157957587	-34.4378947	-0.235878045
1151	5972	2494	3	task2F	a12	9	M	12	ASD	o3	late	n	p2	67	middle	165.5103588	-0.97335334	220.2919525	0.045257527	145.1249144	-0.114501169	75.1670381	0.159758696	6	52.7103588	-0.97335334	-18.9098846	0.159758696
1152	5973	2495	3	task2F	a12	9	M	12	ASD	o3	late	n	p2	68	middle	181.6351829	0.163993944	235.0104854	0.350353021	156.3496563	0.183203159	78.6608291	0.167149862	6	68.8351829	0.163993944	-15.4160936	0.167149862
1153	5974	2496	3	task2F	a12	9	M	12	ASD	o3	late	n	p2	69	middle	168.9435475	-0.722179894	183.0715838	-0.827796514	159.3761038	0.259814858	23.69548	-1.087611371	6	56.1435475	-0.722179894	-70.3814427	-1.087611371
1154	5975	2497	3	task2F	a12	9	M	12	ASD	o3	late	n	p2	70	middle	189.2262254	0.664889882	225.0636618	0.146346448	164.7361057	0.391995486	60.3275561	-0.245649038	6	76.4262254	0.664889882	-33.7493666	-0.245649038
1155	5976	2498	3	task2F	a12	9	M	12	ASD	o3	late	n	p2	71	middle	176.4974028	-0.187047617	184.0675505	-0.802202694	166.9736439	0.445906497	17.0939066	-1.248109191	6	63.6974028	-0.187047617	-76.9830161	-1.248109191
1156	5977	2499	3	task2F	a12	9	M	12	ASD	o3	late	n	p2	72	middle	172.3021179	-0.48135665	205.4412717	-0.283976683	148.3917095	-0.025547106	57.0495622	-0.258429578	6	59.5021179	-0.48135665	-37.0273605	-0.258429578
1157	5978	2500	3	task2F	a12	9	M	12	ASD	o3	late	n	p2	73	middle	151.0267419	-2.093701071	207.8956705	-0.227953742	78.84384127	-2.552581157	129.0518292	2.324627415	6	38.2267419	-2.093701071	34.9749065	2.324627415
1158	5979	2501	3	task2F	a12	9	M	12	ASD	o3	late	n	p2	74	middle	177.9753005	-0.085033293	208.3646058	-0.217325338	140.9961564	-0.229835446	67.3684494	0.012510108	7	65.1753005	-0.085033293	-26.7084733	0.012510108
1159	5980	2502	3	task2F	a12	9	M	12	ASD	o3	late	n	p2	75	middle	180.0476601	0.056597001	210.1976996	-0.176006582	168.475184	0.481680886	41.7225156	-0.657687468	7	67.2476601	0.056597001	-52.3544071	-0.657687468
1160	5981	2503	3	task2F	a12	9	M	12	ASD	o3	late	n	p2	76	middle	178.7288355	-0.033344904	218.0035928	-0.004000961	163.3798092	0.358959408	54.6237836	-0.362960369	7	65.9288355	-0.033344904	-39.4531391	-0.362960369
1161	5982	2504	3	task2F	a12	9	M	12	ASD	o3	late	n	p2	77	middle	183.3620866	0.279759353	224.4486125	0.133437569	150.2471996	0.02410944	74.2014129	0.109328129	7	70.5620866	0.279759353	-19.8755098	0.109328129
1162	5983	2505	3	task2F	a12	9	M	12	ASD	o3	late	n	p2	78	middle	193.6555351	0.947955949	238.3957319	0.417818816	180.3256512	0.753314683	58.0700807	-0.335495868	7	80.8555351	0.947955949	-36.006842	-0.335495868
1163	5984	2506	3	task2F	a12	9	M	12	ASD	o3	late	n	p2	79	middle	177.5654063	-0.113241774	219.0428856	0.018434294	172.1901127	0.568837122	46.8527729	-0.550402828	7	64.7654063	-0.113241774	-47.2241498	-0.550402828
1164	5985	2507	3	task2F	a12	9	M	12	ASD	o3	late	n	p2	80	middle	163.5314436	-1.120509489	196.8146421	-0.48633693	148.3548748	-0.026539148	48.4597673	-0.459797782	7	50.7314436	-1.120509489	-45.6171554	-0.459797782
1165	5986	2508	3	task2F	a12	9	M	12	ASD	o3	late	n	p2	81	middle	180.9462515	0.117503038	206.9915593	-0.248513233	174.4008023	0.619814225	32.590757	-0.868327458	7	68.1462515	0.117503038	-61.4861657	-0.868327458
1166	5987	2509	3	task2F	a12	9	M	12	ASD	o3	late	n	p2	82	last	164.0606247	-1.080984806	176.8196506	-0.991706965	158.8615709	0.24689313	17.9580797	-1.238600095	7	51.2606247	-1.080984806	-76.118843	-1.238600095
1167	5988	2510	3	task2F	a12	9	M	12	ASD	o3	late	n	p2	83	last	191.6198108	0.818670737	228.5504579	0.218868225	172.6242684	0.578899927	55.9261895	-0.360031702	7	78.8198108	0.818670737	-38.1507332	-0.360031702
1168	5989	2511	3	task2F	a12	9	M	12	ASD	o3	late	n	p2	84	last	176.3595116	-0.196609315	209.2095598	-0.198234723	170.8365581	0.537300962	38.3730017	-0.735535685	7	63.5595116	-0.196609315	-55.703921	-0.735535685
1169	5990	2512	3	task2F	a12	9	M	12	ASD	o3	late	n	p2	85	last	167.7662627	-0.807730799	211.7006783	-0.142396722	149.7590058	0.011104119	61.9416725	-0.153500841	7	54.9662627	-0.807730799	-32.1352502	-0.153500841
1170	5991	2513	3	task2F	a12	9	M	12	ASD	o3	late	n	p2	86	last	186.0967625	0.460870337	228.6720237	0.221376665	170.9000187	0.53878509	57.772005	-0.317408426	8	73.2967625	0.460870337	-36.3049177	-0.317408426
1171	5992	2514	3	task2F	a12	9	M	12	ASD	o3	late	n	p2	87	last	183.8085616	0.309512059	222.7457551	0.097511975	170.4314501	0.527813849	52.314305	-0.430301873	8	71.0085616	0.309512059	-41.7626177	-0.430301873
1172	5993	2515	3	task2F	a12	9	M	12	ASD	o3	late	n	p2	88	last	183.9572624	0.31940531	222.4557097	0.091365455	159.7179777	0.268377465	62.737732	-0.177012011	8	71.1572624	0.31940531	-31.3391907	-0.177012011
1173	5994	2516	3	task2F	a12	9	M	12	ASD	o3	late	n	p2	89	last	175.5793426	-0.250849262	206.5325613	-0.258985243	162.014795	0.325432923	44.5177663	-0.584418165	8	62.7793426	-0.250849262	-49.5591564	-0.584418165
1174	5995	2517	3	task2F	a12	9	M	12	ASD	o3	late	n	p2	90	last	179.7682996	0.037600145	226.6813485	0.180131361	161.4567073	0.311644153	65.2246412	-0.131512792	8	66.9682996	0.037600145	-28.8522815	-0.131512792
1175	5996	2519	3	task2F	a12	9	M	12	ASD	o3	late	n	p2	92	last	165.0800199	-1.005203947	191.4078768	-0.617739776	79.96250209	-2.496282708	111.4453747	1.878542932	8	52.2800199	-1.005203947	17.368452	1.878542932
1176	5997	2520	3	task2F	a12	9	M	12	ASD	o3	late	n	p2	93	last	179.4156288	0.013575896	207.626723	-0.234060251	157.2868373	0.207084397	50.3398857	-0.441144649	8	66.6156288	0.013575896	-43.737037	-0.441144649
1177	5998	2521	3	task2F	a12	9	M	12	ASD	o3	late	n	p2	94	last	159.7088368	-1.409878131	230.1462336	0.25169044	146.9471547	-0.064637995	83.1990789	0.316328435	8	46.9088368	-1.409878131	-10.8778438	0.316328435
1178	5999	2522	3	task2F	a12	9	M	12	ASD	o3	late	n	p2	95	last	177.6802399	-0.105332487	186.0533949	-0.751582289	165.4878113	0.41018825	20.5655836	-1.161770539	8	64.8802399	-0.105332487	-73.5113391	-1.161770539
1179	6000	2523	3	task2F	a12	9	M	12	ASD	o3	late	n	p2	96	last	157.1202656	-1.609791473	173.396531	-1.083925791	141.9291394	-0.203480496	31.4673916	-0.880445295	8	44.3202656	-1.609791473	-62.6095311	-0.880445295
1180	6001	2524	3	task2F	a12	9	M	12	ASD	o3	late	n	p2	97	last	179.2067446	-0.00067576	226.371166	0.173672012	98.08816991	-1.679858084	128.2829961	1.853530096	8	66.4067446	-0.00067576	34.2060734	1.853530096
1181	6002	2525	3	task2F	a12	9	M	12	ASD	o3	late	n	p2	98	last	175.0620242	-0.286948011	193.2880885	-0.571627934	161.5688088	0.314417685	31.7192797	-0.886045619	9	62.2620242	-0.286948011	-62.357643	-0.886045619
1182	6003	2526	3	task2F	a12	9	M	12	ASD	o3	late	n	p2	99	last	168.9045059	-0.725007399	179.120413	-0.930722272	157.7553043	0.21896858	21.3651087	-1.149690853	9	56.1045059	-0.725007399	-72.711814	-1.149690853
1183	6004	2527	3	task2F	a12	9	M	12	ASD	o3	late	n	p2	100	last	169.5971241	-0.674942792	194.6720963	-0.537971111	78.3712258	-2.576606729	116.3008705	2.038635618	9	56.7971241	-0.674942792	22.2239478	2.038635618
1184	6005	2528	3	task2F	a12	9	M	12	ASD	o3	late	n	p2	101	last	161.2174966	-1.294854724	193.7018499	-0.56154074	147.1779891	-0.058365691	46.5238608	-0.50317505	9	48.4174966	-1.294854724	-47.5530619	-0.50317505
1185	6006	2529	3	task2F	a12	9	M	12	ASD	o3	late	n	p2	102	last	166.9722039	-0.86577314	200.3442885	-0.402487871	152.0208383	0.071005524	48.3234502	-0.473493394	9	54.1722039	-0.86577314	-45.7534725	-0.473493394
1186	6007	2530	3	task2F	a12	9	M	12	ASD	o3	late	n	p2	103	last	202.6912633	1.505860786	215.8074175	-0.051763789	188.1996793	0.924101515	27.6077382	-0.975865304	9	89.8912633	1.505860786	-66.4691845	-0.975865304
1187	6008	2531	3	task2F	a12	9	M	12	ASD	o3	late	n	p2	104	last	187.2458522	0.536178977	201.8060446	-0.368194649	182.9560483	0.811183427	18.8499963	-1.179378076	9	74.4458522	0.536178977	-75.2269264	-1.179378076
1188	6009	2532	3	task2F	a12	9	M	12	ASD	o3	late	n	p2	105	last	173.4073439	-0.403132946	229.0410875	0.228983922	145.3490136	-0.108335334	83.6920739	0.337319256	9	60.6073439	-0.403132946	-10.3848488	0.337319256
1189	6010	2533	3	task2F	a12	9	M	12	ASD	o3	late	n	p2	106	last	158.3088009	-1.517596021	183.3272168	-0.821214135	87.29727519	-2.145585381	96.02994161	1.324371246	9	45.5088009	-1.517596021	1.95301891	1.324371246
1190	6011	2534	3	task2F	a12	9	M	12	ASD	o3	late	n	p2	107	last	169.1778085	-0.705227754	202.2108429	-0.358741876	152.3059733	0.07849358	49.9048696	-0.437235457	9	56.3778085	-0.705227754	-44.1720531	-0.437235457
1191	6012	2535	3	task2F	a12	9	M	12	ASD	o3	late	n	p2	108	last	170.1279046	-0.636714505	207.9346997	-0.227068232	144.0213313	-0.145004569	63.9133684	-0.082063663	9	57.3279046	-0.636714505	-30.1635543	-0.082063663
1192	6013	2536	3	task2F	a12	9	M	12	ASD	o3	late	n	p2	109	last	174.224722	-0.345602064	210.2323669	-0.175228642	153.0437163	0.097802906	57.1886506	-0.273031548	9	61.424722	-0.345602064	-36.8882721	-0.273031548
1193	6014	2537	3	task2F	a12	9	M	12	ASD	o3	late	n	p2	110	last	177.7540899	-0.10024869	202.9296252	-0.342003548	165.7701497	0.417000058	37.1594755	-0.759003605	10	64.9540899	-0.10024869	-56.9174472	-0.759003605
1194	6015	2538	3	task2F	a12	9	M	12	ASD	o3	late	n	p2	111	last	194.1317904	0.978005881	242.3757848	0.495924012	172.9205537	0.58575267	69.4552311	-0.089828658	10	81.3317904	0.978005881	-24.6216916	-0.089828658
1195	6016	2539	3	task2F	a12	9	M	12	ASD	o3	late	n	p2	112	last	189.0623869	0.654292714	216.9197569	-0.027511988	177.9601718	0.700548641	38.9595851	-0.728060629	10	76.2623869	0.654292714	-55.1173376	-0.728060629
1196	6017	2540	3	task2F	a12	9	M	12	ASD	o3	late	n	p2	113	last	164.7272656	-1.031374283	219.8557539	0.035907651	81.16045381	-2.436860531	138.6953001	2.472768182	10	51.9272656	-1.031374283	44.6183774	2.472768182
1197	6018	2541	3	task2F	a12	9	M	12	ASD	o3	late	n	p2	114	last	167.6374874	-0.817125041	191.9683561	-0.603946907	82.85602304	-2.354237298	109.1123331	1.75029039	10	54.8374874	-0.817125041	15.0354104	1.75029039
1198	6019	2542	3	task2F	a12	9	M	12	ASD	o3	late	n	p2	115	last	197.0095155	1.158025786	207.8572891	-0.228824716	193.583404	1.036809223	14.2738851	-1.265633939	10	84.2095155	1.158025786	-79.8030376	-1.265633939
1199	6020	2543	3	task2F	a12	9	M	12	ASD	o3	late	n	p2	116	last	182.1221383	0.19674873	201.4721218	-0.376006633	163.3523226	0.35828707	38.1197992	-0.734293703	10	69.3221383	0.19674873	-55.9571235	-0.734293703
1200	6021	2544	3	task2F	a12	9	M	12	ASD	o3	late	n	p2	117	last	173.3219615	-0.409158194	214.8422335	-0.072908738	150.7466548	0.037371102	64.0955787	-0.11027984	10	60.5219615	-0.409158194	-29.981344	-0.11027984
1201	6022	2545	3	task2F	a12	9	M	12	ASD	o3	late	n	p2	118	last	168.2686779	-0.771148101	189.7094174	-0.659785253	163.7389672	0.367734242	25.9704502	-1.027519495	10	55.4686779	-0.771148101	-68.1064725	-1.027519495
1202	6023	2546	3	task2F	a12	9	M	12	ASD	o3	late	n	p2	119	last	186.227652	0.469471959	244.8946805	0.544695259	168.9301369	0.492457279	75.9645436	0.05223798	10	73.427652	0.469471959	-18.1123791	0.05223798
1203	6024	2547	3	task2F	a12	9	M	12	ASD	o3	late	n	p2	120	last	188.0333139	0.587520966	244.5168343	0.537411411	161.9988591	0.325039851	82.5179752	0.212371561	10	75.2333139	0.587520966	-11.5589475	0.212371561
1204	6025	2548	3	task2F	a12	9	M	12	ASD	o3	late	n	p2	121	last	185.3307759	0.410410626	241.3608328	0.476128941	148.6261594	-0.019238604	92.7346734	0.495367545	10	72.5307759	0.410410626	-1.3422493	0.495367545
1205	6026	2549	3	task2F	a12	9	M	12	ASD	o3	late	n	p2	122	last	178.9356899	-0.01919394	208.9561411	-0.203952276	171.7402854	0.558384286	37.2158557	-0.762336562	10	66.1356899	-0.01919394	-56.861067	-0.762336562
1206	6027	2326	4	task1S	a12	9	M	12	ASD	o4	late	s	p1	1	first	175.4327888	-0.261065054	210.9094616	-0.160060188	153.1992541	0.101861995	57.7102075	-0.261922183	1	62.6327888	-0.261065054	-36.3667152	-0.261922183
1207	6028	2327	4	task1S	a12	9	M	12	ASD	o4	late	s	p1	2	first	186.2115649	0.468415095	222.6696763	0.09590052	161.3984205	0.310201303	61.2712558	-0.214300783	1	73.4115649	0.468415095	-32.8056669	-0.214300783
1208	6029	2328	4	task1S	a12	9	M	12	ASD	o4	late	s	p1	3	first	175.8221581	-0.23394213	197.1700391	-0.477826443	167.9522129	0.469257346	29.2178262	-0.947083789	1	63.0221581	-0.23394213	-64.8590965	-0.947083789
1209	6030	2329	4	task1S	a12	9	M	12	ASD	o4	late	s	p1	4	first	194.6096906	1.008085589	210.1746912	-0.176522965	186.2784551	0.883098664	23.8962361	-1.059621629	1	81.8096906	1.008085589	-70.1806866	-1.059621629
1210	6031	2330	4	task1S	a12	9	M	12	ASD	o4	late	s	p1	5	first	170.8942042	-0.58173335	204.4896651	-0.305877859	160.0528807	0.276747726	44.4367844	-0.582625585	1	58.0942042	-0.58173335	-49.6401383	-0.582625585
1211	6032	2331	4	task1S	a12	9	M	12	ASD	o4	late	s	p1	6	first	151.1087427	-2.087060377	209.7264096	-0.186595156	85.3872455	-2.233987583	124.3391641	2.047392427	1	38.3087427	-2.087060377	30.2622414	2.047392427
1212	6033	2332	4	task1S	a12	9	M	12	ASD	o4	late	s	p1	7	first	182.0159643	0.189614467	232.9031849	0.307863331	144.6503072	-0.127590942	88.2528777	0.435454273	1	69.2159643	0.189614467	-5.824045	0.435454273
1213	6034	2333	4	task1S	a12	9	M	12	ASD	o4	late	s	p1	8	first	168.1219862	-0.781817961	202.3008544	-0.356642517	150.7791428	0.038232209	51.5217116	-0.394874726	1	55.3219862	-0.781817961	-42.5552111	-0.394874726
1214	6035	2334	4	task1S	a12	9	M	12	ASD	o4	late	s	p1	9	first	178.4313121	-0.053727303	211.5492862	-0.145771352	166.0141239	0.422876938	45.5351623	-0.56864829	1	65.6313121	-0.053727303	-48.5417604	-0.56864829
1215	6036	2335	4	task1S	a12	9	M	12	ASD	o4	late	s	p1	10	first	165.741411	-0.95628666	183.8822587	-0.806953722	160.7837047	0.294952627	23.098554	-1.101906349	1	52.941411	-0.95628666	-70.9783687	-1.101906349
1216	6037	2336	4	task1S	a12	9	M	12	ASD	o4	late	s	p1	11	first	163.467646	-1.125283186	191.6820467	-0.610987674	148.4175288	-0.02485188	43.2645179	-0.586135793	2	50.667646	-1.125283186	-50.8124048	-0.586135793
1217	6038	2337	4	task1S	a12	9	M	12	ASD	o4	late	s	p1	12	first	174.7028283	-0.312075693	212.4788467	-0.125088826	159.9736995	0.274770325	52.5051472	-0.399859151	2	61.9028283	-0.312075693	-41.5717755	-0.399859151
1218	6039	2338	4	task1S	a12	9	M	12	ASD	o4	late	s	p1	13	first	184.9805141	0.387267447	237.2734713	0.395559624	156.6611599	0.191156737	80.6123114	0.204402888	2	72.1805141	0.387267447	-13.4646113	0.204402888
1219	6040	2339	4	task1S	a12	9	M	12	ASD	o4	late	s	p1	14	first	192.6438694	0.883877639	253.6760129	0.710882807	174.7909885	0.628744539	78.8850244	0.082138268	2	79.8438694	0.883877639	-15.1918983	0.082138268
1220	6041	2340	4	task1S	a12	9	M	12	ASD	o4	late	s	p1	15	first	187.5909336	0.558704586	193.5359351	-0.565583029	173.0407393	0.58852908	20.4951958	-1.154112109	2	74.7909336	0.558704586	-73.5817269	-1.154112109
1221	6042	2341	4	task1S	a12	9	M	12	ASD	o4	late	s	p1	16	first	184.6627189	0.366231516	212.560476	-0.123276915	164.2396149	0.379933847	48.3208611	-0.503210762	2	71.8627189	0.366231516	-45.7560616	-0.503210762
1222	6043	2342	4	task1S	a12	9	M	12	ASD	o4	late	s	p1	17	first	171.1559351	-0.563010913	192.5984438	-0.588489043	159.4211347	0.260943756	33.1773091	-0.849432799	2	58.3559351	-0.563010913	-60.8996136	-0.849432799
1223	6044	2344	4	task1S	a12	9	M	12	ASD	o4	late	s	p1	19	first	177.1427424	-0.142397325	207.0466227	-0.247258526	160.5612815	0.289420817	46.4853412	-0.536679342	2	64.3427424	-0.142397325	-47.5915815	-0.536679342
1224	6045	2345	4	task1S	a12	9	M	12	ASD	o4	late	s	p1	20	first	182.2840365	0.207619327	208.1879321	-0.221326831	163.3916194	0.359248258	44.7963127	-0.580575089	2	69.4840365	0.207619327	-49.28061	-0.580575089
1225	6046	2346	4	task1S	a12	9	M	12	ASD	o4	late	s	p1	21	first	168.9089476	-0.724685685	183.1877585	-0.824803954	155.6131883	0.164335827	27.5745702	-0.989139782	3	56.1089476	-0.724685685	-66.5023525	-0.989139782
1226	6047	2347	4	task1S	a12	9	M	12	ASD	o4	late	s	p1	22	first	178.5328079	-0.046770325	192.8127574	-0.583242837	163.6958287	0.366681314	29.1169287	-0.949924151	3	65.7328079	-0.046770325	-64.959994	-0.949924151
1227	6048	2349	4	task1S	a12	9	M	12	ASD	o4	late	s	p1	24	first	172.9002066	-0.438964115	231.9615128	0.288751881	151.5111514	0.057585352	80.4503614	0.23116653	3	60.1002066	-0.438964115	-13.6265613	0.23116653
1228	6049	2350	4	task1S	a12	9	M	12	ASD	o4	late	s	p1	25	first	166.2218726	-0.920873393	168.9800303	-1.205633549	164.7903042	0.393309972	4.1897261	-1.598943521	3	53.4218726	-0.920873393	-89.8871966	-1.598943521
1229	6050	2351	4	task1S	a12	9	M	12	ASD	o4	late	s	p1	26	first	171.5164633	-0.53726802	184.1277581	-0.800659954	156.4535213	0.185856889	27.6742368	-0.986516843	3	58.7164633	-0.53726802	-66.4026859	-0.986516843
1230	6051	2352	4	task1S	a12	9	M	12	ASD	o4	late	s	p1	27	first	196.6675573	1.136772304	209.1551034	-0.199462767	184.3760833	0.842079334	24.7790201	-1.041542101	3	83.8675573	1.136772304	-69.2979026	-1.041542101
1231	6052	2353	4	task1S	a12	9	M	12	ASD	o4	late	s	p1	28	first	186.7668571	0.504843088	208.9975251	-0.20301811	175.3879411	0.642368673	33.609584	-0.845386783	3	73.9668571	0.504843088	-60.4673387	-0.845386783
1232	6053	2354	4	task1S	a12	9	M	12	ASD	o4	late	s	p1	29	first	172.7156872	-0.45202719	191.6771981	-0.611106998	168.1631408	0.474272733	23.5140573	-1.085379731	3	59.9156872	-0.45202719	-70.5628654	-1.085379731
1233	6054	2355	4	task1S	a12	9	M	12	ASD	o4	late	s	p1	30	first	155.9045959	-1.704816064	175.4148849	-1.029333494	148.3442965	-0.026824091	27.0705884	-1.002509403	3	43.1045959	-1.704816064	-67.0063343	-1.002509403
1234	6055	2356	4	task1S	a12	9	M	12	ASD	o4	late	s	p1	31	first	169.6337548	-0.672300706	183.2655488	-0.822801205	156.8790706	0.196711224	26.3864782	-1.019512429	4	56.8337548	-0.672300706	-67.6904445	-1.019512429
1235	6056	2357	4	task1S	a12	9	M	12	ASD	o4	late	s	p1	32	first	168.2607306	-0.771725923	185.989666	-0.75319837	159.7063209	0.26808581	26.2833451	-1.02128418	4	55.4607306	-0.771725923	-67.7935776	-1.02128418
1236	6057	2358	4	task1S	a12	9	M	12	ASD	o4	late	s	p1	33	first	181.3606848	0.145491257	212.9853211	-0.113857925	159.6935548	0.267766375	53.2917663	-0.3816243	4	68.5606848	0.145491257	-40.7851564	-0.3816243
1237	6058	2359	4	task1S	a12	9	M	12	ASD	o4	late	s	p1	34	middle	170.1607748	-0.634351025	218.3745244	0.004018605	101.4837899	-1.543863962	116.8907345	1.547882567	4	57.3607748	-0.634351025	22.8138118	1.547882567
1238	6059	2360	4	task1S	a12	9	M	12	ASD	o4	late	s	p1	35	middle	165.6844422	-0.960492452	187.6852561	-0.71038792	69.15047249	-3.076797519	118.5347836	2.366409599	4	52.8844422	-0.960492452	24.4578609	2.366409599
1239	6060	2361	4	task1S	a12	9	M	12	ASD	o4	late	s	p1	36	middle	147.8695835	-2.352158497	212.275629	-0.129602638	102.3573469	-1.509613949	109.9182821	1.38001131	4	35.0695835	-2.352158497	15.8413594	1.38001131
1240	6061	2362	4	task1S	a12	9	M	12	ASD	o4	late	s	p1	37	middle	183.1123851	0.263087858	213.2176889	-0.108714181	158.2914549	0.232526546	54.926234	-0.341240727	4	70.3123851	0.263087858	-39.1506887	-0.341240727
1241	6062	2363	4	task1S	a12	9	M	12	ASD	o4	late	s	p1	38	middle	169.2093225	-0.702949056	197.3755485	-0.472912225	80.75182923	-2.457030455	116.6237193	1.984118231	4	56.4093225	-0.702949056	22.5467966	1.984118231
1242	6063	2364	4	task1S	a12	9	M	12	ASD	o4	late	s	p1	39	middle	170.8335642	-0.586075212	184.8741756	-0.781575767	162.0351313	0.325934478	22.8390443	-1.107510245	4	58.0335642	-0.586075212	-71.2378784	-1.107510245
1243	6064	2365	4	task1S	a12	9	M	12	ASD	o4	late	s	p1	40	middle	181.300021	0.141398403	211.2798616	-0.151782983	164.0760328	0.375951832	47.2038288	-0.527734814	4	68.500021	0.141398403	-46.8730939	-0.527734814
1244	6065	2366	4	task1S	a12	9	M	12	ASD	o4	late	s	p1	41	middle	173.4902667	-0.397284106	186.6340205	-0.736883834	151.96538	0.069547477	34.6686405	-0.806431311	5	60.6902667	-0.397284106	-59.4082822	-0.806431311
1245	6066	2367	4	task1S	a12	9	M	12	ASD	o4	late	s	p1	42	middle	172.9966703	-0.432140502	206.2740599	-0.264893184	164.6037351	0.388783261	41.6703248	-0.653676446	5	60.1966703	-0.432140502	-52.4065979	-0.653676446
1246	6067	2368	4	task1S	a12	9	M	12	ASD	o4	late	s	p1	43	middle	175.766326	-0.237827625	212.8975655	-0.115801962	161.1502182	0.304051385	51.7473473	-0.419853347	5	62.966326	-0.237827625	-42.3295754	-0.419853347
1247	6068	2369	4	task1S	a12	9	M	12	ASD	o4	late	s	p1	44	middle	179.8230177	0.041323366	208.8794287	-0.205684404	153.6814765	0.114420466	55.1979522	-0.320104871	5	67.0230177	0.041323366	-38.8789705	-0.320104871
1248	6069	2370	4	task1S	a12	9	M	12	ASD	o4	late	s	p1	45	middle	165.7750026	-0.953807397	190.0214534	-0.652032628	147.7078046	-0.044006501	42.3136488	-0.608026127	5	52.9750026	-0.953807397	-51.7632739	-0.608026127
1249	6070	2371	4	task1S	a12	9	M	12	ASD	o4	late	s	p1	46	middle	170.1668322	-0.633915527	207.9132347	-0.227555218	149.4579351	0.003062544	58.4552996	-0.230617762	5	57.3668322	-0.633915527	-35.6216231	-0.230617762
1250	6071	2372	4	task1S	a12	9	M	12	ASD	o4	late	s	p1	47	middle	170.3112947	-0.623533958	181.7006823	-0.863253872	151.7019029	0.062613161	29.9987794	-0.925867033	5	57.5112947	-0.623533958	-64.0781433	-0.925867033
1251	6072	2373	4	task1S	a12	9	M	12	ASD	o4	late	s	p1	48	middle	177.170381	-0.140488677	224.7739898	0.140271107	155.6238085	0.164608537	69.1501813	-0.02433743	5	64.370381	-0.140488677	-24.9267414	-0.02433743
1252	6073	2374	4	task1S	a12	9	M	12	ASD	o4	late	s	p1	49	middle	170.6962512	-0.595912607	196.5350693	-0.493042506	163.7241134	0.367371721	32.8109559	-0.860414226	5	57.8962512	-0.595912607	-61.2659668	-0.860414226
1253	6074	2375	4	task1S	a12	9	M	12	ASD	o4	late	s	p1	50	middle	160.6291614	-1.339582095	170.0598017	-1.175586457	150.9250458	0.042097139	19.1347559	-1.217683596	5	47.8291614	-1.339582095	-74.9421668	-1.217683596
1254	6075	2376	4	task1S	a12	9	M	12	ASD	o4	late	s	p1	51	middle	189.5427371	0.685336079	221.1751185	0.064131551	176.6572396	0.671184157	44.5178789	-0.607052606	5	76.7427371	0.685336079	-49.5590438	-0.607052606
1255	6076	2377	4	task1S	a12	9	M	12	ASD	o4	late	s	p1	52	middle	165.9381927	-0.941770122	187.4435186	-0.71646764	155.5423287	0.162515792	31.9011899	-0.878983432	6	53.1381927	-0.941770122	-62.1757328	-0.878983432
1256	6077	2378	4	task1S	a12	9	M	12	ASD	o4	late	s	p1	53	middle	182.2223593	0.203479172	222.167562	0.085251208	158.0653682	0.226814962	64.1021938	-0.141563754	6	69.4223593	0.203479172	-29.9747289	-0.141563754
1257	6078	2379	4	task1S	a12	9	M	12	ASD	o4	late	s	p1	54	middle	184.0076523	0.322756	223.1435804	0.105929518	172.6040329	0.578431473	50.5395475	-0.472501955	6	71.2076523	0.322756	-43.5373752	-0.472501955
1258	6079	2380	4	task1S	a12	9	M	12	ASD	o4	late	s	p1	55	middle	208.2787561	1.838543828	228.5136998	0.21810948	203.6507686	1.239400558	24.8629312	-1.021291079	6	95.4787561	1.838543828	-69.2139915	-1.021291079
1259	6080	2381	4	task1S	a12	9	M	12	ASD	o4	late	s	p1	56	middle	192.5923124	0.880603044	224.353837	0.131445241	188.8325447	0.937516554	35.5212923	-0.806071313	6	79.7923124	0.880603044	-58.5556304	-0.806071313
1260	6081	2382	4	task1S	a12	9	M	12	ASD	o4	late	s	p1	57	middle	185.4148788	0.415961125	204.2615139	-0.311143893	157.5462978	0.21367082	46.7152161	-0.524814713	6	72.6148788	0.415961125	-47.3617066	-0.524814713
1261	6082	2383	4	task1S	a12	9	M	12	ASD	o4	late	s	p1	58	middle	176.6468659	-0.17669193	186.7470846	-0.734026952	165.5177607	0.410911372	21.2293239	-1.144938324	6	63.8468659	-0.17669193	-72.8475988	-1.144938324
1262	6083	2384	4	task1S	a12	9	M	12	ASD	o4	late	s	p1	59	middle	175.3017249	-0.270208326	197.00497	-0.481777348	165.77734	0.417173382	31.22763	-0.898950731	6	62.5017249	-0.270208326	-62.8492927	-0.898950731
1263	6084	2385	4	task1S	a12	9	M	12	ASD	o4	late	s	p1	60	middle	176.4005923	-0.193759902	190.5021099	-0.640115451	166.9443251	0.445204775	23.5577848	-1.085320226	6	63.6005923	-0.193759902	-70.5191379	-1.085320226
1264	6085	2386	4	task1S	a12	9	M	12	ASD	o4	late	s	p1	61	middle	176.2386268	-0.204997901	198.2484256	-0.452096521	152.7835842	0.09100498	45.4648414	-0.543101501	6	63.4386268	-0.204997901	-48.6120813	-0.543101501
1265	6086	2387	4	task1S	a12	9	M	12	ASD	o4	late	s	p1	62	middle	166.8451784	-0.875083769	179.4170848	-0.922915677	159.8205425	0.270942739	19.5965423	-1.193858416	7	54.0451784	-0.875083769	-74.4803804	-1.193858416
1266	6087	2388	4	task1S	a12	9	M	12	ASD	o4	late	s	p1	63	middle	171.139602	-0.564178433	179.5138982	-0.920370931	162.1927346	0.329819322	17.3211636	-1.250190253	7	58.339602	-0.564178433	-76.7557591	-1.250190253
1267	6088	2389	4	task1S	a12	9	M	12	ASD	o4	late	s	p1	64	middle	174.2002344	-0.34732169	184.9243636	-0.78029534	152.7290409	0.089578154	32.1953227	-0.869873495	7	61.4002344	-0.34732169	-61.8816	-0.869873495
1268	6089	2390	4	task1S	a12	9	M	12	ASD	o4	late	s	p1	65	middle	167.2988056	-0.841866588	172.9468396	-1.096175559	164.0440942	0.3751739	8.9027454	-1.471349458	7	54.4988056	-0.841866588	-85.1741773	-1.471349458
1269	6090	2391	4	task1S	a12	9	M	12	ASD	o4	late	s	p1	66	middle	163.0816208	-1.154207576	170.6610279	-1.158938553	155.1696832	0.15293069	15.4913447	-1.311869243	7	50.2816208	-1.154207576	-78.585578	-1.311869243
1270	6091	2392	4	task1S	a12	9	M	12	ASD	o4	late	s	p1	67	middle	161.2661046	-1.29116667	174.7357902	-1.047631165	149.8056756	0.012349218	24.9301146	-1.059980383	7	48.4661046	-1.29116667	-69.1468081	-1.059980383
1271	6092	2395	4	task1S	a12	9	M	12	ASD	o4	late	s	p1	70	last	191.834208	0.832351267	195.5855864	-0.515887348	189.2083239	0.945460802	6.3772625	-1.461348151	7	79.034208	0.832351267	-87.6996602	-1.461348151
1272	6093	2396	4	task1S	a12	9	M	12	ASD	o4	late	s	p1	71	last	183.9967549	0.322031452	193.9045809	-0.556606172	176.6209846	0.670363976	17.2835963	-1.226970148	7	71.1967549	0.322031452	-76.7933264	-1.226970148
1273	6094	2397	4	task1S	a12	9	M	12	ASD	o4	late	s	p1	72	last	171.1947861	-0.560234219	197.3743795	-0.472940164	142.0227293	-0.200846332	55.3516502	-0.272093832	8	58.3947861	-0.560234219	-38.7252725	-0.272093832
1274	6095	2398	4	task1S	a12	9	M	12	ASD	o4	late	s	p1	73	last	164.1275153	-1.075997807	181.6500217	-0.864569292	154.2736665	0.129789013	27.3763552	-0.994358305	8	51.3275153	-1.075997807	-66.7005675	-0.994358305
1275	6096	2399	4	task1S	a12	9	M	12	ASD	o4	late	s	p1	74	last	160.1422053	-1.376726347	175.1579732	-1.036247433	143.4180205	-0.161779247	31.7399527	-0.874468187	8	47.3422053	-1.376726347	-62.33697	-0.874468187
1276	6097	2400	4	task1S	a12	9	M	12	ASD	o4	late	s	p1	75	last	160.3695358	-1.359371895	200.9208928	-0.388930777	144.5084608	-0.131511435	56.412432	-0.257419342	8	47.5695358	-1.359371895	-37.6644907	-0.257419342
1277	6098	2401	4	task1S	a12	9	M	12	ASD	o4	late	s	p1	76	last	177.474835	-0.119483577	186.2932939	-0.745503727	162.3389677	0.333420523	23.9543262	-1.078924249	8	64.674835	-0.119483577	-70.1225965	-1.078924249
1278	6099	2402	4	task1S	a12	9	M	12	ASD	o4	late	s	p1	77	last	167.4779346	-0.828774536	183.8536783	-0.807686972	150.1107564	0.020478898	33.7429219	-0.82816587	8	54.6779346	-0.828774536	-60.3340008	-0.82816587
1279	6100	2403	4	task1S	a12	9	M	12	ASD	o4	late	s	p1	78	last	168.460306	-0.757223723	200.8494523	-0.39060837	160.8042956	0.295464349	40.0451567	-0.686072719	8	55.660306	-0.757223723	-54.031766	-0.686072719
1280	6101	2404	4	task1S	a12	9	M	12	ASD	o4	late	s	p1	79	last	179.7773891	0.038218707	203.6432082	-0.325444838	159.8299181	0.271177153	43.8132901	-0.596621991	8	66.9773891	0.038218707	-50.2636326	-0.596621991
1281	6102	2405	4	task1S	a12	9	M	12	ASD	o4	late	s	p1	80	last	194.696409	1.013535848	221.9544296	0.080723618	160.6659142	0.292024054	61.2885154	-0.211300436	8	81.896409	1.013535848	-32.7884073	-0.211300436
1282	6103	2406	4	task1S	a12	9	M	12	ASD	o4	late	s	p1	81	last	184.6888268	0.36796105	219.4723051	0.027673128	172.8875101	0.584988991	46.584795	-0.557315863	8	71.8888268	0.36796105	-47.4921277	-0.557315863
1283	6104	2407	4	task1S	a12	9	M	12	ASD	o4	late	s	p1	82	last	186.4396781	0.483392789	192.187727	-0.598559358	179.4718206	0.7343488	12.7159064	-1.332908158	9	73.6396781	0.483392789	-81.3610163	-1.332908158
1284	6105	2408	4	task1S	a12	9	M	12	ASD	o4	late	s	p1	83	last	181.9052405	0.18217005	198.7406506	-0.440398693	175.0735549	0.635199288	23.6670957	-1.075597981	9	69.1052405	0.18217005	-70.409827	-1.075597981
1285	6106	2409	4	task1S	a12	9	M	12	ASD	o4	late	s	p1	84	last	174.5871487	-0.320179102	190.164211	-0.648490017	166.1088658	0.425156765	24.0553452	-1.073646782	9	61.7871487	-0.320179102	-70.0215775	-1.073646782
1286	6107	2410	4	task1S	a12	9	M	12	ASD	o4	late	s	p1	85	last	197.4913179	1.187908381	216.6003313	-0.034463519	193.7772341	1.040808343	22.8230972	-1.075271861	9	84.6913179	1.187908381	-71.2538255	-1.075271861
1287	6108	2411	4	task1S	a12	9	M	12	ASD	o4	late	s	p1	86	last	170.6907667	-0.596305692	199.762119	-0.416215456	81.99673245	-2.395896068	117.7653866	1.979680612	9	57.8907667	-0.596305692	23.6884639	1.979680612
1288	6109	2412	4	task1S	a12	9	M	12	ASD	o4	late	s	p1	87	last	171.9899615	-0.50354078	183.3268093	-0.821224621	163.0786521	0.351586753	20.2481572	-1.172811373	9	59.1899615	-0.50354078	-73.8287655	-1.172811373
1289	6110	2413	4	task1S	a12	9	M	12	ASD	o4	late	s	p1	88	last	174.4495857	-0.329822444	187.7982027	-0.707549986	150.1295804	0.020979971	37.6686223	-0.728529958	9	61.6495857	-0.329822444	-56.4083004	-0.728529958
1290	6111	2414	4	task1S	a12	9	M	12	ASD	o4	late	s	p1	89	last	197.930567	1.215088254	226.6644494	0.179779676	182.0320041	0.790949802	44.6324453	-0.611170126	9	85.130567	1.215088254	-49.4444774	-0.611170126
1291	6112	2415	4	task1S	a12	9	M	12	ASD	o4	late	s	p1	90	last	190.8261525	0.767894423	239.6231801	0.442044661	158.0889187	0.227410295	81.5342614	0.214634366	9	78.0261525	0.767894423	-12.5426613	0.214634366
1292	6113	2416	4	task1S	a12	9	M	12	ASD	o4	late	s	p1	91	last	178.7297757	-0.033280547	206.8401584	-0.251964866	170.4527257	0.528312657	36.3874327	-0.780277523	9	65.9297757	-0.033280547	-57.68949	-0.780277523
1293	6114	2419	4	task1S	a12	9	M	12	ASD	o4	late	s	p1	94	last	194.7301363	1.015654956	219.7199961	0.03299391	171.5342912	0.553588364	48.1857049	-0.520594454	10	81.9301363	1.015654956	-45.8912178	-0.520594454
1294	6115	2420	4	task1S	a12	9	M	12	ASD	o4	late	s	p1	95	last	163.1219219	-1.151184666	208.6509842	-0.210846339	81.40083957	-2.425042351	127.2501446	2.214196012	10	50.3219219	-1.151184666	33.1732219	2.214196012
1295	6116	2421	4	task1S	a12	9	M	12	ASD	o4	late	s	p1	96	last	197.7250971	1.202381696	201.9908733	-0.363876214	188.4573761	0.929569429	13.5334972	-1.293445643	10	84.9250971	1.202381696	-80.5434255	-1.293445643
1296	6117	2422	4	task1S	a12	9	M	12	ASD	o4	late	s	p1	97	last	191.4613209	0.808547768	214.3232967	-0.084316744	183.551074	0.824158576	30.7722227	-0.908475319	10	78.6613209	0.808547768	-63.3047	-0.908475319
1297	6118	2423	4	task1S	a12	9	M	12	ASD	o4	late	s	p1	98	last	160.7660281	-1.329162388	178.613882	-0.944081017	153.5538485	0.111100501	25.0600335	-1.055181518	10	47.9660281	-1.329162388	-69.0168892	-1.055181518
1298	6119	2424	4	task1S	a12	9	M	12	ASD	o4	late	s	p1	99	last	164.2493109	-1.066922607	186.6888707	-0.735497674	139.2314118	-0.280166429	47.4574589	-0.455331245	10	51.4493109	-1.066922607	-46.6194638	-0.455331245
1299	6120	2425	4	task1S	a12	9	M	12	ASD	o4	late	s	p1	100	last	180.4171479	0.0816774	211.4134123	-0.148802128	162.4728764	0.336715372	48.9405359	-0.485517501	10	67.6171479	0.0816774	-45.1363868	-0.485517501
1300	6121	2426	4	task1S	a12	9	M	12	ASD	o4	late	s	p1	101	last	178.1977183	-0.069753916	226.9260162	0.185220174	148.2637141	-0.028995372	78.6623021	0.214215545	10	65.3977183	-0.069753916	-15.4146206	0.214215545
1301	6122	2427	4	task1S	a12	9	M	12	ASD	o4	late	s	p1	102	last	195.5372464	1.066257018	199.2647489	-0.427975194	191.8097439	1.000027833	7.455005	-1.428003026	10	82.7372464	1.066257018	-86.6219177	-1.428003026
1302	5082	61	base		a11	8	F	11	ASD	b	base	n	na	1	na	234.8222713	-0.116156332	297.2271236	0.896735227	196.6184262	0.196819998	100.6086974	0.699915229	base	122.0222713	-0.116156332	6.5317747	0.699915229
1303	5083	62	base		a11	8	F	11	ASD	b	base	n	na	2	na	244.3427987	0.359568356	253.1321548	-0.73718296	239.3134989	0.915846125	13.8186559	-1.653029085	base	131.5427987	0.359568356	-80.2582668	-1.653029085
1304	5084	63	base		a11	8	F	11	ASD	b	base	n	na	3	na	209.4491254	-1.484898021	297.0222184	0.889718413	186.1547429	-0.003277881	110.8674755	0.892996294	base	96.6491254	-1.484898021	16.7905528	0.892996294
1305	5085	64	base		a11	8	F	11	ASD	b	base	n	na	4	na	228.8380627	-0.42515284	284.0228082	0.434371901	187.2438202	0.01806625	96.778988	0.416305651	base	116.0380627	-0.42515284	2.7020653	0.416305651
1306	5086	65	base		a11	8	F	11	ASD	b	base	n	na	5	na	248.8141338	0.576631782	270.3272372	-0.068480028	239.1786895	0.913784373	31.1485477	-0.982264401	base	136.0141338	0.576631782	-62.928375	-0.982264401
1307	5087	66	base		a11	8	F	11	ASD	b	base	n	na	6	na	212.8517698	-1.292000504	236.4104689	-1.432550191	190.7716815	0.086363886	45.6387874	-1.518914077	base	100.0517698	-1.292000504	-48.4381353	-1.518914077
1308	5088	67	base		a11	8	F	11	ASD	b	base	n	na	7	na	237.3676837	0.012896724	294.304247	0.796182949	202.4046089	0.30294453	91.8996381	0.493238419	base	124.5676837	0.012896724	-2.1772846	0.493238419
1309	5089	68	base		a11	8	F	11	ASD	b	base	n	na	8	na	246.4902284	0.464307887	261.5867662	-0.402896904	239.8669258	0.92429799	21.7198404	-1.327194894	base	133.6902284	0.464307887	-72.3570823	-1.327194894
1310	5090	69	base		a11	8	F	11	ASD	b	base	n	na	9	na	224.2756469	-0.666212762	295.290215	0.830213228	200.8570306	0.274860526	94.4331844	0.555352702	base	111.4756469	-0.666212762	0.3562617	0.555352702
1311	5091	70	base		a11	8	F	11	ASD	b	base	n	na	10	na	235.9456955	-0.059026839	287.5691911	0.560630433	182.6314926	-0.073193334	104.9376985	0.633823767	base	123.1456955	-0.059026839	10.8607758	0.633823767
1312	5092	71	base		a11	8	F	11	ASD	b	base	n	na	11	na	249.2455459	0.597368199	264.3098805	-0.297524951	241.5176923	0.949392939	22.7921882	-1.24691789	base	136.4455459	0.597368199	-71.2847345	-1.24691789
1313	5093	72	base		a11	8	F	11	ASD	b	base	n	na	12	na	207.7397378	-1.582989876	232.5507443	-1.600038648	193.4587	0.137541166	39.0920443	-1.737579814	base	94.9397378	-1.582989876	-54.9848784	-1.737579814
1314	5094	73	base		a11	8	F	11	ASD	b	base	n	na	13	na	230.8016295	-0.322881611	268.5539501	-0.13544432	197.3576898	0.210551597	71.1962603	-0.345995917	base	118.0016295	-0.322881611	-22.8806624	-0.345995917
1315	5095	74	base		a11	8	F	11	ASD	b	base	n	na	14	na	239.9990919	0.144863045	286.4483115	0.520893891	228.7796595	0.751136531	57.668652	-0.230242639	base	127.1990919	0.144863045	-36.4082707	-0.230242639
1316	5096	75	base		a11	8	F	11	ASD	b	base	n	na	15	na	196.4421745	-2.25232517	299.0095235	0.957568819	97.55660113	-2.367517707	201.4529224	3.325086526	base	83.6421745	-2.25232517	107.3759997	3.325086526
1317	5097	76	base		a11	8	F	11	ASD	b	base	n	na	16	na	236.6115388	-0.025294956	282.9521034	0.395942633	192.2616109	0.114829629	90.6904925	0.281113004	base	123.8115388	-0.025294956	-3.3864302	0.281113004
1318	5098	77	base		a11	8	F	11	ASD	b	base	n	na	17	na	251.6303794	0.711354815	291.0337015	0.682479481	240.4675426	0.933448496	50.5661589	-0.250969016	base	138.8303794	0.711354815	-43.5107638	-0.250969016
1319	5099	78	base		a11	8	F	11	ASD	b	base	n	na	18	na	225.7801685	-0.586182112	294.3736342	0.798581547	194.5207483	0.157573327	99.8528859	0.641008219	base	112.9801685	-0.586182112	5.7759632	0.641008219
1320	5100	79	base		a11	8	F	11	ASD	b	base	n	na	19	na	222.5735323	-0.757403894	276.1418919	0.148056101	118.9639607	-1.641618584	157.1779312	1.789674685	base	109.7735323	-0.757403894	63.1010085	1.789674685
1321	5101	80	base		a11	8	F	11	ASD	b	base	n	na	20	na	231.2008242	-0.302196243	244.6535648	-1.083823126	222.9218496	0.656229311	21.7317152	-1.740052438	base	118.4008242	-0.302196243	-72.3452075	-1.740052438
1322	5102	81	base		a11	8	F	11	ASD	b	base	n	na	21	na	199.6225608	-2.060084307	242.5041322	-1.173609982	94.26437271	-2.493128711	148.2397595	1.319518729	base	86.8225608	-2.060084307	54.1628368	1.319518729
1323	5103	82	base		a11	8	F	11	ASD	b	base	n	na	22	na	246.1700318	0.44874852	290.1722275	0.652316925	215.3881528	0.530435087	74.7840747	0.121881837	base	133.3700318	0.44874852	-19.292848	0.121881837
1324	5104	83	base		a11	8	F	11	ASD	b	base	n	na	23	na	249.7424081	0.621206138	288.9547466	0.60953654	224.4319933	0.680932893	64.5227533	-0.071396352	base	136.9424081	0.621206138	-29.5541694	-0.071396352
1325	5105	84	base		a11	8	F	11	ASD	b	base	n	na	24	na	237.91296	0.040362341	294.9695067	0.819156598	195.8358398	0.18222732	99.1336669	0.636929278	base	125.11296	0.040362341	5.0567442	0.636929278
1326	5106	85	base		a11	8	F	11	ASD	b	base	n	na	25	na	237.058022	-0.002729067	288.3349275	0.587687769	205.7242584	0.362469018	82.6106691	0.225218752	base	124.258022	-0.002729067	-11.4662536	0.225218752
1327	5107	86	base		a11	8	F	11	ASD	b	base	n	na	26	na	240.7914856	0.184318598	269.8608333	-0.086050077	206.2186901	0.371252376	63.6421432	-0.457302453	base	127.9914856	0.184318598	-30.4347795	-0.457302453
1328	5108	87	base		a11	8	F	11	ASD	b	base	n	na	27	na	215.8506685	-1.124531051	249.2198905	-0.895666613	196.3535392	0.191887234	52.8663513	-1.087553847	base	103.0506685	-1.124531051	-41.2105714	-1.087553847
1329	5109	88	base		a11	8	F	11	ASD	b	base	n	na	28	na	230.2142429	-0.353383804	292.9097538	0.747857434	204.2672014	0.33646175	88.6425524	0.411395684	base	117.4142429	-0.353383804	-5.4343703	0.411395684
1330	5110	89	base		a11	8	F	11	ASD	b	base	n	na	29	na	240.721404	0.180834272	281.3829213	0.339358699	191.3903209	0.098210156	89.9926004	0.241148543	base	127.921404	0.180834272	-4.0843223	0.241148543
1331	5111	90	base		a11	8	F	11	ASD	b	base	n	na	30	na	208.8847784	-1.517193824	266.3100555	-0.220816684	88.3398425	-2.730641362	177.970213	2.509824678	base	96.0847784	-1.517193824	83.8932903	2.509824678
1332	5112	843	post		a11	8	F	11	ASD	p	post	n	na	1	na	252.8278125	0.76818114	314.8118762	1.48156893	132.9183588	-1.235783582	181.8935174	2.717352512	post	140.0278125	0.76818114	87.8165947	2.717352512
1333	5113	844	post		a11	8	F	11	ASD	p	post	n	na	2	na	250.2980921	0.647810054	285.9054585	0.501593172	229.3782936	0.760698286	56.5271649	-0.259105115	post	137.4980921	0.647810054	-37.5497578	-0.259105115
1334	5114	845	post		a11	8	F	11	ASD	p	post	n	na	3	na	218.5861264	-0.973789893	292.6804112	0.739887648	193.5034218	0.138386916	99.1769894	0.601500732	post	105.7861264	-0.973789893	5.1000667	0.601500732
1335	5115	846	post		a11	8	F	11	ASD	p	post	n	na	4	na	226.8683681	-0.528628717	289.0106138	0.611503569	79.52539186	-3.115255535	209.4852219	3.726759104	post	114.0683681	-0.528628717	115.4082992	3.726759104
1336	5116	847	post		a11	8	F	11	ASD	p	post	n	na	5	na	235.0025057	-0.106972489	248.7588717	-0.914505863	219.6737081	0.60252281	29.0851636	-1.517028674	post	122.2025057	-0.106972489	-64.9917591	-1.517028674
1337	5117	848	post		a11	8	F	11	ASD	p	post	n	na	6	na	202.8199089	-1.869881059	273.1356694	0.0366807	174.4286189	-0.241341556	98.7070505	0.278022256	post	90.0199089	-1.869881059	4.6301278	0.278022256
1338	5118	849	post		a11	8	F	11	ASD	p	post	n	na	7	na	230.0861049	-0.360048178	267.7528112	-0.165842708	202.9448087	0.312697038	64.8080025	-0.478539745	post	117.2861049	-0.360048178	-29.2689202	-0.478539745
1339	5119	850	post		a11	8	F	11	ASD	p	post	n	na	8	na	227.6094898	-0.489589611	250.1880987	-0.85621457	184.8479971	-0.029053373	65.3401016	-0.827161198	post	114.8094898	-0.489589611	-28.7368211	-0.827161198
1340	5120	851	post		a11	8	F	11	ASD	p	post	n	na	9	na	213.6670349	-1.24624073	292.5391173	0.734974495	178.9327957	-0.148056732	113.6063216	0.883031227	post	100.8670349	-1.24624073	19.5293989	0.883031227
1341	5121	852	post		a11	8	F	11	ASD	p	post	n	na	10	na	212.7605058	-1.297133939	293.1719551	0.756961437	187.1923008	0.017059355	105.9796543	0.739902082	post	99.9605058	-1.297133939	11.9027316	0.739902082
1342	5122	853	post		a11	8	F	11	ASD	p	post	n	na	11	na	240.996019	0.19448182	259.3330177	-0.490939531	190.7581157	0.086103685	68.574902	-0.577043216	post	128.196019	0.19448182	-25.5020207	-0.577043216
1343	5123	854	post		a11	8	F	11	ASD	p	post	n	na	12	na	205.7029078	-1.700931119	245.2409991	-1.059421849	167.3219211	-0.393540774	77.919078	-0.665881074	post	92.9029078	-1.700931119	-16.1578447	-0.665881074
1344	5124	855	post		a11	8	F	11	ASD	p	post	n	na	13	na	247.6474576	0.520373281	316.7530534	1.544115604	76.76366107	-3.244582522	239.9893923	4.788698126	post	134.8474576	0.520373281	145.9124696	4.788698126
1345	5125	856	post		a11	8	F	11	ASD	p	post	n	na	14	na	224.9408033	-0.630764813	267.5396514	-0.173946156	193.5160056	0.138624858	74.0236458	-0.312571014	post	112.1408033	-0.630764813	-20.0532769	-0.312571014
1346	5126	857	post		a11	8	F	11	ASD	p	post	n	na	15	na	241.3107364	0.210103227	280.8219182	0.3190526	185.9351743	-0.007596188	94.8867439	0.326648788	post	128.5107364	0.210103227	0.8098212	0.326648788
1347	5127	858	post		a11	8	F	11	ASD	p	post	n	na	16	na	233.4143412	-0.18814095	290.8960013	0.677664221	104.1833306	-2.127051079	186.7126707	2.804715299	post	120.6143412	-0.18814095	92.635748	2.804715299
1348	5128	859	post		a11	8	F	11	ASD	p	post	n	na	17	na	257.20468	0.973627708	270.4746913	-0.062931544	248.3418843	1.051345679	22.132807	-1.114277223	post	144.40468	0.973627708	-71.9441157	-1.114277223
1349	5129	860	post		a11	8	F	11	ASD	p	post	n	na	18	na	224.7061966	-0.643255646	266.7700749	-0.203256081	187.913101	0.031121555	78.8569739	-0.234377636	post	111.9061966	-0.643255646	-15.2199488	-0.234377636
1350	5130	861	post		a11	8	F	11	ASD	p	post	n	na	19	na	241.3011998	0.209630164	296.7398324	0.880040395	103.7801214	-2.141239535	192.959711	3.02127993	post	128.5011998	0.209630164	98.8827883	3.02127993
1351	5131	862	post		a11	8	F	11	ASD	p	post	n	na	20	na	244.8127354	0.382567687	300.6606577	1.013599603	219.5486368	0.60043897	81.1120209	0.413160632	post	132.0127354	0.382567687	-12.9649018	0.413160632
1352	5132	863	post		a11	8	F	11	ASD	p	post	n	na	21	na	219.3968647	-0.929475315	279.1296635	0.257553005	183.9300302	-0.047269416	95.1996333	0.304822421	post	106.5968647	-0.929475315	1.1227106	0.304822421
1353	5133	864	post		a11	8	F	11	ASD	p	post	n	na	22	na	245.0620058	0.394749401	292.9013376	0.747565076	207.3569636	0.391393511	85.544374	0.356171566	post	132.2620058	0.394749401	-8.5325487	0.356171566
1354	5134	865	post		a11	8	F	11	ASD	p	post	n	na	23	na	238.4860067	0.069158999	292.4265567	0.731058774	211.9315463	0.471238364	80.4950104	0.25982041	post	125.6860067	0.069158999	-13.5819123	0.25982041
1355	5135	866	post		a11	8	F	11	ASD	p	post	n	na	24	na	234.8547173	-0.114502526	297.3123045	0.899650756	188.8663689	0.04963639	108.4459356	0.850014366	post	122.0547173	-0.114502526	14.3690129	0.850014366
1356	5136	867	post		a11	8	F	11	ASD	p	post	n	na	25	na	243.8256696	0.33420819	295.4714018	0.836454455	186.1169112	-0.004021562	109.3544906	0.840476018	post	131.0256696	0.33420819	15.2775679	0.840476018
1357	5137	868	post		a11	8	F	11	ASD	p	post	n	na	26	na	261.3621085	1.165561777	267.3435097	-0.181408353	257.3068383	1.181104184	10.0366714	-1.362512537	post	148.5621085	1.165561777	-84.0402513	-1.362512537
1358	5138	869	post		a11	8	F	11	ASD	p	post	n	na	27	na	211.3994586	-1.373952767	259.3520454	-0.490193016	107.1838079	-2.023161204	152.1682375	1.532968188	post	98.5994586	-1.373952767	58.0913148	1.532968188
1359	5139	870	post		a11	8	F	11	ASD	p	post	n	na	28	na	230.2436381	-0.351855502	281.7197697	0.351531839	85.08233749	-2.868116039	196.6374322	3.219647878	post	117.4436381	-0.351855502	102.5605095	3.219647878
1360	5140	871	post		a11	8	F	11	ASD	p	post	n	na	29	na	240.5756829	0.173586043	265.8302501	-0.23916494	213.1125961	0.491572534	52.717654	-0.730737474	post	127.7756829	0.173586043	-41.3592687	-0.730737474
1361	5141	872	post		a11	8	F	11	ASD	p	post	n	na	30	na	213.5860868	-1.250776428	299.3571287	0.969390374	99.22924511	-2.305314714	200.1278836	3.274705088	post	100.7860868	-1.250776428	106.0509609	3.274705088
1362	5142	3143	1	task4F	a11	8	F	11	ASD	o1	early	n	p4	1	first	259.1640072	1.0644666	299.0339966	0.958401564	219.6317254	0.60182346	79.4022712	0.356578104	1	146.3640072	1.0644666	-14.6746515	0.356578104
1363	5143	3144	1	task4F	a11	8	F	11	ASD	o1	early	n	p4	2	first	250.2342754	0.644757771	260.0614103	-0.462401487	244.8736894	0.99988624	15.1877209	-1.462287727	1	137.4342754	0.644757771	-78.8892018	-1.462287727
1364	5144	3145	1	task4F	a11	8	F	11	ASD	o1	early	n	p4	3	first	198.0256485	-2.156224955	252.829781	-0.749344317	106.2299157	-2.055870486	146.5998653	1.306526169	1	85.2256485	-2.156224955	52.5229426	1.306526169
1365	5145	3146	1	task4F	a11	8	F	11	ASD	o1	early	n	p4	4	first	212.743201	-1.298107551	235.101407	-1.489047056	204.5258385	0.341091724	30.5755685	-1.83013878	1	99.943201	-1.298107551	-63.5013542	-1.83013878
1366	5146	3147	1	task4F	a11	8	F	11	ASD	o1	early	n	p4	5	first	249.2431526	0.597253261	297.9060117	0.91994869	214.3991044	0.51359455	83.5069073	0.40635414	1	136.4431526	0.597253261	-10.5700154	0.40635414
1367	5147	3148	1	task4F	a11	8	F	11	ASD	o1	early	n	p4	6	first	265.4480356	1.351242949	284.3279745	0.445298269	250.3295259	1.080514379	33.9984486	-0.63521611	1	152.6480356	1.351242949	-60.0784741	-0.63521611
1368	5148	3149	1	task4F	a11	8	F	11	ASD	o1	early	n	p4	7	first	175.4773587	-3.603231887	245.9141812	-1.031530483	83.49702168	-2.936936149	162.4171595	1.905405666	1	62.6773587	-3.603231887	68.3402368	1.905405666
1369	5149	3150	1	task4F	a11	8	F	11	ASD	o1	early	n	p4	8	first	238.5984322	0.074800469	310.5418448	1.342615983	104.0463535	-2.131864973	206.4954913	3.474480956	1	125.7984322	0.074800469	112.4185686	3.474480956
1370	5150	3151	1	task4F	a11	8	F	11	ASD	o1	early	n	p4	9	first	242.6570194	0.276698549	262.6351517	-0.362199933	231.3750278	0.792411896	31.2601239	-1.154611829	1	129.8570194	0.276698549	-62.8167988	-1.154611829
1371	5151	3152	1	task4F	a11	8	F	11	ASD	o1	early	n	p4	10	first	204.2996892	-1.782864918	234.342601	-1.52194002	107.4123216	-2.015368616	126.9302794	0.493428596	1	91.4996892	-1.782864918	32.8533567	0.493428596
1372	5152	3153	1	task4F	a11	8	F	11	ASD	o1	early	n	p4	11	first	242.213971	0.254823564	257.3852239	-0.567648637	228.5516323	0.747487757	28.8335916	-1.315136394	1	129.413971	0.254823564	-65.2433311	-1.315136394
1373	5153	3154	1	task4F	a11	8	F	11	ASD	o1	early	n	p4	12	first	246.7058438	0.474773939	268.85152	-0.124176429	213.530325	0.498737618	55.321195	-0.622914047	1	133.9058438	0.474773939	-38.7557277	-0.622914047
1374	5154	3155	1	task4F	a11	8	F	11	ASD	o1	early	n	p4	13	first	245.9474795	0.437922073	267.6563892	-0.169507471	209.8229946	0.434651998	57.8333946	-0.604159469	1	133.1474795	0.437922073	-36.2435281	-0.604159469
1375	5155	3156	1	task4F	a11	8	F	11	ASD	o1	early	n	p4	14	first	217.7100355	-1.021861765	247.7976007	-0.953900166	179.0517942	-0.145624145	68.7458065	-0.808276021	1	104.9100355	-1.021861765	-25.3311162	-0.808276021
1376	5156	3157	1	task4F	a11	8	F	11	ASD	o1	early	n	p4	15	first	210.6184241	-1.418258766	261.7991623	-0.394638803	110.7677086	-1.902816664	151.0314537	1.508177861	2	97.8184241	-1.418258766	56.954531	1.508177861
1377	5157	3158	1	task4F	a11	8	F	11	ASD	o1	early	n	p4	16	first	256.8614399	0.957643108	288.7271985	0.601520865	214.7164546	0.519006525	74.0107439	0.08251434	2	144.0614399	0.957643108	-20.0661788	0.08251434
1378	5158	3159	1	task4F	a11	8	F	11	ASD	o1	early	n	p4	17	first	239.0484575	0.097355986	278.855964	0.247571254	83.67990308	-2.928930721	195.1760609	3.176501975	2	126.2484575	0.097355986	101.0991382	3.176501975
1379	5159	3160	1	task4F	a11	8	F	11	ASD	o1	early	n	p4	18	first	214.6686484	-1.190259894	250.8288216	-0.830190587	182.4358529	-0.077115042	68.3929687	-0.753075545	2	101.8686484	-1.190259894	-25.683954	-0.753075545
1380	5160	3161	1	task4F	a11	8	F	11	ASD	o1	early	n	p4	19	first	245.1267925	0.397913464	257.0724374	-0.580021041	229.7989492	0.767402342	27.2734882	-1.347423383	2	132.3267925	0.397913464	-66.8034345	-1.347423383
1381	5161	3162	1	task4F	a11	8	F	11	ASD	o1	early	n	p4	20	first	266.9864983	1.420417227	316.5813068	1.538597234	132.7445113	-1.240572405	183.8367955	2.77916964	2	154.1864983	1.420417227	89.7598728	2.77916964
1382	5162	3163	1	task4F	a11	8	F	11	ASD	o1	early	n	p4	21	first	232.8211089	-0.218601828	260.0489651	-0.462888412	199.0795041	0.242335397	60.969461	-0.705223808	2	120.0211089	-0.218601828	-33.1074617	-0.705223808
1383	5163	3164	1	task4F	a11	8	F	11	ASD	o1	early	n	p4	22	first	211.6050089	-1.362319656	220.2973142	-2.150804333	195.4461245	0.17493864	24.8511897	-2.325742972	2	98.8050089	-1.362319656	-69.225733	-2.325742972
1384	5164	3165	1	task4F	a11	8	F	11	ASD	o1	early	n	p4	23	first	199.4722282	-2.069102091	244.8868036	-1.074127676	78.87597161	-3.145258247	166.010832	2.071130571	2	86.6722282	-2.069102091	71.9339093	2.071130571
1385	5165	3166	1	task4F	a11	8	F	11	ASD	o1	early	n	p4	24	first	235.7102047	-0.070979686	248.7813243	-0.913587543	207.594682	0.395585851	41.1866423	-1.309173394	2	122.9102047	-0.070979686	-52.8902804	-1.309173394
1386	5166	3167	1	task4F	a11	8	F	11	ASD	o1	early	n	p4	25	first	216.5654098	-1.084960681	235.1752897	-1.485850038	188.31443	0.038927784	46.8608597	-1.524777823	2	103.7654098	-1.084960681	-47.216063	-1.524777823
1387	5167	3168	1	task4F	a11	8	F	11	ASD	o1	early	n	p4	26	first	220.717646	-0.857631531	230.1124509	-1.707284551	211.1511489	0.457739966	18.961302	-2.165024517	2	107.917646	-0.857631531	-75.1156207	-2.165024517
1388	5168	3169	1	task4F	a11	8	F	11	ASD	o1	early	n	p4	27	first	260.3059669	1.117094217	283.3518162	0.410305934	246.1651982	1.01913371	37.186618	-0.608827777	2	147.5059669	1.117094217	-56.8903047	-0.608827777
1389	5169	3170	1	task4F	a11	8	F	11	ASD	o1	early	n	p4	28	first	251.5827093	0.709086952	279.0442516	0.254439106	220.436495	0.615206143	58.6077566	-0.360767038	2	138.7827093	0.709086952	-35.4691661	-0.360767038
1390	5170	3171	1	task4F	a11	8	F	11	ASD	o1	early	n	p4	29	first	251.3376749	0.697422871	295.7447324	0.845862464	229.9581705	0.769936676	65.7865619	0.075925787	3	138.5376749	0.697422871	-28.2903608	0.075925787
1391	5171	3172	1	task4F	a11	8	F	11	ASD	o1	early	n	p4	30	first	191.6906994	-2.545409367	199.9055127	-3.139115214	178.9043944	-0.148637555	21.0011183	-2.990477659	3	78.8906994	-2.545409367	-73.0758044	-2.990477659
1392	5172	3173	1	task4F	a11	8	F	11	ASD	o1	early	n	p4	31	first	219.2291047	-0.938631547	230.493735	-1.690439408	182.6621462	-0.072579246	47.8315888	-1.617860162	3	106.4291047	-0.938631547	-46.2453339	-1.617860162
1393	5173	3174	1	task4F	a11	8	F	11	ASD	o1	early	n	p4	32	first	245.3270137	0.407686616	314.9249673	1.485223405	132.2478512	-1.254288093	182.6771161	2.739511498	3	132.5270137	0.407686616	88.6001934	2.739511498
1394	5174	3175	1	task4F	a11	8	F	11	ASD	o1	early	n	p4	33	first	252.8853026	0.77090266	290.5463381	0.665426543	213.6846055	0.501380367	76.8617326	0.164046176	3	140.0853026	0.77090266	-17.2151901	0.164046176
1395	5175	3176	1	task4F	a11	8	F	11	ASD	o1	early	n	p4	34	first	248.9445809	0.582905691	274.320768	0.080732258	232.8798235	0.816131846	41.4409445	-0.735399588	3	136.1445809	0.582905691	-52.6359782	-0.735399588
1396	5176	3177	1	task4F	a11	8	F	11	ASD	o1	early	n	p4	35	first	279.659587	1.975524263	287.5790994	0.560981003	275.0747623	1.425428192	12.5043371	-0.864447189	3	166.859587	1.975524263	-81.5725856	-0.864447189
1397	5177	3178	1	task4F	a11	8	F	11	ASD	o1	early	n	p4	36	first	210.2779513	-1.437624324	248.6229135	-0.920068379	193.465006	0.137660433	55.1579075	-1.057728812	3	97.4779513	-1.437624324	-38.9190152	-1.057728812
1398	5178	3179	1	task4F	a11	8	F	11	ASD	o1	early	n	p4	37	first	204.7532624	-1.756319431	212.301237	-2.526985513	192.712135	0.123393661	19.589102	-2.650379174	3	91.9532624	-1.756319431	-74.4878207	-2.650379174
1399	5179	3180	1	task4F	a11	8	F	11	ASD	o1	early	n	p4	38	first	203.3230408	-1.840224154	213.8825538	-2.451479832	186.9946488	0.013193871	26.887905	-2.464673703	3	90.5230408	-1.840224154	-67.1890177	-2.464673703
1400	5180	3181	1	task4F	a11	8	F	11	ASD	o1	early	n	p4	39	first	213.9257011	-1.231758612	231.7174365	-1.636563854	194.4980872	0.157147041	37.2193493	-1.793710895	3	101.1257011	-1.231758612	-56.8575734	-1.793710895
1401	5181	3182	1	task4F	a11	8	F	11	ASD	o1	early	n	p4	40	first	234.176332	-0.149128166	293.9534331	0.784047247	207.5036688	0.393981333	86.4497643	0.390065914	3	121.376332	-0.149128166	-7.6271584	0.390065914
1402	5182	3183	1	task4F	a11	8	F	11	ASD	o1	early	n	p4	41	first	266.0807947	1.379742266	296.4473778	0.87000759	217.9553913	0.573789184	78.4919865	0.296218406	3	153.2807947	1.379742266	-15.5849362	0.296218406
1403	5183	3184	1	task4F	a11	8	F	11	ASD	o1	early	n	p4	42	first	270.9533571	1.596957408	288.9004756	0.607625348	267.4069824	1.321984359	21.4934932	-0.714359011	3	158.1533571	1.596957408	-72.5834295	-0.714359011
1404	5184	3185	1	task4F	a11	8	F	11	ASD	o1	early	n	p4	43	first	200.6007872	-2.001570211	247.5346999	-0.964700843	114.153163	-1.792659897	133.3815369	0.827959054	4	87.8007872	-2.001570211	39.3046142	0.827959054
1405	5185	3186	1	task4F	a11	8	F	11	ASD	o1	early	n	p4	44	first	208.2487823	-1.55369462	216.7453964	-2.316192436	193.9926702	0.147626523	22.7527262	-2.46381896	4	95.4487823	-1.55369462	-71.3241965	-2.46381896
1406	5186	3187	1	task4F	a11	8	F	11	ASD	o1	early	n	p4	45	first	202.3023685	-1.900464127	209.4683476	-2.663669165	192.9263612	0.127458875	16.5419864	-2.79112804	4	89.5023685	-1.900464127	-77.5349363	-2.79112804
1407	5187	3188	1	task4F	a11	8	F	11	ASD	o1	early	n	p4	46	first	235.7924797	-0.066802283	262.4064671	-0.371063303	213.7889305	0.503166321	48.6175366	-0.874229624	4	122.9924797	-0.066802283	-45.4593861	-0.874229624
1408	5188	3189	1	task4F	a11	8	F	11	ASD	o1	early	n	p4	47	middle	245.8813433	0.434702873	292.6718516	0.739590076	213.6154093	0.500195306	79.0564423	0.23939477	4	133.0813433	0.434702873	-15.0204804	0.23939477
1409	5189	3190	1	task4F	a11	8	F	11	ASD	o1	early	n	p4	48	middle	242.8390207	0.285673075	270.6392405	-0.056743367	199.0448196	0.241697856	71.5944209	-0.298441223	4	130.0390207	0.285673075	-22.4825018	-0.298441223
1410	5190	3192	1	task4F	a11	8	F	11	ASD	o1	early	n	p4	50	middle	250.6281126	0.663582168	260.8657384	-0.430981046	246.0058248	1.016764023	14.8599136	-1.447745069	4	137.8281126	0.663582168	-79.2170091	-1.447745069
1411	5191	3193	1	task4F	a11	8	F	11	ASD	o1	early	n	p4	51	middle	216.5201052	-1.08746501	238.6507374	-1.336585957	201.4825075	0.286237063	37.1682299	-1.62282302	4	103.7201052	-1.08746501	-56.9086928	-1.62282302
1412	5192	3194	1	task4F	a11	8	F	11	ASD	o1	early	n	p4	52	middle	220.660789	-0.860715397	244.0438201	-1.109213198	206.8322105	0.382122061	37.2116096	-1.491335258	4	107.860789	-0.860715397	-56.8653131	-1.491335258
1413	5193	3195	1	task4F	a11	8	F	11	ASD	o1	early	n	p4	53	middle	235.0877218	-0.102632755	244.5906086	-1.086441723	226.1305561	0.708520863	18.4600525	-1.794962585	4	122.2877218	-0.102632755	-75.6168702	-1.794962585
1414	5194	3196	1	task4F	a11	8	F	11	ASD	o1	early	n	p4	54	middle	231.5966086	-0.281722817	283.2728625	0.407470414	191.8336654	0.10667619	91.4391971	0.300794224	4	118.7966086	-0.281722817	-2.6377256	0.300794224
1415	5195	3197	1	task4F	a11	8	F	11	ASD	o1	early	n	p4	55	middle	217.5086865	-1.032937298	242.6197857	-1.168758641	201.2154354	0.281383728	41.4043503	-1.450142369	4	104.7086865	-1.032937298	-52.6725724	-1.450142369
1416	5196	3198	1	task4F	a11	8	F	11	ASD	o1	early	n	p4	56	middle	262.4620107	1.21582981	289.5186594	0.629373923	253.8330438	1.131369173	35.6856156	-0.50199525	4	149.6620107	1.21582981	-58.3913071	-0.50199525
1417	5197	3199	1	task4F	a11	8	F	11	ASD	o1	early	n	p4	57	middle	206.3277385	-1.664627004	239.1877819	-1.313714966	194.5511277	0.158144728	44.6366542	-1.471859693	5	93.5277385	-1.664627004	-49.4402685	-1.471859693
1418	5198	3200	1	task4F	a11	8	F	11	ASD	o1	early	n	p4	58	middle	209.5163988	-1.481053982	234.5612215	-1.512452279	190.809551	0.087090148	43.7516705	-1.599542427	5	96.7163988	-1.481053982	-50.3252522	-1.599542427
1419	5199	3201	1	task4F	a11	8	F	11	ASD	o1	early	n	p4	59	middle	229.3347701	-0.399199447	253.6012067	-0.71834659	183.9214511	-0.047440087	69.6797556	-0.670906503	5	116.5347701	-0.399199447	-24.3971671	-0.670906503
1420	5200	3202	1	task4F	a11	8	F	11	ASD	o1	early	n	p4	60	middle	231.8800685	-0.267081287	287.7020104	0.565328771	188.3957506	0.04050752	99.3062598	0.524821251	5	119.0800685	-0.267081287	5.2293371	0.524821251
1421	5201	3203	1	task4F	a11	8	F	11	ASD	o1	early	n	p4	61	middle	237.6159655	0.025410516	281.2049726	0.332922045	208.2147424	0.406498525	72.9902302	-0.073576479	5	124.8159655	0.025410516	-21.0866925	-0.073576479
1422	5202	3204	1	task4F	a11	8	F	11	ASD	o1	early	n	p4	62	middle	239.4180405	0.115847957	286.1766233	0.511238804	202.988359	0.313482143	83.1882643	0.197756661	5	126.6180405	0.115847957	-10.8886584	0.197756661
1423	5203	3205	1	task4F	a11	8	F	11	ASD	o1	early	n	p4	63	middle	241.6049076	0.224686385	284.527442	0.452433794	219.1825082	0.594331991	65.3449338	-0.141898197	5	128.8049076	0.224686385	-28.7319889	-0.141898197
1424	5204	3206	1	task4F	a11	8	F	11	ASD	o1	early	n	p4	64	middle	275.1493808	1.780905294	291.0200387	0.682001806	271.5413649	1.378123168	19.4786738	-0.696121363	5	162.3493808	1.780905294	-74.5982489	-0.696121363
1425	5205	3207	1	task4F	a11	8	F	11	ASD	o1	early	n	p4	65	middle	233.2595495	-0.196081615	257.9228307	-0.546418458	210.6511307	0.449064991	47.2717	-0.995483448	5	120.4595495	-0.196081615	-46.8052227	-0.995483448
1426	5206	3208	1	task4F	a11	8	F	11	ASD	o1	early	n	p4	66	middle	241.4161526	0.215331142	278.9629768	0.251475149	200.0476717	0.260086742	78.9153051	-0.008611593	5	128.6161526	0.215331142	-15.1616176	-0.008611593
1427	5207	3209	1	task4F	a11	8	F	11	ASD	o1	early	n	p4	67	middle	231.0037864	-0.312401829	239.7200918	-1.291096225	222.0903558	0.64255584	17.629736	-1.933652065	5	118.2037864	-0.312401829	-76.4471867	-1.933652065
1428	5208	3211	1	task4F	a11	8	F	11	ASD	o1	early	n	p4	69	middle	194.7471469	-2.356057749	223.52459	-2.002828537	174.4544542	-0.240799649	49.0701358	-1.762028888	5	81.9471469	-2.356057749	-45.0067869	-1.762028888
1429	5209	3212	1	task4F	a11	8	F	11	ASD	o1	early	n	p4	70	middle	202.6118278	-1.882167826	246.0042316	-1.027805294	159.3726044	-0.571641154	86.6316272	-0.45616414	5	89.8118278	-1.882167826	-7.4452955	-0.45616414
1430	5210	3213	1	task4F	a11	8	F	11	ASD	o1	early	n	p4	71	middle	234.9091505	-0.111728523	282.0250116	0.362550209	200.2321784	0.263459923	81.7928332	0.099090286	6	122.1091505	-0.111728523	-12.2840895	0.099090286
1431	5211	3214	1	task4F	a11	8	F	11	ASD	o1	early	n	p4	72	middle	238.4002879	0.064855875	251.3258451	-0.810048928	235.3324102	0.854465195	15.9934349	-1.664514122	6	125.6002879	0.064855875	-78.0834878	-1.664514122
1432	5212	3215	1	task4F	a11	8	F	11	ASD	o1	early	n	p4	73	middle	231.8903755	-0.266549237	249.8845822	-0.868565649	221.6035273	0.634526426	28.2810549	-1.503092075	6	119.0903755	-0.266549237	-65.7958678	-1.503092075
1433	5213	3216	1	task4F	a11	8	F	11	ASD	o1	early	n	p4	74	middle	276.4664994	1.838067848	283.4840279	0.415052377	268.0747105	1.331109644	15.4093174	-0.916057267	6	163.6664994	1.838067848	-78.6676053	-0.916057267
1434	5214	3217	1	task4F	a11	8	F	11	ASD	o1	early	n	p4	75	middle	217.3932699	-1.039290601	224.5731678	-1.955209088	206.966484	0.384496671	17.6066838	-2.339705759	6	104.5932699	-1.039290601	-76.4702389	-2.339705759
1435	5215	3218	1	task4F	a11	8	F	11	ASD	o1	early	n	p4	76	middle	233.4829722	-0.184621931	238.0117318	-1.363866288	212.2372271	0.476512128	25.7745047	-1.840378416	6	120.6829722	-0.184621931	-68.302418	-1.840378416
1436	5216	3219	1	task4F	a11	8	F	11	ASD	o1	early	n	p4	77	middle	261.033514	1.150503215	270.1320925	-0.075827695	247.720916	1.042185073	22.4111765	-1.118012768	6	148.233514	1.150503215	-71.6657462	-1.118012768
1437	5217	3220	1	task4F	a11	8	F	11	ASD	o1	early	n	p4	78	middle	222.9850881	-0.735290945	239.5339368	-1.299000547	208.325938	0.40845206	31.2079988	-1.707452607	6	110.1850881	-0.735290945	-62.8689239	-1.707452607
1438	5218	3221	1	task4F	a11	8	F	11	ASD	o1	early	n	p4	79	middle	220.2509793	-0.882966592	241.3857057	-1.220644576	94.73188688	-2.475026417	146.6538188	1.254381841	6	107.4509793	-0.882966592	52.5768961	1.254381841
1439	5219	3222	1	task4F	a11	8	F	11	ASD	o1	early	n	p4	80	middle	254.3363839	0.839391182	257.5224304	-0.562226119	252.6113305	1.113715724	4.9110999	-1.675941843	6	141.5363839	0.839391182	-89.1658228	-1.675941843
1440	5220	3223	1	task4F	a11	8	F	11	ASD	o1	early	n	p4	81	middle	247.3679364	0.506855084	262.0421785	-0.385198386	233.2116782	0.82134221	28.8305003	-1.206540596	6	134.5679364	0.506855084	-65.2464224	-1.206540596
1441	5221	3224	1	task4F	a11	8	F	11	ASD	o1	early	n	p4	82	middle	242.8098506	0.284235143	294.8807325	0.816093925	221.0518068	0.625405376	73.8289257	0.190688549	6	130.0098506	0.284235143	-20.247997	0.190688549
1442	5222	3225	1	task4F	a11	8	F	11	ASD	o1	early	n	p4	83	middle	216.3869272	-1.094829803	278.7391562	0.243308321	204.9054121	0.347876044	73.8337441	-0.104567723	6	103.5869272	-1.094829803	-20.2431786	-0.104567723
1443	5223	3226	1	task4F	a11	8	F	11	ASD	o1	early	n	p4	84	middle	251.7718557	0.718082897	272.3376674	0.006910178	239.8614255	0.924214086	32.4762419	-0.917303908	6	138.9718557	0.718082897	-61.6006808	-0.917303908
1444	5224	3227	1	task4F	a11	8	F	11	ASD	o1	early	n	p4	85	middle	207.1915502	-1.614618183	236.5396271	-1.42699291	200.0704052	0.260502527	36.4692219	-1.687495438	7	94.3915502	-1.614618183	-57.6077008	-1.687495438
1445	5225	3228	1	task4F	a11	8	F	11	ASD	o1	early	n	p4	86	middle	239.8525622	0.137552641	287.4303005	0.555715008	205.3018184	0.354947821	82.1284821	0.200767187	7	127.0525622	0.137552641	-11.9484406	0.200767187
1446	5226	3229	1	task4F	a11	8	F	11	ASD	o1	early	n	p4	87	middle	251.888815	0.723642188	266.83343	-0.20083996	244.0414391	0.98742928	22.7919909	-1.18826924	7	139.088815	0.723642188	-71.2849318	-1.18826924
1447	5227	3230	1	task4F	a11	8	F	11	ASD	o1	early	n	p4	88	middle	222.8150948	-0.744419757	255.7518568	-0.632423656	207.9843722	0.402447952	47.7674846	-1.034871609	7	110.0150948	-0.744419757	-46.3094381	-1.034871609
1448	5228	3231	1	task4F	a11	8	F	11	ASD	o1	early	n	p4	89	middle	221.1072731	-0.836519902	277.5898961	0.201270239	196.0452404	0.186137663	81.5446557	0.015132576	7	108.3072731	-0.836519902	-12.532267	0.015132576
1449	5229	3232	1	task4F	a11	8	F	11	ASD	o1	early	n	p4	90	middle	248.6442185	0.568454698	268.2484987	-0.147023648	234.1611613	0.836208943	34.0873374	-0.983232591	7	135.8442185	0.568454698	-59.9895853	-0.983232591
1450	5230	3233	1	task4F	a11	8	F	11	ASD	o1	early	n	p4	91	middle	217.0821066	-1.056435935	234.4065938	-1.51916193	203.2109035	0.317491446	31.1956903	-1.836653377	7	104.2821066	-1.056435935	-62.8812324	-1.836653377
1451	5231	3234	1	task4F	a11	8	F	11	ASD	o1	early	n	p4	92	middle	240.938101	0.191604762	257.2401798	-0.573384048	234.5503985	0.842286093	22.6897813	-1.415670141	7	128.138101	0.191604762	-71.3871414	-1.415670141
1452	5232	3235	1	task4F	a11	8	F	11	ASD	o1	early	n	p4	93	middle	206.0903738	-1.678405478	222.7119601	-2.039886694	192.7740198	0.124568468	29.9379403	-2.164455162	7	93.2903738	-1.678405478	-64.1389824	-2.164455162
1453	5233	3236	1	task4F	a11	8	F	11	ASD	o1	early	n	p4	94	last	204.3926627	-1.777418822	226.3214756	-1.876304787	164.6275763	-0.452940148	61.6938993	-1.42336464	7	91.5926627	-1.777418822	-32.3830234	-1.42336464
1454	5234	3237	1	task4F	a11	8	F	11	ASD	o1	early	n	p4	95	last	215.0755912	-1.167590177	259.8899841	-0.469110678	195.8468166	0.182432405	64.0431675	-0.651543082	7	102.2755912	-1.167590177	-30.0337552	-0.651543082
1455	5235	3238	1	task4F	a11	8	F	11	ASD	o1	early	n	p4	96	last	233.2501061	-0.196566223	297.616781	0.910065396	202.6097276	0.306650706	95.0070534	0.60341469	7	120.4501061	-0.196566223	0.9301307	0.60341469
1456	5236	3239	1	task4F	a11	8	F	11	ASD	o1	early	n	p4	97	last	260.7188797	1.136066635	272.7725186	0.023143678	247.8511544	1.044108269	24.9213642	-1.020964591	7	147.9188797	1.136066635	-69.1555585	-1.020964591
1457	5237	3240	1	task4F	a11	8	F	11	ASD	o1	early	n	p4	98	last	231.092447	-0.30780857	264.7061685	-0.28228099	204.3765085	0.338419218	60.32966	-0.620700208	7	118.292447	-0.30780857	-33.7472627	-0.620700208
1458	5238	3241	1	task4F	a11	8	F	11	ASD	o1	early	n	p4	99	last	243.6471654	0.325441802	274.1588871	0.074726183	197.3377825	0.210182499	76.8211046	-0.135456316	8	130.8471654	0.325441802	-17.2558181	-0.135456316
1459	5239	3242	1	task4F	a11	8	F	11	ASD	o1	early	n	p4	100	last	212.4314359	-1.315661826	224.8690246	-1.941813449	197.7767804	0.218313252	27.0922442	-2.160126701	8	99.6314359	-1.315661826	-66.9846785	-2.160126701
1460	5240	3243	1	task4F	a11	8	F	11	ASD	o1	early	n	p4	101	last	244.0590179	0.345658314	280.1511896	0.29472156	191.7920731	0.105882782	88.3591165	0.188838778	8	131.2590179	0.345658314	-5.7178062	0.188838778
1461	5241	3244	1	task4F	a11	8	F	11	ASD	o1	early	n	p4	102	last	249.0147058	0.58627702	272.6870138	0.019953729	226.0424684	0.707095249	46.6445454	-0.68714152	8	136.2147058	0.58627702	-47.4323773	-0.68714152
1462	5242	3245	1	task4F	a11	8	F	11	ASD	o1	early	n	p4	103	last	236.080363	-0.052196858	317.5492101	1.569657798	131.6790907	-1.270058306	185.8701194	2.839716104	8	123.280363	-0.052196858	91.7931967	2.839716104
1463	5243	3246	1	task4F	a11	8	F	11	ASD	o1	early	n	p4	104	last	277.7082798	1.891711884	317.8840403	1.580380653	131.5829794	-1.272729942	186.3010609	2.853110595	8	164.9082798	1.891711884	92.2241382	2.853110595
1464	5244	3247	1	task4F	a11	8	F	11	ASD	o1	early	n	p4	105	last	285.0447528	2.203828406	292.3535879	0.728519555	275.9850219	1.437516294	16.368566	-0.708996739	8	172.2447528	2.203828406	-77.7083567	-0.708996739
1465	5245	3248	1	task4F	a11	8	F	11	ASD	o1	early	n	p4	106	last	270.1137608	1.559808813	285.0142403	0.469826987	258.7609841	1.201724413	26.2532562	-0.731897426	8	157.3137608	1.559808813	-67.8236665	-0.731897426
1466	5246	3249	1	task4F	a11	8	F	11	ASD	o1	early	n	p4	107	last	202.5162691	-1.887814602	244.0865882	-1.107430245	118.7041408	-1.649618637	125.3824474	0.542188391	8	89.7162691	-1.887814602	31.3055247	0.542188391
1467	5247	3250	1	task4F	a11	8	F	11	ASD	o1	early	n	p4	108	last	213.9556996	-1.230080199	235.7984284	-1.458925765	198.4110193	0.23002828	37.3874091	-1.688954045	8	101.1556996	-1.230080199	-56.6895136	-1.688954045
1468	5248	3251	1	task4F	a11	8	F	11	ASD	o1	early	n	p4	109	last	212.8360158	-1.292886481	222.0155352	-2.071753339	202.8464061	0.31092246	19.1691291	-2.382675799	8	100.0360158	-1.292886481	-74.9077936	-2.382675799
1469	5249	3252	1	task4F	a11	8	F	11	ASD	o1	early	n	p4	110	last	248.332447	0.553436316	269.3398826	-0.105710913	210.0393979	0.438423793	59.3004847	-0.544134706	8	135.532447	0.553436316	-34.776438	-0.544134706
1470	5250	3253	1	task4F	a11	8	F	11	ASD	o1	early	n	p4	111	last	201.4671223	-1.949986825	217.9677271	-2.258973103	190.1294068	0.074024311	27.8383203	-2.332997414	8	88.6671223	-1.949986825	-66.2386024	-2.332997414
1471	5251	3254	1	task4F	a11	8	F	11	ASD	o1	early	n	p4	112	last	229.961719	-0.366520958	275.0861809	0.109082554	203.8515887	0.329009395	71.2345922	-0.219926841	8	117.161719	-0.366520958	-22.8423305	-0.219926841
1472	5252	3255	1	task4F	a11	8	F	11	ASD	o1	early	n	p4	113	last	253.2110616	0.786312068	288.0211429	0.576608874	231.3635295	0.792230056	56.6576134	-0.215621182	9	140.4110616	0.786312068	-37.4193093	-0.215621182
1473	5253	3256	1	task4F	a11	8	F	11	ASD	o1	early	n	p4	114	last	247.773039	0.526441678	260.3900639	-0.449551168	233.7441031	0.829686204	26.6459608	-1.279237372	9	134.973039	0.526441678	-67.4309619	-1.279237372
1474	5254	3257	1	task4F	a11	8	F	11	ASD	o1	early	n	p4	115	last	242.3329094	0.260699932	272.6296194	0.017811941	212.8236767	0.486608631	59.8059427	-0.46879669	9	129.5329094	0.260699932	-34.27098	-0.46879669
1475	5255	3258	1	task4F	a11	8	F	11	ASD	o1	early	n	p4	116	last	245.7989539	0.430691332	293.2892007	0.761029737	227.3246498	0.727791505	65.9645509	0.033238232	9	132.9989539	0.430691332	-28.1123718	0.033238232
1476	5256	3259	1	task4F	a11	8	F	11	ASD	o1	early	n	p4	117	last	240.326245	0.161168701	280.3210957	0.300890499	208.263134	0.407348819	72.0579617	-0.106458319	9	127.526245	0.161168701	-22.018961	-0.106458319
1477	5257	3260	1	task4F	a11	8	F	11	ASD	o1	early	n	p4	118	last	260.6833026	1.13443313	273.6067628	0.05421466	251.4042899	1.096190246	22.2024729	-1.041975586	9	147.8833026	1.13443313	-71.8744498	-1.041975586
1478	5258	3261	1	task4F	a11	8	F	11	ASD	o1	early	n	p4	119	last	246.061631	0.443476396	289.4628614	0.627412778	219.6516866	0.602155992	69.8111748	0.025256787	9	133.261631	0.443476396	-24.2657479	0.025256787
1479	5259	3262	1	task4F	a11	8	F	11	ASD	o1	early	n	p4	120	last	262.958522	1.238452534	278.6827431	0.241248869	252.6721133	1.114596037	26.0106298	-0.873347168	9	150.158522	1.238452534	-68.0662929	-0.873347168
1480	5260	3263	1	task4F	a11	8	F	11	ASD	o1	early	n	p4	121	last	222.0467265	-0.785768985	242.2786922	-1.183073213	207.5673669	0.395104373	34.7113253	-1.578177586	9	109.2467265	-0.785768985	-59.3655974	-1.578177586
1481	5261	3264	1	task4F	a11	8	F	11	ASD	o1	early	n	p4	122	last	247.7672346	0.526161263	266.8215232	-0.201293996	232.6015161	0.811756487	34.2200071	-1.013050483	9	134.9672346	0.526161263	-59.8569156	-1.013050483
1482	5262	3265	1	task4F	a11	8	F	11	ASD	o1	early	n	p4	123	last	218.6620659	-0.969632105	230.7599895	-1.678692791	203.2303056	0.317840781	27.5296839	-1.996533573	9	105.8620659	-0.969632105	-66.5472388	-1.996533573
1483	5263	3266	1	task4F	a11	8	F	11	ASD	o1	early	n	p4	124	last	233.1720743	-0.200571339	256.74334	-0.593054892	219.9937465	0.607849643	36.7495935	-1.200904535	9	120.3720743	-0.200571339	-57.3273292	-1.200904535
1484	5264	3267	1	task4F	a11	8	F	11	ASD	o1	early	n	p4	125	last	191.827312	-2.53688175	198.4793108	-3.211966255	187.2158635	0.017519898	11.2634473	-3.229486153	9	79.027312	-2.53688175	-82.8134754	-3.229486153
1485	5265	3268	1	task4F	a11	8	F	11	ASD	o1	early	n	p4	126	last	250.9458236	0.678746386	294.3487641	0.797721895	213.2305852	0.493597762	81.1181789	0.304124133	9	138.1458236	0.678746386	-12.9587438	0.304124133
1486	5266	3269	1	task4F	a11	8	F	11	ASD	o1	early	n	p4	127	last	246.3553132	0.457754396	279.3434511	0.265342977	226.7495113	0.718522416	52.5939398	-0.453179439	10	133.5553132	0.457754396	-41.4829829	-0.453179439
1487	5267	3270	1	task4F	a11	8	F	11	ASD	o1	early	n	p4	128	last	203.8017928	-1.812072373	218.6307828	-2.228068457	179.0678443	-0.14529617	39.5629385	-2.082772287	10	91.0017928	-1.812072373	-54.5139842	-2.082772287
1488	5268	3271	1	task4F	a11	8	F	11	ASD	o1	early	n	p4	129	last	235.519386	-0.080673866	259.0743833	-0.50109198	194.9299579	0.165262589	64.1444254	-0.666354569	10	122.719386	-0.080673866	-29.9324973	-0.666354569
1489	5269	3272	1	task4F	a11	8	F	11	ASD	o1	early	n	p4	130	last	237.2062729	0.004754344	269.7150082	-0.091549732	202.5582235	0.30572046	67.1567847	-0.397270193	10	124.4062729	0.004754344	-26.920138	-0.397270193
1490	5270	3273	1	task4F	a11	8	F	11	ASD	o1	early	n	p4	131	last	253.3551947	0.793123684	294.6109553	0.806781061	109.1155819	-1.957802454	185.4953734	2.764583515	10	140.5551947	0.793123684	91.4184507	2.764583515
1491	5271	3274	1	task4F	a11	8	F	11	ASD	o1	early	n	p4	132	last	183.8778089	-3.043499459	289.6949091	0.635566128	111.2752236	-1.886090211	178.4196855	2.52165634	10	71.0778089	-3.043499459	84.3427628	2.52165634
1492	5272	3275	1	task4F	a11	8	F	11	ASD	o1	early	n	p4	133	last	236.8541788	-0.013026312	254.3556696	-0.688121539	117.0542204	-1.70083328	137.3014492	1.012711741	10	124.0541788	-0.013026312	43.2245265	1.012711741
1493	5273	3276	1	task4F	a11	8	F	11	ASD	o1	early	n	p4	134	last	197.8727025	-2.165473579	228.4637557	-1.780446693	92.14650784	-2.576273847	136.3172479	0.795827154	10	85.0727025	-2.165473579	42.2403252	0.795827154
1494	5274	3278	1	task4F	a11	8	F	11	ASD	o1	early	n	p4	136	last	237.7301807	0.031162751	261.1123147	-0.421368137	232.2951471	0.806933905	28.8171676	-1.228302043	10	124.9301807	0.031162751	-65.2597551	-1.228302043
1495	5275	3280	1	task4F	a11	8	F	11	ASD	o1	early	n	p4	138	last	232.7915413	-0.220122074	247.6252005	-0.960981539	214.3182851	0.512215007	33.3069154	-1.473196546	10	119.9915413	-0.220122074	-60.7700073	-1.473196546
1496	5276	3281	1	task4F	a11	8	F	11	ASD	o1	early	n	p4	139	last	247.0695256	0.492406479	276.1365589	0.147859598	224.0476643	0.674661678	52.0888946	-0.52680208	10	134.2695256	0.492406479	-41.9880281	-0.52680208
1497	5277	3282	1	task4F	a11	8	F	11	ASD	o1	early	n	p4	140	last	243.3440377	0.310540396	260.7495589	-0.435513515	212.9315149	0.488462179	47.818044	-0.923975694	10	130.5440377	0.310540396	-46.2588787	-0.923975694
1498	5278	3024	2	task1F	a11	8	F	11	ASD	o2	early	n	p1	1	first	247.8119089	0.528319343	315.1361513	1.492044185	133.5677407	-1.21795086	181.5684106	2.709995044	1	135.0119089	0.528319343	87.4914879	2.709995044
1499	5279	3025	2	task1F	a11	8	F	11	ASD	o2	early	n	p1	2	first	239.9544048	0.142634067	283.8173403	0.427008582	215.040041	0.52451662	68.7772993	-0.097508038	1	127.1544048	0.142634067	-25.2996234	-0.097508038
1500	5280	3026	2	task1F	a11	8	F	11	ASD	o2	early	n	p1	3	first	226.4434115	-0.551071172	266.5553082	-0.21145073	180.7649373	-0.110781851	85.7903709	-0.100668879	1	113.6434115	-0.551071172	-8.2865518	-0.100668879
1501	5281	3027	2	task1F	a11	8	F	11	ASD	o2	early	n	p1	4	first	238.8182341	0.085822372	295.8839306	0.850650309	198.8699802	0.238482416	97.0139504	0.612167893	1	126.0182341	0.085822372	2.9370277	0.612167893
1502	5282	3028	2	task1F	a11	8	F	11	ASD	o2	early	n	p1	5	first	261.2960846	1.162537608	293.43355	0.766036274	239.1426643	0.913233212	54.2908857	-0.147196938	1	148.4960846	1.162537608	-39.786037	-0.147196938
1503	5283	3029	2	task1F	a11	8	F	11	ASD	o2	early	n	p1	6	first	216.8653246	-1.068395319	241.833073	-1.201804778	193.0517792	0.129836746	48.7812938	-1.331641525	1	104.0653246	-1.068395319	-45.2956289	-1.331641525
1504	5284	3030	2	task1F	a11	8	F	11	ASD	o2	early	n	p1	7	first	248.957824	0.58354244	285.1363429	0.474185025	236.5163021	0.872826407	48.6200408	-0.398641382	1	136.157824	0.58354244	-45.4568819	-0.398641382
1505	5285	3031	2	task1F	a11	8	F	11	ASD	o2	early	n	p1	8	first	225.0344403	-0.625783067	284.8713622	0.464725067	204.4943449	0.340528257	80.3770173	0.12419681	1	112.2344403	-0.625783067	-13.6999054	0.12419681
1506	5286	3032	2	task1F	a11	8	F	11	ASD	o2	early	n	p1	9	first	261.3573881	1.165345588	281.0809864	0.328434883	252.4537245	1.111432142	28.6272619	-0.78299726	1	148.5573881	1.165345588	-65.4496608	-0.78299726
1507	5287	3033	2	task1F	a11	8	F	11	ASD	o2	early	n	p1	10	first	229.4690342	-0.392193681	241.1299432	-1.231431092	211.7860369	0.468725287	29.3439063	-1.700156379	1	116.6690342	-0.392193681	-64.7330164	-1.700156379
1508	5288	3034	2	task1F	a11	8	F	11	ASD	o2	early	n	p1	11	first	260.7880247	1.139240755	271.3305968	-0.03078468	133.3884907	-1.222864579	137.9421061	1.192079899	1	147.9880247	1.139240755	43.8651834	1.192079899
1509	5289	3035	2	task1F	a11	8	F	11	ASD	o2	early	n	p1	12	first	244.0860185	0.346982494	298.0259464	0.924044162	211.9116809	0.470895372	86.1142655	0.453148789	2	131.2860185	0.346982494	-7.9626572	0.453148789
1510	5290	3036	2	task1F	a11	8	F	11	ASD	o2	early	n	p1	13	first	263.387025	1.257942258	289.5474584	0.63038598	247.9898427	1.046155131	41.5576157	-0.415769151	2	150.587025	1.257942258	-52.519307	-0.415769151
1511	5291	3037	2	task1F	a11	8	F	11	ASD	o2	early	n	p1	14	first	203.4422086	-1.833210606	219.5430245	-2.185702227	197.2778407	0.209070904	22.2651838	-2.394773131	2	90.6422086	-1.833210606	-71.8117389	-2.394773131
1512	5292	3038	2	task1F	a11	8	F	11	ASD	o2	early	n	p1	15	first	255.7709521	0.906717281	278.8757511	0.248293213	240.0900172	0.9276995	38.7857339	-0.679406287	2	142.9709521	0.906717281	-55.2911888	-0.679406287
1513	5293	3039	2	task1F	a11	8	F	11	ASD	o2	early	n	p1	16	first	210.4932566	-1.425374455	225.5914194	-1.909179171	197.1889604	0.207422035	28.402459	-2.116601206	2	97.6932566	-1.425374455	-65.6744637	-2.116601206
1514	5294	3040	2	task1F	a11	8	F	11	ASD	o2	early	n	p1	17	first	244.1518771	0.350211759	258.1457639	-0.537627767	239.5698429	0.919763405	18.575921	-1.457391172	2	131.3518771	0.350211759	-75.5010017	-1.457391172
1515	5295	3041	2	task1F	a11	8	F	11	ASD	o2	early	n	p1	18	first	212.2157748	-1.327819941	256.0205363	-0.62174016	185.509788	-0.01597689	70.5107483	-0.60576327	2	99.4157748	-1.327819941	-23.5661744	-0.60576327
1516	5296	3042	2	task1F	a11	8	F	11	ASD	o2	early	n	p1	19	first	271.154189	1.605826312	288.7639512	0.602815954	257.9124054	1.189705433	30.8515458	-0.58688948	2	158.354189	1.605826312	-63.2253769	-0.58688948
1517	5297	3043	2	task1F	a11	8	F	11	ASD	o2	early	n	p1	20	first	232.0243414	-0.259636042	263.7118406	-0.320573004	217.819028	0.571499229	45.8928126	-0.892072232	2	119.2243414	-0.259636042	-48.1841101	-0.892072232
1518	5298	3044	2	task1F	a11	8	F	11	ASD	o2	early	n	p1	21	first	210.1417099	-1.445382306	281.4062233	0.340201263	93.9092813	-2.506938055	187.496942	2.847139318	2	97.3417099	-1.445382306	93.4200193	2.847139318
1519	5299	3045	2	task1F	a11	8	F	11	ASD	o2	early	n	p1	22	first	223.8019682	-0.691520507	258.2719911	-0.532653747	189.9023733	0.069652502	68.3696178	-0.602306249	2	111.0019682	-0.691520507	-25.7073049	-0.602306249
1520	5300	3046	2	task1F	a11	8	F	11	ASD	o2	early	n	p1	23	first	237.7333876	0.031324221	280.5493308	0.309171362	216.2301601	0.544711126	64.3191707	-0.235539764	2	124.9333876	0.031324221	-29.757752	-0.235539764
1521	5301	3047	2	task1F	a11	8	F	11	ASD	o2	early	n	p1	24	first	245.2099092	0.401971506	316.0380923	1.521123544	131.8392183	-1.265611516	184.198874	2.78673506	3	132.4099092	0.401971506	90.1219513	2.78673506
1522	5302	3048	2	task1F	a11	8	F	11	ASD	o2	early	n	p1	25	first	209.3252692	-1.491978462	268.6933789	-0.130163104	137.4082061	-1.114228266	131.2851728	0.984065162	3	96.5252692	-1.491978462	37.2082501	0.984065162
1523	5303	3049	2	task1F	a11	8	F	11	ASD	o2	early	n	p1	26	first	215.1514322	-1.163370015	298.7064985	0.947252155	202.234258	0.299863698	96.4722405	0.647388457	3	102.3514322	-1.163370015	2.3953178	0.647388457
1524	5304	3050	2	task1F	a11	8	F	11	ASD	o2	early	n	p1	27	first	248.5088389	0.561935626	277.8471995	0.210697084	195.5944081	0.177713637	82.2527914	0.032983447	3	135.7088389	0.561935626	-11.8241313	0.032983447
1525	5305	3051	2	task1F	a11	8	F	11	ASD	o2	early	n	p1	28	first	224.2721086	-0.666401608	240.5190854	-1.257239745	195.5499975	0.176882752	44.9690879	-1.434122497	3	111.4721086	-0.666401608	-49.1078348	-1.434122497
1526	5306	3052	2	task1F	a11	8	F	11	ASD	o2	early	n	p1	29	first	238.0790245	0.048714521	247.6256452	-0.960963266	223.7848915	0.670367738	23.8407537	-1.631331004	3	125.2790245	0.048714521	-70.236169	-1.631331004
1527	5307	3053	2	task1F	a11	8	F	11	ASD	o2	early	n	p1	30	first	221.396552	-0.820869609	269.8929423	-0.084839516	156.5381031	-0.637303311	113.3548392	0.552463795	3	108.596552	-0.820869609	19.2779165	0.552463795
1528	5308	3054	2	task1F	a11	8	F	11	ASD	o2	early	n	p1	31	first	235.7373329	-0.069602127	257.7184718	-0.554483406	212.7428706	0.485219101	44.9756012	-1.039702507	3	122.9373329	-0.069602127	-49.1013215	-1.039702507
1529	5309	3055	2	task1F	a11	8	F	11	ASD	o2	early	n	p1	32	first	239.0905715	0.099464589	274.952992	0.104155014	196.3504523	0.19182971	78.6025397	-0.087674696	3	126.2905715	0.099464589	-15.474383	-0.087674696
1530	5310	3057	2	task1F	a11	8	F	11	ASD	o2	early	n	p1	34	first	245.6317009	0.422543645	316.0035512	1.520011438	133.8782571	-1.209454365	182.1252941	2.729465803	3	132.8317009	0.422543645	88.0483714	2.729465803
1531	5311	3059	2	task1F	a11	8	F	11	ASD	o2	early	n	p1	36	first	238.5989169	0.074824785	295.2513705	0.828874678	110.7204817	-1.904377043	184.5308888	2.733251721	4	125.7989169	0.074824785	90.4539661	2.733251721
1532	5312	3060	2	task1F	a11	8	F	11	ASD	o2	early	n	p1	37	first	273.0885181	1.690913124	286.024204	0.505818206	263.6825921	1.270664471	22.3416119	-0.764846265	4	160.2885181	1.690913124	-71.7353108	-0.764846265
1533	5313	3061	2	task1F	a11	8	F	11	ASD	o2	early	n	p1	38	first	260.7531906	1.137641791	298.7035699	0.947152398	121.3647676	-1.568511888	177.3388023	2.515664286	4	147.9531906	1.137641791	83.2618796	2.515664286
1534	5314	3062	2	task1F	a11	8	F	11	ASD	o2	early	n	p1	39	first	227.361576	-0.502634478	251.5446822	-0.801193277	192.3680338	0.116854435	59.1766484	-0.918047712	4	114.561576	-0.502634478	-34.9002743	-0.918047712
1535	5315	3063	2	task1F	a11	8	F	11	ASD	o2	early	n	p1	40	middle	243.0690833	0.297007894	290.8439046	0.675841849	211.4777254	0.463394763	79.3661792	0.212447085	4	130.2690833	0.297007894	-14.7107435	0.212447085
1536	5316	3064	2	task1F	a11	8	F	11	ASD	o2	early	n	p1	41	middle	267.0867285	1.424910062	278.1602621	0.222155017	259.9099564	1.217935402	18.2503057	-0.995780385	4	154.2867285	1.424910062	-75.826617	-0.995780385
1537	5317	3065	2	task1F	a11	8	F	11	ASD	o2	early	n	p1	42	middle	223.3344619	-0.716551048	246.531271	-1.006030132	205.0376636	0.350236893	41.4936074	-1.356267025	4	110.5344619	-0.716551048	-52.5833153	-1.356267025
1538	5318	3066	2	task1F	a11	8	F	11	ASD	o2	early	n	p1	43	middle	254.6854903	0.855810084	293.3755532	0.764025039	114.7905145	-1.772287476	178.5850387	2.536312514	4	141.8854903	0.855810084	84.508116	2.536312514
1539	5319	3067	2	task1F	a11	8	F	11	ASD	o2	early	n	p1	44	middle	210.4988837	-1.425054468	228.353074	-1.785377175	197.6795724	0.216514403	30.6735016	-2.001891578	4	97.6988837	-1.425054468	-63.4034211	-2.001891578
1540	5320	3068	2	task1F	a11	8	F	11	ASD	o2	early	n	p1	45	middle	247.7213416	0.523943907	263.832245	-0.3159285	234.3689697	0.839454706	29.4632753	-1.155383206	4	134.9213416	0.523943907	-64.6136474	-1.155383206
1541	5321	3069	2	task1F	a11	8	F	11	ASD	o2	early	n	p1	46	middle	237.4307687	0.016077547	271.7038262	-0.016798335	203.3921676	0.32075381	68.3116586	-0.337552145	4	124.6307687	0.016077547	-25.7652641	-0.337552145
1542	5322	3070	2	task1F	a11	8	F	11	ASD	o2	early	n	p1	47	middle	225.3446659	-0.609293011	255.8423588	-0.628823775	174.479164	-0.240281425	81.3631948	-0.38854235	4	112.5446659	-0.609293011	-12.7137279	-0.38854235
1543	5323	3071	2	task1F	a11	8	F	11	ASD	o2	early	n	p1	48	middle	243.142317	0.300613751	268.5024014	-0.137397551	217.6025825	0.567861504	50.8998189	-0.705259055	5	130.342317	0.300613751	-43.1771038	-0.705259055
1544	5324	3072	2	task1F	a11	8	F	11	ASD	o2	early	n	p1	49	middle	233.6974625	-0.173630716	248.4042409	-0.929021407	212.2351536	0.47647638	36.1690873	-1.405497787	5	120.8974625	-0.173630716	-57.9078354	-1.405497787
1545	5325	3073	2	task1F	a11	8	F	11	ASD	o2	early	n	p1	50	middle	215.6323189	-1.136645717	250.5775481	-0.840388529	170.6227201	-0.32206177	79.954828	-0.51832676	5	102.8323189	-1.136645717	-14.1220947	-0.51832676
1546	5326	3074	2	task1F	a11	8	F	11	ASD	o2	early	n	p1	51	middle	240.103256	0.150057104	317.5943731	1.571104792	131.9557832	-1.26237787	185.6385899	2.833482662	5	127.303256	0.150057104	91.5616672	2.833482662
1547	5327	3075	2	task1F	a11	8	F	11	ASD	o2	early	n	p1	52	middle	250.7317823	0.668532393	279.3871807	0.266935658	188.136557	0.035470041	91.2506237	0.231465617	5	137.9317823	0.668532393	-2.826299	0.231465617
1548	5328	3077	2	task1F	a11	8	F	11	ASD	o2	early	n	p1	54	middle	234.080615	-0.154021756	277.016064	0.180215196	194.2712958	0.152878045	82.7447682	0.027337151	5	121.280615	-0.154021756	-11.3321545	0.027337151
1549	5329	3078	2	task1F	a11	8	F	11	ASD	o2	early	n	p1	55	middle	239.9921902	0.144518817	281.0848942	0.32857634	156.8557644	-0.629885681	124.2291298	0.958462021	5	127.1921902	0.144518817	30.1522071	0.958462021
1550	5330	3079	2	task1F	a11	8	F	11	ASD	o2	early	n	p1	56	middle	235.1251782	-0.100725739	283.533073	0.416812549	197.3627895	0.210646144	86.1702835	0.206166405	5	122.3251782	-0.100725739	-7.9066392	0.206166405
1551	5331	3080	2	task1F	a11	8	F	11	ASD	o2	early	n	p1	57	middle	222.9104214	-0.739299764	279.9587034	0.287728262	185.3742473	-0.018651268	94.5844561	0.306379529	5	110.1104214	-0.739299764	0.5075334	0.306379529
1552	5332	3081	2	task1F	a11	8	F	11	ASD	o2	early	n	p1	58	middle	280.3445516	2.004806198	296.8621161	0.884232469	268.6733768	1.339271814	28.1887393	-0.455039345	5	167.5445516	2.004806198	-65.8881834	-0.455039345
1553	5333	3082	2	task1F	a11	8	F	11	ASD	o2	early	n	p1	59	middle	284.6374479	2.186712113	299.7764912	0.983634036	281.9156611	1.515311376	17.8608301	-0.53167734	5	171.8374479	2.186712113	-76.2160926	-0.53167734
1554	5334	3083	2	task1F	a11	8	F	11	ASD	o2	early	n	p1	60	middle	203.8371137	-1.809998038	252.9473967	-0.744612132	116.710555	-1.711591693	136.2368417	0.966979561	6	91.0371137	-1.809998038	42.159919	0.966979561
1555	5335	3084	2	task1F	a11	8	F	11	ASD	o2	early	n	p1	61	middle	236.361112	-0.037970526	256.6294912	-0.597567746	75.27630282	-3.316174252	181.3531884	2.718606506	6	123.561112	-0.037970526	87.2762657	2.718606506
1556	5336	3085	2	task1F	a11	8	F	11	ASD	o2	early	n	p1	62	middle	250.6647009	0.665329492	290.1886087	0.65289131	212.9134186	0.488151201	77.2751901	0.164740109	6	137.8647009	0.665329492	-16.8017326	0.164740109
1557	5337	3086	2	task1F	a11	8	F	11	ASD	o2	early	n	p1	63	middle	215.1871726	-1.161381762	250.8972045	-0.827417033	123.2814576	-1.511177733	127.6157469	0.6837607	6	102.3871726	-1.161381762	33.5388242	0.6837607
1558	5338	3087	2	task1F	a11	8	F	11	ASD	o2	early	n	p1	64	middle	239.1841483	0.104148552	253.1874409	-0.734960945	177.6812626	-0.173739204	75.5061783	-0.561221741	6	126.3841483	0.104148552	-18.5707444	-0.561221741
1559	5339	3088	2	task1F	a11	8	F	11	ASD	o2	early	n	p1	65	middle	275.4094422	1.79221353	317.0995271	1.555239009	132.5899409	-1.244835489	184.5095862	2.800074498	6	162.6094422	1.79221353	90.4326635	2.800074498
1560	5340	3089	2	task1F	a11	8	F	11	ASD	o2	early	n	p1	66	middle	288.0067131	2.327568986	290.6642691	0.669555593	277.9227274	1.463116489	12.7415417	-0.793560896	6	175.2067131	2.327568986	-81.335381	-0.793560896
1561	5341	3090	2	task1F	a11	8	F	11	ASD	o2	early	n	p1	67	middle	228.0268955	-0.467658392	240.4590672	-1.259779041	212.1815289	0.47555176	28.2775383	-1.735330801	6	115.2268955	-0.467658392	-65.7993844	-1.735330801
1562	5342	3091	2	task1F	a11	8	F	11	ASD	o2	early	n	p1	68	middle	232.7717144	-0.221141601	264.4317097	-0.29283613	180.050123	-0.125279591	84.3815867	-0.167556539	6	119.9717144	-0.221141601	-9.695336	-0.167556539
1563	5343	3092	2	task1F	a11	8	F	11	ASD	o2	early	n	p1	69	middle	234.4417697	-0.135567961	251.4176101	-0.806334548	209.6688483	0.431962936	41.7487618	-1.238297484	6	121.6417697	-0.135567961	-52.3281609	-1.238297484
1564	5344	3094	2	task1F	a11	8	F	11	ASD	o2	early	n	p1	71	middle	219.1740584	-0.941637465	318.3374962	1.594884474	131.6046979	-1.272126055	186.7327983	2.867010529	6	106.3740584	-0.941637465	92.6558756	2.867010529
1565	5345	3095	2	task1F	a11	8	F	11	ASD	o2	early	n	p1	72	middle	253.0998056	0.781051545	316.3709016	1.531832648	132.9069923	-1.236096493	183.4639093	2.767929142	7	140.2998056	0.781051545	89.3869866	2.767929142
1566	5346	3096	2	task1F	a11	8	F	11	ASD	o2	early	n	p1	73	middle	211.8196926	-1.350181699	317.5896708	1.570954143	131.9262831	-1.263195967	185.6633877	2.83415011	7	99.0196926	-1.350181699	91.586465	2.83415011
1567	5347	3097	2	task1F	a11	8	F	11	ASD	o2	early	n	p1	74	middle	240.0390039	0.146853491	265.3875633	-0.256123138	213.986075	0.506538887	51.4014883	-0.762662025	7	127.2390039	0.146853491	-42.6754344	-0.762662025
1568	5348	3098	2	task1F	a11	8	F	11	ASD	o2	early	n	p1	75	middle	235.6599372	-0.073532669	317.0305917	1.553026833	110.0765465	-1.925719349	206.9540452	3.478746182	7	122.8599372	-0.073532669	112.8771225	3.478746182
1569	5349	3099	2	task1F	a11	8	F	11	ASD	o2	early	n	p1	76	middle	229.6816312	-0.381108964	295.8007845	0.847790696	211.9030613	0.470746538	83.8977232	0.377044158	7	116.8816312	-0.381108964	-10.1791995	0.377044158
1570	5350	3100	2	task1F	a11	8	F	11	ASD	o2	early	n	p1	77	middle	271.7705808	1.633005724	296.4352144	0.869590104	262.51138	1.254375953	33.9238344	-0.384785849	7	158.9705808	1.633005724	-60.1530883	-0.384785849
1571	5351	3101	2	task1F	a11	8	F	11	ASD	o2	early	n	p1	78	middle	204.6355408	-1.763203463	230.0972394	-1.707957175	190.9248092	0.089299688	39.1724302	-1.797256863	7	91.8355408	-1.763203463	-54.9044925	-1.797256863
1572	5352	3102	2	task1F	a11	8	F	11	ASD	o2	early	n	p1	79	middle	234.7883649	-0.11788482	253.9843974	-0.702984107	210.6956763	0.449838661	43.2887211	-1.152822768	7	121.9883649	-0.11788482	-50.7882016	-1.152822768
1573	5353	3103	2	task1F	a11	8	F	11	ASD	o2	early	n	p1	80	last	252.0748646	0.732480151	314.8284282	1.48210388	132.2462566	-1.254332212	182.5821716	2.736436092	7	139.2748646	0.732480151	88.5052489	2.736436092
1574	5354	3104	2	task1F	a11	8	F	11	ASD	o2	early	n	p1	81	last	191.1872568	-2.576887757	241.805818	-1.20295156	88.46079012	-2.725635202	153.3450279	1.522683642	7	78.3872568	-2.576887757	59.2681052	1.522683642
1575	5355	3105	2	task1F	a11	8	F	11	ASD	o2	early	n	p1	82	last	265.5024633	1.353697028	297.5824784	0.908892606	216.9677984	0.557172004	80.61468	0.351720602	7	152.7024633	1.353697028	-13.4622427	0.351720602
1576	5356	3106	2	task1F	a11	8	F	11	ASD	o2	early	n	p1	83	last	244.3226256	0.358580068	282.6717154	0.385855043	108.4370137	-1.980628033	174.2347017	2.366483076	7	131.5226256	0.358580068	80.157779	2.366483076
1577	5357	3107	2	task1F	a11	8	F	11	ASD	o2	early	n	p1	84	last	227.7263366	-0.483446227	235.9681721	-1.451603893	209.8918929	0.435853281	26.0762792	-1.887457173	8	114.9263366	-0.483446227	-68.0006435	-1.887457173
1578	5358	3108	2	task1F	a11	8	F	11	ASD	o2	early	n	p1	85	last	231.7141955	-0.275646937	317.0424053	1.553405972	133.267403	-1.226187653	183.7750023	2.779593625	8	118.9141955	-0.275646937	89.6980796	2.779593625
1579	5359	3109	2	task1F	a11	8	F	11	ASD	o2	early	n	p1	86	last	255.5888604	0.89819244	291.6050414	0.702434448	237.7474873	0.891823868	53.8575541	-0.189389421	8	142.7888604	0.89819244	-40.2193686	-0.189389421
1580	5360	3110	2	task1F	a11	8	F	11	ASD	o2	early	n	p1	87	last	255.7814264	0.907207463	315.086237	1.490432475	133.9647485	-1.207091255	181.1214885	2.69752373	8	142.9814264	0.907207463	87.0445658	2.69752373
1581	5361	3111	2	task1F	a11	8	F	11	ASD	o2	early	n	p1	88	last	242.0685739	0.247636035	259.0259061	-0.502996034	224.2682106	0.678261714	34.7576955	-1.181257748	8	129.2685739	0.247636035	-59.3192272	-1.181257748
1582	5362	3112	2	task1F	a11	8	F	11	ASD	o2	early	n	p1	89	last	265.5440599	1.35557223	287.2588074	0.549642482	252.7955718	1.116383425	34.4632356	-0.566740943	8	152.7440599	1.35557223	-59.6136871	-0.566740943
1583	5363	3113	2	task1F	a11	8	F	11	ASD	o2	early	n	p1	90	last	243.3996599	0.313276109	316.8847563	1.548345308	132.5972049	-1.244635036	184.2875514	2.792980343	8	130.5996599	0.313276109	90.2106287	2.792980343
1584	5364	3114	2	task1F	a11	8	F	11	ASD	o2	early	n	p1	91	last	256.398008	0.936027286	275.332818	0.118200997	235.4963511	0.857013289	39.8364669	-0.738812292	8	143.598008	0.936027286	-54.2404558	-0.738812292
1585	5365	3115	2	task1F	a11	8	F	11	ASD	o2	early	n	p1	92	last	221.6122008	-0.809216081	231.294519	-1.65515128	211.3356007	0.460934894	19.9589183	-2.116086174	8	108.8122008	-0.809216081	-74.1180044	-2.116086174
1586	5366	3116	2	task1F	a11	8	F	11	ASD	o2	early	n	p1	93	last	202.9698459	-1.861035395	267.8080291	-0.163744605	104.230463	-2.125396131	163.5775661	1.961651526	8	90.1698459	-1.861035395	69.5006434	1.961651526
1587	5367	3117	2	task1F	a11	8	F	11	ASD	o2	early	n	p1	94	last	228.3536296	-0.450519209	271.180163	-0.036427455	191.5232031	0.100749709	79.6569599	-0.137177164	8	115.5536296	-0.450519209	-14.4199628	-0.137177164
1588	5368	3118	2	task1F	a11	8	F	11	ASD	o2	early	n	p1	95	last	236.246211	-0.043790835	285.2694021	0.478931998	192.3003519	0.115566847	92.9690502	0.363365151	8	123.446211	-0.043790835	-1.1078725	0.363365151
1589	5369	3119	2	task1F	a11	8	F	11	ASD	o2	early	n	p1	96	last	198.295232	-2.139940655	223.9444488	-1.983734574	98.43996323	-2.334535143	125.5044856	0.350800569	9	85.495232	-2.139940655	31.4275629	0.350800569
1590	5370	3120	2	task1F	a11	8	F	11	ASD	o2	early	n	p1	97	last	237.2495707	0.006939048	276.2829788	0.153253297	215.4701762	0.531828226	60.8128026	-0.378574929	9	124.4495707	0.006939048	-33.2641201	-0.378574929
1591	5371	3121	2	task1F	a11	8	F	11	ASD	o2	early	n	p1	98	last	232.7320652	-0.223180679	272.909621	0.028256503	191.9132893	0.108194602	80.9963317	-0.079938098	9	119.9320652	-0.223180679	-13.080591	-0.079938098
1592	5372	3122	2	task1F	a11	8	F	11	ASD	o2	early	n	p1	99	last	242.0410663	0.246275745	291.8439553	0.71076731	207.8445787	0.399987792	83.9993766	0.310779518	9	129.2410663	0.246275745	-10.0775461	0.310779518
1593	5373	3123	2	task1F	a11	8	F	11	ASD	o2	early	n	p1	100	last	242.9628152	0.291773567	290.1764184	0.652463876	229.7729548	0.766988421	60.4034636	-0.114524545	9	130.1628152	0.291773567	-33.6734591	-0.114524545
1594	5374	3124	2	task1F	a11	8	F	11	ASD	o2	early	n	p1	101	last	213.3131126	-1.266084447	237.7641168	-1.374457125	194.5676747	0.15845592	43.1964421	-1.532913045	9	100.5131126	-1.266084447	-50.8804806	-1.532913045
1595	5375	3125	2	task1F	a11	8	F	11	ASD	o2	early	n	p1	102	last	224.4633485	-0.656199009	257.8431457	-0.549562436	185.2484025	-0.021136085	72.5947432	-0.528426351	9	111.6633485	-0.656199009	-21.4821795	-0.528426351
1596	5376	3126	2	task1F	a11	8	F	11	ASD	o2	early	n	p1	103	last	241.6354493	0.226199433	314.9787223	1.486960007	134.4918763	-1.192722024	180.486846	2.679682032	9	128.8354493	0.226199433	86.4099233	2.679682032
1597	5377	3127	2	task1F	a11	8	F	11	ASD	o2	early	n	p1	104	last	259.5573571	1.082620405	316.8194217	1.546247275	132.0360932	-1.260151639	184.7833285	2.806398913	9	146.7573571	1.082620405	90.7064058	2.806398913
1598	5378	3128	2	task1F	a11	8	F	11	ASD	o2	early	n	p1	105	last	248.7676731	0.57439644	278.2109804	0.224010068	217.3309354	0.563290902	60.880045	-0.339280834	9	135.9676731	0.57439644	-33.1968777	-0.339280834
1599	5379	3129	2	task1F	a11	8	F	11	ASD	o2	early	n	p1	106	last	265.3170983	1.345337082	282.9496987	0.395856161	255.7726864	1.159222731	27.1770123	-0.76336657	9	152.5170983	1.345337082	-66.8999104	-0.76336657
1600	5380	3130	2	task1F	a11	8	F	11	ASD	o2	early	n	p1	107	last	217.2729697	-1.045916322	241.113391	-1.232129558	193.3776779	0.13600843	47.7357131	-1.368137988	9	104.4729697	-1.045916322	-46.3412096	-1.368137988
1601	5381	3131	2	task1F	a11	8	F	11	ASD	o2	early	n	p1	108	last	226.2415579	-0.561746055	247.2998768	-0.974357715	205.1617288	0.352450223	42.138148	-1.326807938	10	113.4415579	-0.561746055	-51.9387747	-1.326807938
1602	5382	3132	2	task1F	a11	8	F	11	ASD	o2	early	n	p1	109	last	245.4184203	0.412145682	317.9844183	1.583593033	131.7062799	-1.269302873	186.2781384	2.852895905	10	132.6184203	0.412145682	92.2012157	2.852895905
1603	5383	3133	2	task1F	a11	8	F	11	ASD	o2	early	n	p1	110	last	252.358279	0.745930731	298.8038334	0.950567119	104.8414067	-2.104011686	193.9624267	3.054578805	10	139.558279	0.745930731	99.885504	3.054578805
1604	5384	3134	2	task1F	a11	8	F	11	ASD	o2	early	n	p1	111	last	268.3254587	1.480297583	290.497587	0.663719159	249.6689971	1.070846873	40.8285899	-0.407127713	10	155.5254587	1.480297583	-53.2483328	-0.407127713
1605	5385	3135	2	task1F	a11	8	F	11	ASD	o2	early	n	p1	112	last	224.1586194	-0.672460342	279.9534384	0.287536909	195.9592833	0.184533008	83.9941551	0.103003901	10	111.3586194	-0.672460342	-10.0827676	0.103003901
1606	5386	3136	2	task1F	a11	8	F	11	ASD	o2	early	n	p1	113	last	236.6819477	-0.021733565	260.5593919	-0.442936792	208.1494787	0.405351456	52.4099132	-0.848288248	10	123.8819477	-0.021733565	-41.6670095	-0.848288248
1607	5387	3137	2	task1F	a11	8	F	11	ASD	o2	early	n	p1	114	last	223.377968	-0.714219498	282.8385864	0.391859808	174.1701537	-0.246767402	108.6684327	0.63862721	10	110.577968	-0.714219498	14.59151	0.63862721
1608	5388	3138	2	task1F	a11	8	F	11	ASD	o2	early	n	p1	115	last	253.8486821	0.816416195	315.4960167	1.503656523	132.1243269	-1.25770732	183.3716898	2.761363843	10	141.0486821	0.816416195	89.2947671	2.761363843
1609	5389	3139	2	task1F	a11	8	F	11	ASD	o2	early	n	p1	116	last	256.3441417	0.933512269	270.0211765	-0.080006315	249.3451878	1.06609825	20.6759887	-1.146104565	10	143.5441417	0.933512269	-73.400934	-1.146104565
1610	5390	3140	2	task1F	a11	8	F	11	ASD	o2	early	n	p1	117	last	223.2315718	-0.722066875	247.5965841	-0.96215744	199.0785944	0.242318677	48.5179897	-1.204476117	10	110.4315718	-0.722066875	-45.558933	-1.204476117
1611	5391	3141	2	task1F	a11	8	F	11	ASD	o2	early	n	p1	118	last	209.7659762	-1.466803768	242.3425617	-1.180391288	94.3194952	-2.490989688	148.0230665	1.310598401	10	96.9659762	-1.466803768	53.9461438	1.310598401
1612	5392	3142	2	task1F	a11	8	F	11	ASD	o2	early	n	p1	119	last	202.4813502	-1.889878702	212.5450296	-2.515308159	188.6568628	0.045575285	23.8881668	-2.560883444	10	89.6813502	-1.889878702	-70.1887559	-2.560883444
1613	5393	2897	3	task3S	a11	8	F	11	ASD	o3	late	s	p3	1	first	258.6110393	1.03889949	317.0867689	1.554829627	132.782125	-1.239535763	184.3046439	2.79436539	1	145.8110393	1.03889949	90.2277212	2.79436539
1614	5394	2898	3	task3S	a11	8	F	11	ASD	o3	late	s	p3	2	first	255.3223723	0.885705527	317.143923	1.556663443	132.4545483	-1.248573731	184.6893747	2.805237174	1	142.5223723	0.885705527	90.612452	2.805237174
1615	5395	2899	3	task3S	a11	8	F	11	ASD	o3	late	s	p3	3	first	240.3838792	0.164038951	291.2060674	0.688503761	103.1810519	-2.162422205	188.0250155	2.850925966	1	127.5838792	0.164038951	93.9480928	2.850925966
1616	5396	2900	3	task3S	a11	8	F	11	ASD	o3	late	s	p3	4	first	240.9835227	0.193861128	256.5152583	-0.602097838	223.5625413	0.666730399	32.952717	-1.268828237	1	128.1835227	0.193861128	-61.1242057	-1.268828237
1617	5397	2902	3	task3S	a11	8	F	11	ASD	o3	late	s	p3	6	first	253.0316865	0.777829525	271.3660008	-0.02945713	228.523793	0.747042038	42.8422078	-0.776499167	1	140.2316865	0.777829525	-51.2347149	-0.776499167
1618	5398	2903	3	task3S	a11	8	F	11	ASD	o3	late	s	p3	7	first	230.7261288	-0.32679791	265.4453016	-0.253909728	185.1065314	-0.023939369	80.3387702	-0.22997036	1	117.9261288	-0.32679791	-13.7381525	-0.22997036
1619	5399	2904	3	task3S	a11	8	F	11	ASD	o3	late	s	p3	8	first	250.8231463	0.672893325	263.0020634	-0.347995261	240.0460903	0.92702999	22.9559731	-1.275025251	1	138.0231463	0.672893325	-71.1209496	-1.275025251
1620	5400	2906	3	task3S	a11	8	F	11	ASD	o3	late	s	p3	10	first	243.0078119	0.293990198	268.3625827	-0.142697307	222.2659995	0.645448467	46.0965832	-0.788145774	1	130.2078119	0.293990198	-47.9803395	-0.788145774
1621	5401	2907	3	task3S	a11	8	F	11	ASD	o3	late	s	p3	11	first	260.6912201	1.134796677	290.2248356	0.654161444	209.5751098	0.430326713	80.6497258	0.22383473	1	147.8912201	1.134796677	-13.4271969	0.22383473
1622	5402	2908	3	task3S	a11	8	F	11	ASD	o3	late	s	p3	12	first	222.6003238	-0.755963139	240.8116391	-1.244871225	199.2473499	0.245419026	41.5642892	-1.490290251	1	109.8003238	-0.755963139	-52.5126335	-1.490290251
1623	5403	2909	3	task3S	a11	8	F	11	ASD	o3	late	s	p3	13	first	249.2156194	0.595930899	315.2941526	1.497144291	131.6232369	-1.271610654	183.6709157	2.768754945	2	136.4156194	0.595930899	89.593993	2.768754945
1624	5404	2910	3	task3S	a11	8	F	11	ASD	o3	late	s	p3	14	first	240.7802982	0.183762449	250.9802738	-0.824048828	225.7645863	0.702594355	25.2156875	-1.526643183	2	127.9802982	0.183762449	-68.8612352	-1.526643183
1625	5405	2911	3	task3S	a11	8	F	11	ASD	o3	late	s	p3	15	first	249.2003769	0.595198771	284.9607763	0.467918183	107.2738639	-2.020088206	177.6869124	2.48800639	2	136.4003769	0.595198771	83.6099897	2.48800639
1626	5406	2912	3	task3S	a11	8	F	11	ASD	o3	late	s	p3	16	first	241.3162887	0.210378639	287.9811242	0.575195052	207.7534266	0.398382757	80.2276976	0.176812295	2	128.5162887	0.210378639	-13.8492251	0.176812295
1627	5407	2913	3	task3S	a11	8	F	11	ASD	o3	late	s	p3	17	first	261.7762646	1.18451444	317.3622546	1.563665675	131.8477994	-1.265373368	185.5144552	2.829039043	2	148.9762646	1.18451444	91.4375325	2.829039043
1628	5408	2914	3	task3S	a11	8	F	11	ASD	o3	late	s	p3	18	first	231.0700791	-0.308967223	256.809677	-0.590426282	194.3179173	0.153756029	62.4917597	-0.744182311	2	118.2700791	-0.308967223	-31.585163	-0.744182311
1629	5409	2915	3	task3S	a11	8	F	11	ASD	o3	late	s	p3	19	first	237.6106088	0.025140668	272.141817	-0.000409612	202.0495752	0.296520737	70.0922418	-0.296930349	2	124.8106088	0.025140668	-23.9846809	-0.296930349
1630	5410	2916	3	task3S	a11	8	F	11	ASD	o3	late	s	p3	20	first	258.9360477	1.053933244	316.9918606	1.551783719	131.8028437	-1.266621175	185.1890169	2.818404894	2	146.1360477	1.053933244	91.1120942	2.818404894
1631	5411	2917	3	task3S	a11	8	F	11	ASD	o3	late	s	p3	21	first	228.5833379	-0.438484292	317.1231141	1.555995818	89.2929259	-2.691376583	227.8301882	4.247372401	2	115.7833379	-0.438484292	133.7532655	4.247372401
1632	5412	2918	3	task3S	a11	8	F	11	ASD	o3	late	s	p3	22	first	217.277322	-1.045676548	237.3948577	-1.390271355	198.846698	0.238054024	38.5481597	-1.628325379	2	104.477322	-1.045676548	-55.528763	-1.628325379
1633	5413	2920	3	task3S	a11	8	F	11	ASD	o3	late	s	p3	24	first	257.2416629	0.975348719	294.1136633	0.789591885	209.5886938	0.43056387	84.5249695	0.359028015	2	144.4416629	0.975348719	-9.5519532	0.359028015
1634	5414	2921	3	task3S	a11	8	F	11	ASD	o3	late	s	p3	25	first	269.0047861	1.510563982	291.426331	0.696196904	217.665711	0.568922857	73.76062	0.127274047	2	156.2047861	1.510563982	-20.3163027	0.127274047
1635	5415	2922	3	task3S	a11	8	F	11	ASD	o3	late	s	p3	26	first	254.7140027	0.857150062	269.8149235	-0.087781201	211.8663451	0.470112494	57.9485784	-0.557893695	3	141.9140027	0.857150062	-36.1283443	-0.557893695
1636	5416	2923	3	task3S	a11	8	F	11	ASD	o3	late	s	p3	27	first	220.4685023	-0.871150723	246.9199635	-0.990000717	195.1920415	0.170178802	51.727922	-1.160179518	3	107.6685023	-0.871150723	-42.3490007	-1.160179518
1637	5417	2924	3	task3S	a11	8	F	11	ASD	o3	late	s	p3	28	first	257.9955307	1.010376367	289.7526441	0.637593721	214.6130092	0.517243284	75.1396349	0.120350437	3	145.1955307	1.010376367	-18.9372878	0.120350437
1638	5418	2925	3	task3S	a11	8	F	11	ASD	o3	late	s	p3	29	first	258.5164789	1.034521908	271.5781918	-0.021504194	249.9119159	1.074405205	21.6662759	-1.095909399	3	145.7164789	1.034521908	-72.4106468	-1.095909399
1639	5419	2926	3	task3S	a11	8	F	11	ASD	o3	late	s	p3	30	first	223.8497503	-0.688965173	256.6763026	-0.595711946	199.8858771	0.257126226	56.7904255	-0.852838172	3	111.0497503	-0.688965173	-37.2864972	-0.852838172
1640	5420	2927	3	task3S	a11	8	F	11	ASD	o3	late	s	p3	31	first	217.799192	-1.016960837	230.3437979	-1.697060307	194.6698581	0.16037705	35.6739398	-1.857437357	3	104.999192	-1.016960837	-58.4029829	-1.857437357
1641	5421	2928	3	task3S	a11	8	F	11	ASD	o3	late	s	p3	32	first	233.8527007	-0.165682071	271.3617884	-0.029615074	199.2919229	0.246237475	72.0698655	-0.275852549	3	121.0527007	-0.165682071	-22.0070572	-0.275852549
1642	5422	2929	3	task3S	a11	8	F	11	ASD	o3	late	s	p3	33	first	210.2382632	-1.439883761	267.9979799	-0.156530387	194.209457	0.151713161	73.7885229	-0.308243548	3	97.4382632	-1.439883761	-20.2883998	-0.308243548
1643	5423	2930	3	task3S	a11	8	F	11	ASD	o3	late	s	p3	34	first	260.167108	1.110707199	282.0639844	0.363956158	199.7162763	0.254020299	82.3477081	0.109935859	3	147.367108	1.110707199	-11.7292146	0.109935859
1644	5424	2931	3	task3S	a11	8	F	11	ASD	o3	late	s	p3	35	first	239.68423	0.129148991	253.6594832	-0.716008733	230.8462173	0.784039658	22.8132659	-1.500048392	3	126.88423	0.129148991	-71.2636568	-1.500048392
1645	5425	2932	3	task3S	a11	8	F	11	ASD	o3	late	s	p3	36	first	255.8254485	0.909267415	264.6349765	-0.285017841	249.3214379	1.065749718	15.3135386	-1.350767559	3	143.0254485	0.909267415	-78.7633841	-1.350767559
1646	5426	2933	3	task3S	a11	8	F	11	ASD	o3	late	s	p3	37	first	240.1300936	0.151394975	316.5119047	1.536366434	132.1435559	-1.257174839	184.3683488	2.793541274	3	127.3300936	0.151394975	90.2914261	2.793541274
1647	5427	2934	3	task3S	a11	8	F	11	ASD	o3	late	s	p3	38	first	217.7337569	-1.020557605	229.4498952	-1.736622783	195.9750535	0.18482746	33.4748417	-1.921450243	3	104.9337569	-1.020557605	-60.602081	-1.921450243
1648	5428	2935	3	task3S	a11	8	F	11	ASD	o3	late	s	p3	39	first	249.440705	0.606737002	317.1948933	1.558298571	132.9948107	-1.233679612	184.2000826	2.791978182	4	136.640705	0.606737002	90.1231599	2.791978182
1649	5429	2936	3	task3S	a11	8	F	11	ASD	o3	late	s	p3	40	first	251.3365576	0.69736966	283.4970582	0.415520049	204.0137586	0.331919071	79.4832996	0.083600978	4	138.5365576	0.69736966	-14.5936231	0.083600978
1650	5430	2937	3	task3S	a11	8	F	11	ASD	o3	late	s	p3	41	first	229.6453213	-0.38300142	250.9294801	-0.826108224	203.3857855	0.320638995	47.5436946	-1.146747219	4	116.8453213	-0.38300142	-46.5332281	-1.146747219
1651	5431	2938	3	task3S	a11	8	F	11	ASD	o3	late	s	p3	42	first	276.1871114	1.825965282	292.3062191	0.726870842	257.8288215	1.188519441	34.4773976	-0.461648598	4	163.3871114	1.825965282	-59.5995251	-0.461648598
1652	5432	2939	3	task3S	a11	8	F	11	ASD	o3	late	s	p3	43	middle	248.9989788	0.58552101	279.5603924	0.273241772	211.3750655	0.461618109	68.1853269	-0.188376337	4	136.1989788	0.58552101	-25.8915958	-0.188376337
1653	5433	2940	3	task3S	a11	8	F	11	ASD	o3	late	s	p3	44	middle	240.2824149	0.158985451	282.2998933	0.37246246	208.9263317	0.418982073	73.3735616	-0.046519612	4	127.4824149	0.158985451	-20.7033611	-0.046519612
1654	5434	2941	3	task3S	a11	8	F	11	ASD	o3	late	s	p3	45	middle	249.3768383	0.603671826	316.5381771	1.537210969	131.7508863	-1.268063853	184.7872908	2.805274821	4	136.5768383	0.603671826	90.7103681	2.805274821
1655	5435	2942	3	task3S	a11	8	F	11	ASD	o3	late	s	p3	46	middle	254.0042945	0.823751681	274.0679335	0.071350083	240.8708088	0.939579515	33.1971247	-0.868229432	4	141.2042945	0.823751681	-60.879798	-0.868229432
1656	5436	2943	3	task3S	a11	8	F	11	ASD	o3	late	s	p3	47	middle	215.2265357	-1.159192358	238.6271194	-1.337592952	200.6719568	0.271487504	37.9551626	-1.609080456	4	102.4265357	-1.159192358	-56.1217601	-1.609080456
1657	5437	2944	3	task3S	a11	8	F	11	ASD	o3	late	s	p3	48	middle	251.9242746	0.725327138	279.96764	0.288053047	196.2926611	0.190752613	83.6749789	0.097300434	4	139.1242746	0.725327138	-10.4019438	0.097300434
1658	5438	2945	3	task3S	a11	8	F	11	ASD	o3	late	s	p3	49	middle	208.4990211	-1.539319746	226.2129298	-1.881185881	191.2834136	0.096165737	34.9295162	-1.977351617	4	95.6990211	-1.539319746	-59.1474065	-1.977351617
1659	5439	2946	3	task3S	a11	8	F	11	ASD	o3	late	s	p3	50	middle	238.076032	0.048564066	264.5697853	-0.287524648	211.5528731	0.464694738	53.0169122	-0.752219387	4	125.276032	0.048564066	-41.0600105	-0.752219387
1660	5440	2947	3	task3S	a11	8	F	11	ASD	o3	late	s	p3	51	middle	236.7043517	-0.020600558	251.1496468	-0.817184725	203.7304371	0.326834164	47.4192097	-1.14401889	5	123.9043517	-0.020600558	-46.657713	-1.14401889
1661	5441	2948	3	task3S	a11	8	F	11	ASD	o3	late	s	p3	52	middle	239.4623272	0.118061913	273.9658037	0.067557799	224.069682	0.675021238	49.8961217	-0.607463439	5	126.6623272	0.118061913	-44.180801	-0.607463439
1662	5442	2949	3	task3S	a11	8	F	11	ASD	o3	late	s	p3	53	middle	254.8033225	0.861346797	317.874847	1.58008639	131.4679599	-1.275929742	186.4068871	2.856016132	5	142.0033225	0.861346797	92.3299644	2.856016132
1663	5443	2950	3	task3S	a11	8	F	11	ASD	o3	late	s	p3	54	middle	234.2770502	-0.143981047	247.6128908	-0.961487351	216.4439634	0.548327262	31.1689274	-1.509814612	5	121.4770502	-0.143981047	-62.9079953	-1.509814612
1664	5444	2951	3	task3S	a11	8	F	11	ASD	o3	late	s	p3	55	middle	217.0775079	-1.056689511	252.4954804	-0.762806699	196.3924316	0.192611911	56.1030488	-0.955418609	5	104.2775079	-1.056689511	-37.9738739	-0.955418609
1665	5445	2952	3	task3S	a11	8	F	11	ASD	o3	late	s	p3	56	middle	233.3643767	-0.190703505	284.222588	0.44152627	192.1162659	0.112062478	92.1063221	0.329463792	5	120.5643767	-0.190703505	-1.9706006	0.329463792
1666	5446	2953	3	task3S	a11	8	F	11	ASD	o3	late	s	p3	57	middle	253.8341197	0.815729501	317.9105334	1.581228605	131.8243538	-1.26602408	186.0861796	2.847252685	5	141.0341197	0.815729501	92.0092569	2.847252685
1667	5447	2954	3	task3S	a11	8	F	11	ASD	o3	late	s	p3	58	middle	242.7323414	0.28041351	274.2700838	0.078852164	228.9103151	0.753225576	45.3597687	-0.674373412	5	129.9323414	0.28041351	-48.717154	-0.674373412
1668	5448	2955	3	task3S	a11	8	F	11	ASD	o3	late	s	p3	59	middle	227.3461092	-0.50344879	314.2952876	1.464858948	132.4903281	-1.247585466	181.8049595	2.712444414	5	114.5461092	-0.50344879	87.7280368	2.712444414
1669	5449	2956	3	task3S	a11	8	F	11	ASD	o3	late	s	p3	60	middle	253.1867041	0.785160569	269.6893964	-0.092515964	244.2045599	0.989874184	25.4848365	-1.082390148	5	140.3867041	0.785160569	-68.5920862	-1.082390148
1670	5450	2957	3	task3S	a11	8	F	11	ASD	o3	late	s	p3	61	middle	220.3685789	-0.876577123	240.3455974	-1.26458154	206.5999773	0.378011404	33.7456201	-1.642592944	5	107.5685789	-0.876577123	-60.3313026	-1.642592944
1671	5451	2958	3	task3S	a11	8	F	11	ASD	o3	late	s	p3	62	middle	248.5033734	0.561672365	291.6153857	0.702795378	127.6447222	-1.383915211	163.9706635	2.08671059	5	135.7033734	0.561672365	69.8937408	2.08671059
1672	5452	2959	3	task3S	a11	8	F	11	ASD	o3	late	s	p3	63	middle	257.7569971	0.999304244	270.7624254	-0.052113233	239.6548988	0.921062247	31.1075266	-0.97317548	5	144.9569971	0.999304244	-62.9693961	-0.97317548
1673	5453	2960	3	task3S	a11	8	F	11	ASD	o3	late	s	p3	64	middle	229.7836745	-0.375792114	243.5213779	-1.131018464	221.655218	0.635379813	21.8661599	-1.766398277	6	116.9836745	-0.375792114	-72.2107628	-1.766398277
1674	5454	2961	3	task3S	a11	8	F	11	ASD	o3	late	s	p3	65	middle	228.028752	-0.467560938	240.5361632	-1.256517321	210.4653013	0.445835727	30.0708619	-1.702353048	6	115.228752	-0.467560938	-64.0060608	-1.702353048
1675	5455	2962	3	task3S	a11	8	F	11	ASD	o3	late	s	p3	66	middle	237.4249511	0.015784252	256.0426629	-0.620860841	222.4880001	0.649101264	33.5546628	-1.269962104	6	124.6249511	0.015784252	-60.5222599	-1.269962104
1676	5456	2963	3	task3S	a11	8	F	11	ASD	o3	late	s	p3	67	middle	214.0199626	-1.226485483	227.6240061	-1.817914438	206.4819792	0.375921001	21.1420269	-2.193835439	6	101.2199626	-1.226485483	-72.9348958	-2.193835439
1677	5457	2964	3	task3S	a11	8	F	11	ASD	o3	late	s	p3	68	middle	228.9226664	-0.420728245	238.8012184	-1.330172271	206.2489829	0.37178983	32.5522355	-1.7019621	6	116.1226664	-0.420728245	-61.5246872	-1.7019621
1678	5458	2965	3	task3S	a11	8	F	11	ASD	o3	late	s	p3	69	middle	240.3212499	0.160919907	266.4228929	-0.216506467	211.1882499	0.458382824	55.234643	-0.674889291	6	127.5212499	0.160919907	-38.8422797	-0.674889291
1679	5459	2966	3	task3S	a11	8	F	11	ASD	o3	late	s	p3	70	middle	236.1039205	-0.051002484	264.9207566	-0.274035978	205.7043143	0.362114277	59.2164423	-0.636150255	6	123.3039205	-0.051002484	-34.8604804	-0.636150255
1680	5460	2967	3	task3S	a11	8	F	11	ASD	o3	late	s	p3	71	middle	256.158567	0.924843743	298.9258339	0.954720603	232.1344337	0.804401557	66.7914002	0.150319046	6	143.358567	0.924843743	-27.2855225	0.150319046
1681	5461	2968	3	task3S	a11	8	F	11	ASD	o3	late	s	p3	72	middle	219.7085807	-0.912480634	279.4162137	0.267992935	201.6782845	0.289790713	77.7379292	-0.021797778	6	106.9085807	-0.912480634	-16.3389935	-0.021797778
1682	5462	2969	3	task3S	a11	8	F	11	ASD	o3	late	s	p3	73	middle	261.455309	1.169829447	266.3758274	-0.218304075	256.3958602	1.168126783	9.9799672	-1.386430858	6	148.655309	1.169829447	-84.0969555	-1.386430858
1683	5463	2970	3	task3S	a11	8	F	11	ASD	o3	late	s	p3	74	middle	247.7911599	0.52731707	299.8962384	0.987697597	220.423998	0.614998702	79.4722404	0.372698895	6	134.9911599	0.52731707	-14.6046823	0.372698895
1684	5464	2971	3	task3S	a11	8	F	11	ASD	o3	late	s	p3	75	middle	266.4410296	1.395936899	289.1494471	0.616390107	214.1477503	0.509302361	75.0016968	0.107087746	6	153.6410296	1.395936899	-19.0752259	0.107087746
1685	5465	2972	3	task3S	a11	8	F	11	ASD	o3	late	s	p3	76	middle	235.0429323	-0.104913518	279.4041379	0.267553191	206.9756753	0.384659162	72.4284626	-0.117105971	6	122.2429323	-0.104913518	-21.6484601	-0.117105971
1686	5466	2973	3	task3S	a11	8	F	11	ASD	o3	late	s	p3	77	middle	233.7440175	-0.171246411	316.8590569	1.547520097	131.7699647	-1.267534045	185.0890922	2.815054142	7	120.9440175	-0.171246411	91.0121695	2.815054142
1687	5467	2974	3	task3S	a11	8	F	11	ASD	o3	late	s	p3	78	middle	257.8789524	1.004966378	287.3150311	0.551633748	208.5686413	0.412712365	78.7463898	0.138921383	7	145.0789524	1.004966378	-15.3305329	0.138921383
1688	5468	2975	3	task3S	a11	8	F	11	ASD	o3	late	s	p3	79	middle	259.8200171	1.094727324	314.8358257	1.482342954	133.4537385	-1.221075199	181.3820872	2.703418153	7	147.0200171	1.094727324	87.3051645	2.703418153
1689	5469	2976	3	task3S	a11	8	F	11	ASD	o3	late	s	p3	80	middle	259.619216	1.085472801	317.2424927	1.559825322	132.3804813	-1.250620367	184.8620114	2.810445689	7	146.819216	1.085472801	90.7850887	2.810445689
1690	5470	2977	3	task3S	a11	8	F	11	ASD	o3	late	s	p3	81	middle	216.2773167	-1.100894705	229.302154	-1.743176374	119.9740459	-1.610682415	109.3281081	-0.132493959	7	103.4773167	-1.100894705	15.2511854	-0.132493959
1691	5471	2978	3	task3S	a11	8	F	11	ASD	o3	late	s	p3	82	middle	236.6503312	-0.023332645	244.284342	-1.099190179	230.3531963	0.776216754	13.9311457	-1.875406933	7	123.8503312	-0.023332645	-80.145777	-1.875406933
1692	5472	2979	3	task3S	a11	8	F	11	ASD	o3	late	s	p3	83	middle	259.5333003	1.081510931	285.2880149	0.479595845	225.7272592	0.701989341	59.5607557	-0.222393496	7	146.7333003	1.081510931	-34.516167	-0.222393496
1693	5473	2980	3	task3S	a11	8	F	11	ASD	o3	late	s	p3	84	middle	249.2519554	0.59767601	317.2669389	1.560609346	131.6079585	-1.272035402	185.6589804	2.832644748	7	136.4519554	0.59767601	91.5820577	2.832644748
1694	5474	2981	3	task3S	a11	8	F	11	ASD	o3	late	s	p3	85	last	248.7539269	0.573734995	270.99705	-0.043300254	216.7289276	0.553141419	54.2681224	-0.596441672	7	135.9539269	0.573734995	-39.8088003	-0.596441672
1695	5475	2982	3	task3S	a11	8	F	11	ASD	o3	late	s	p3	86	last	244.2482582	0.354936074	278.2055334	0.223810857	216.9887595	0.557525479	61.2167739	-0.333714623	7	131.4482582	0.354936074	-32.8601488	-0.333714623
1696	5476	2983	3	task3S	a11	8	F	11	ASD	o3	late	s	p3	87	last	258.6508456	1.040741806	276.9924127	0.179346447	230.9013881	0.78491403	46.0910246	-0.605567583	7	145.8508456	1.040741806	-47.9858981	-0.605567583
1697	5477	2984	3	task3S	a11	8	F	11	ASD	o3	late	s	p3	88	last	248.2964115	0.55169923	317.9212708	1.581572252	132.2140282	-1.255224016	185.7072426	2.836796269	7	135.4964115	0.55169923	91.6303199	2.836796269
1698	5478	2985	3	task3S	a11	8	F	11	ASD	o3	late	s	p3	89	last	249.9370295	0.630530558	276.536601	0.16258927	211.9333664	0.471269788	64.6032346	-0.308680518	8	137.1370295	0.630530558	-29.4736881	-0.308680518
1699	5479	2986	3	task3S	a11	8	F	11	ASD	o3	late	s	p3	90	last	250.5564494	0.660159055	297.7951051	0.916160039	221.7028472	0.636165971	76.0922579	0.279994068	8	137.7564494	0.660159055	-17.9846648	0.279994068
1700	5480	2987	3	task3S	a11	8	F	11	ASD	o3	late	s	p3	91	last	211.0985022	-1.391005803	315.6204933	1.507670121	118.1614096	-1.666386388	197.4590837	3.174056509	8	98.2985022	-1.391005803	103.382161	3.174056509
1701	5481	2988	3	task3S	a11	8	F	11	ASD	o3	late	s	p3	92	last	257.6137798	0.992651537	316.1203288	1.523770791	131.8895256	-1.264215582	184.2308032	2.787986373	8	144.8137798	0.992651537	90.1538805	2.787986373
1702	5482	2989	3	task3S	a11	8	F	11	ASD	o3	late	s	p3	93	last	230.4524239	-0.341006016	284.9374064	0.467083705	95.55942602	-2.443201777	189.3779804	2.910285482	8	117.6524239	-0.341006016	95.3010577	2.910285482
1703	5483	2990	3	task3S	a11	8	F	11	ASD	o3	late	s	p3	94	last	253.3574551	0.793230478	317.8665733	1.579821556	132.79556	-1.239165562	185.0710133	2.818987117	8	140.5574551	0.793230478	90.9940906	2.818987117
1704	5484	2991	3	task3S	a11	8	F	11	ASD	o3	late	s	p3	95	last	204.3700729	-1.778741834	273.6002076	0.053970885	105.9932139	-2.064032554	167.6069937	2.118003439	8	91.5700729	-1.778741834	73.530071	2.118003439
1705	5485	2992	3	task3S	a11	8	F	11	ASD	o3	late	s	p3	96	last	217.2344608	-1.048038034	248.067617	-0.942819087	181.798852	-0.089913284	66.268765	-0.852905803	8	104.4344608	-1.048038034	-27.8081577	-0.852905803
1706	5486	2993	3	task3S	a11	8	F	11	ASD	o3	late	s	p3	97	last	274.4548577	1.750652915	296.5646112	0.87403053	260.9032412	1.231892127	35.66137	-0.357861597	8	161.6548577	1.750652915	-58.4155527	-0.357861597
1707	5487	2994	3	task3S	a11	8	F	11	ASD	o3	late	s	p3	98	last	229.813216	-0.374253328	248.8333145	-0.911461441	213.2576958	0.494062944	35.5756187	-1.405524385	8	117.013216	-0.374253328	-58.501304	-1.405524385
1708	5488	2995	3	task3S	a11	8	F	11	ASD	o3	late	s	p3	99	last	249.3702947	0.603357732	278.1889032	0.223202623	205.24686	0.353968194	72.9420432	-0.130765571	8	136.5702947	0.603357732	-21.1348795	-0.130765571
1709	5489	2996	3	task3S	a11	8	F	11	ASD	o3	late	s	p3	100	last	233.3317119	-0.192379098	315.9398695	1.517960785	127.8843583	-1.377052382	188.0555112	2.895013167	8	120.5317119	-0.192379098	93.9785885	2.895013167
1710	5490	2997	3	task3S	a11	8	F	11	ASD	o3	late	s	p3	101	last	263.5221705	1.264082543	316.1017938	1.523174197	131.7749116	-1.267396682	184.3268822	2.790570879	8	150.7221705	1.264082543	90.2499595	2.790570879
1711	5491	2998	3	task3S	a11	8	F	11	ASD	o3	late	s	p3	102	last	248.4786596	0.560481887	259.7124502	-0.476063575	241.1185438	0.943340842	18.5939064	-1.419404417	9	135.6786596	0.560481887	-75.4830163	-1.419404417
1712	5492	2999	3	task3S	a11	8	F	11	ASD	o3	late	s	p3	103	last	231.2250935	-0.300939814	239.7407355	-1.290220051	219.5248248	0.600042099	20.2159107	-1.89026215	9	118.4250935	-0.300939814	-73.861012	-1.89026215
1713	5493	3000	3	task3S	a11	8	F	11	ASD	o3	late	s	p3	104	last	228.056009	-0.466130216	246.4910771	-1.007689143	214.3028853	0.511952082	32.1881918	-1.519641225	9	115.256009	-0.466130216	-61.8887309	-1.519641225
1714	5494	3001	3	task3S	a11	8	F	11	ASD	o3	late	s	p3	105	last	237.7831256	0.033828285	265.8526542	-0.238307447	211.0545818	0.456066194	54.7980724	-0.694373641	9	124.9831256	0.033828285	-39.2788503	-0.694373641
1715	5495	3002	3	task3S	a11	8	F	11	ASD	o3	late	s	p3	106	last	232.65836	-0.226972112	314.4079284	1.468504856	133.1358649	-1.229800946	181.2720635	2.698305803	9	119.85836	-0.226972112	87.1951408	2.698305803
1716	5496	3003	3	task3S	a11	8	F	11	ASD	o3	late	s	p3	107	last	262.9260375	1.236973738	273.8666941	0.063876309	248.7947	1.058011245	25.0719941	-0.994134936	9	150.1260375	1.236973738	-69.0049286	-0.994134936
1717	5497	3004	3	task3S	a11	8	F	11	ASD	o3	late	s	p3	108	last	271.6424848	1.627362488	299.0400404	0.958607205	257.1648345	1.179084284	41.8752059	-0.220477079	9	158.8424848	1.627362488	-52.2017168	-0.220477079
1718	5498	3005	3	task3S	a11	8	F	11	ASD	o3	late	s	p3	109	last	276.9203466	1.857701613	291.3119148	0.692201417	260.0378715	1.219735737	31.2740433	-0.52753432	9	164.1203466	1.857701613	-62.8028794	-0.52753432
1719	5499	3006	3	task3S	a11	8	F	11	ASD	o3	late	s	p3	110	last	239.041213	0.096993224	260.1496746	-0.458948768	217.7279185	0.569968424	42.4217561	-1.028917192	9	126.241213	0.096993224	-51.6551666	-1.028917192
1720	5500	3007	3	task3S	a11	8	F	11	ASD	o3	late	s	p3	111	last	264.0631346	1.288629552	278.6939853	0.241659317	237.5721699	0.889124697	41.1218154	-0.64746538	9	151.2631346	1.288629552	-52.9551073	-0.64746538
1721	5501	3008	3	task3S	a11	8	F	11	ASD	o3	late	s	p3	112	last	239.3118954	0.110539943	298.434825	0.93799397	193.2331175	0.133272112	105.2017075	0.804721858	9	126.5118954	0.110539943	11.1247848	0.804721858
1722	5502	3009	3	task3S	a11	8	F	11	ASD	o3	late	s	p3	113	last	231.9486484	-0.263541624	260.7138004	-0.436908955	208.1091052	0.404641675	52.6046952	-0.84155063	9	119.1486484	-0.263541624	-41.4722275	-0.84155063
1723	5503	3010	3	task3S	a11	8	F	11	ASD	o3	late	s	p3	114	last	215.081317	-1.167271513	260.6734785	-0.438482707	191.3725692	0.097870764	69.3009093	-0.536353471	9	102.281317	-1.167271513	-24.7760134	-0.536353471
1724	5504	3011	3	task3S	a11	8	F	11	ASD	o3	late	s	p3	115	last	235.9844907	-0.057058849	316.8238125	1.546388286	131.7580347	-1.267865332	185.0657778	2.814253619	10	123.1844907	-0.057058849	90.9888551	2.814253619
1725	5505	3012	3	task3S	a11	8	F	11	ASD	o3	late	s	p3	116	last	244.1398119	0.349620228	260.7448201	-0.435698431	203.6560304	0.325497579	57.0887897	-0.76119601	10	131.3398119	0.349620228	-36.988133	-0.76119601
1726	5506	3013	3	task3S	a11	8	F	11	ASD	o3	late	s	p3	117	last	247.979635	0.536418209	261.367432	-0.411431804	237.3405955	0.885556343	24.0268365	-1.296988147	10	135.179635	0.536418209	-70.0500862	-1.296988147
1727	5507	3014	3	task3S	a11	8	F	11	ASD	o3	late	s	p3	118	last	227.8976875	-0.474442911	279.1563135	0.2585244	194.2115506	0.151752605	84.9447629	0.106771795	10	115.0976875	-0.474442911	-9.1321598	0.106771795
1728	5508	3015	3	task3S	a11	8	F	11	ASD	o3	late	s	p3	119	last	232.4982422	-0.235212794	238.8400331	-1.328518596	211.828647	0.46946138	27.0113861	-1.797979976	10	119.6982422	-0.235212794	-67.0655366	-1.797979976
1729	5509	3016	3	task3S	a11	8	F	11	ASD	o3	late	s	p3	120	last	259.9462766	1.100542711	291.4052942	0.695462403	225.5629853	0.699325528	65.8423089	-0.003863125	10	147.1462766	1.100542711	-28.2346138	-0.003863125
1730	5510	3017	3	task3S	a11	8	F	11	ASD	o3	late	s	p3	121	last	218.0915794	-1.000902384	251.7751718	-0.791874413	201.5188195	0.286896442	50.2563523	-1.078770855	10	105.2915794	-1.000902384	-43.8205704	-1.078770855
1731	5511	3018	3	task3S	a11	8	F	11	ASD	o3	late	s	p3	122	last	271.279343	1.611349895	292.2360181	0.724426944	251.121151	1.092067062	41.1148671	-0.367640118	10	158.479343	1.611349895	-52.9620556	-0.367640118
1732	5512	3019	3	task3S	a11	8	F	11	ASD	o3	late	s	p3	123	last	239.0317143	0.096517568	265.4485866	-0.253783812	214.9726072	0.523369027	50.4759794	-0.777152839	10	126.2317143	0.096517568	-43.6009433	-0.777152839
1733	5513	3020	3	task3S	a11	8	F	11	ASD	o3	late	s	p3	124	last	238.2478257	0.057198375	276.5571656	0.163345889	195.8760517	0.182978561	80.6811139	-0.019632672	10	125.4478257	0.057198375	-13.3958088	-0.019632672
1734	5514	3021	3	task3S	a11	8	F	11	ASD	o3	late	s	p3	125	last	256.4176592	0.936944668	297.8665053	0.918599284	212.51623	0.481319005	85.3502753	0.437280279	10	143.6176592	0.936944668	-8.7266474	0.437280279
1735	5515	3022	3	task3S	a11	8	F	11	ASD	o3	late	s	p3	126	last	224.9126925	-0.632260789	236.0478033	-1.448170826	209.7136287	0.432744328	26.3341746	-1.880915154	10	112.1126925	-0.632260789	-67.7427481	-1.880915154
1736	5516	2745	4	task2S	a11	8	F	11	ASD	o4	late	s	p2	1	first	216.5462809	-1.086018017	316.154186	1.524860476	149.8071014	-0.79811947	166.3470846	2.322979946	1	103.7462809	-1.086018017	72.2701619	2.322979946
1737	5517	2746	4	task2S	a11	8	F	11	ASD	o4	late	s	p2	2	first	287.9311941	2.3244299	296.3833502	0.867809769	276.1753929	1.440039349	20.2079573	-0.57222958	1	175.1311941	2.3244299	-73.8689654	-0.57222958
1738	5518	2747	4	task2S	a11	8	F	11	ASD	o4	late	s	p2	3	first	241.43181	0.216107446	273.9957223	0.068668883	187.3032293	0.019226997	86.692493	0.049441885	1	128.63181	0.216107446	-7.3844297	0.049441885
1739	5519	2748	4	task2S	a11	8	F	11	ASD	o4	late	s	p2	4	first	288.4911162	2.347684541	297.1326994	0.893502348	282.9681485	1.528946197	14.1645509	-0.635443849	1	175.6911162	2.347684541	-79.9123718	-0.635443849
1740	5520	2749	4	task2S	a11	8	F	11	ASD	o4	late	s	p2	5	first	259.2785185	1.069754344	267.0848831	-0.191256157	253.4273997	1.125517158	13.6574834	-1.316773315	1	146.4785185	1.069754344	-80.4194393	-1.316773315
1741	5521	2750	4	task2S	a11	8	F	11	ASD	o4	late	s	p2	6	first	224.655339	-0.645965106	238.3082487	-1.351198337	207.2672309	0.389809758	31.0410178	-1.741008095	1	111.855339	-0.645965106	-63.0359049	-1.741008095
1742	5522	2751	4	task2S	a11	8	F	11	ASD	o4	late	s	p2	7	first	230.9910484	-0.313061894	282.0804867	0.364551422	201.7917487	0.291848681	80.288738	0.072702741	1	118.1910484	-0.313061894	-13.7881847	0.072702741
1743	5523	2752	4	task2S	a11	8	F	11	ASD	o4	late	s	p2	8	first	229.4655311	-0.392376418	254.4535588	-0.684206506	192.1984444	0.11362729	62.2551144	-0.797833796	1	116.6655311	-0.392376418	-31.8218083	-0.797833796
1744	5524	2753	4	task2S	a11	8	F	11	ASD	o4	late	s	p2	9	first	192.4527606	-2.497917455	228.3691969	-1.784658808	94.65333202	-2.478061832	133.7158649	0.693403025	1	79.6527606	-2.497917455	39.6389422	0.693403025
1745	5525	2754	4	task2S	a11	8	F	11	ASD	o4	late	s	p2	10	first	191.2517578	-2.572850124	207.2402089	-2.772479368	177.1140292	-0.185438925	30.1261797	-2.587040443	1	78.4517578	-2.572850124	-63.950743	-2.587040443
1746	5526	2755	4	task2S	a11	8	F	11	ASD	o4	late	s	p2	11	first	254.7375431	0.858256262	288.073705	0.578465542	229.8546325	0.768288856	58.2190725	-0.189823314	1	141.9375431	0.858256262	-35.8578502	-0.189823314
1747	5527	2756	4	task2S	a11	8	F	11	ASD	o4	late	s	p2	12	first	247.8595344	0.530619557	272.6204149	0.017468415	223.5512247	0.666545178	49.0691902	-0.649076764	1	135.0595344	0.530619557	-45.0077325	-0.649076764
1748	5528	2757	4	task2S	a11	8	F	11	ASD	o4	late	s	p2	13	first	237.9326351	0.041352201	256.5663361	-0.600072015	190.52155	0.08156323	66.0447861	-0.681635246	1	125.1326351	0.041352201	-28.0321366	-0.681635246
1749	5529	2758	4	task2S	a11	8	F	11	ASD	o4	late	s	p2	14	first	262.8050305	1.23146351	298.2818168	0.932775992	208.7481709	0.415860558	89.5336459	0.516915434	1	150.0050305	1.23146351	-4.5432768	0.516915434
1750	5530	2759	4	task2S	a11	8	F	11	ASD	o4	late	s	p2	15	first	256.4365623	0.937827061	316.1906331	1.526033386	131.8610838	-1.265004723	184.3295493	2.791038109	1	143.6365623	0.937827061	90.2526266	2.791038109
1751	5531	2760	4	task2S	a11	8	F	11	ASD	o4	late	s	p2	16	first	240.5238255	0.171005575	280.3971556	0.303650866	217.8607047	0.572199259	62.5364509	-0.268548394	2	127.7238255	0.171005575	-31.5404718	-0.268548394
1752	5532	2761	4	task2S	a11	8	F	11	ASD	o4	late	s	p2	17	first	237.0104534	-0.005131227	317.113758	1.555695626	134.2465734	-1.199401835	182.8671846	2.755097462	2	124.2104534	-0.005131227	88.7902619	2.755097462
1753	5533	2762	4	task2S	a11	8	F	11	ASD	o4	late	s	p2	18	first	233.4264437	-0.187520326	260.190314	-0.457359432	189.9785898	0.071120727	70.2117242	-0.528480159	2	120.6264437	-0.187520326	-23.8651985	-0.528480159
1754	5534	2763	4	task2S	a11	8	F	11	ASD	o4	late	s	p2	19	first	231.116123	-0.306582281	251.0676253	-0.820508195	211.5885922	0.465312479	39.4790331	-1.285820674	2	118.316123	-0.306582281	-54.5978896	-1.285820674
1755	5535	2764	4	task2S	a11	8	F	11	ASD	o4	late	s	p2	20	first	231.901346	-0.265982964	280.3622007	0.302382375	209.5338999	0.429607155	70.8283008	-0.12722478	2	119.101346	-0.265982964	-23.2486219	-0.12722478
1756	5536	2765	4	task2S	a11	8	F	11	ASD	o4	late	s	p2	21	first	251.4472368	0.702639621	268.3099416	-0.144693356	234.7278225	0.845052863	33.5821191	-0.989746219	2	138.6472368	0.702639621	-60.4948036	-0.989746219
1757	5537	2766	4	task2S	a11	8	F	11	ASD	o4	late	s	p2	22	first	278.0456949	1.906246536	297.1979395	0.895736137	260.745683	1.229681813	36.4522565	-0.333945676	2	165.2456949	1.906246536	-57.6246662	-0.333945676
1758	5538	2767	4	task2S	a11	8	F	11	ASD	o4	late	s	p2	23	first	228.5573735	-0.439844017	243.1160242	-1.14796904	217.8299574	0.571682819	25.2860668	-1.719651859	2	115.7573735	-0.439844017	-68.7908559	-1.719651859
1759	5539	2768	4	task2S	a11	8	F	11	ASD	o4	late	s	p2	24	first	219.7922312	-0.907924132	251.8642006	-0.788277197	203.6637779	0.325636772	48.2004227	-1.113913969	2	106.9922312	-0.907924132	-45.8765	-1.113913969
1760	5540	2769	4	task2S	a11	8	F	11	ASD	o4	late	s	p2	25	first	237.0297362	-0.00415741	248.9574355	-0.906387399	213.3889283	0.496313886	35.5685072	-1.402701284	2	124.2297362	-0.00415741	-58.5084155	-1.402701284
1761	5541	2770	4	task2S	a11	8	F	11	ASD	o4	late	s	p2	26	first	237.2963721	0.009300088	298.5242451	0.94104219	153.4891928	-0.709273043	145.0350523	1.650315232	2	124.4963721	0.009300088	50.9581296	1.650315232
1762	5542	2771	4	task2S	a11	8	F	11	ASD	o4	late	s	p2	27	first	221.6922483	-0.804893249	265.682805	-0.244810046	191.393279	0.098266708	74.289526	-0.343076754	2	108.8922483	-0.804893249	-19.7873967	-0.343076754
1763	5543	2772	4	task2S	a11	8	F	11	ASD	o4	late	s	p2	28	first	237.095342	-0.000844787	281.3604257	0.338545226	202.8626911	0.3112162	78.4977346	0.027329026	2	124.295342	-0.000844787	-15.5791881	0.027329026
1764	5544	2773	4	task2S	a11	8	F	11	ASD	o4	late	s	p2	29	first	238.5195821	0.070844079	317.6444517	1.572709037	131.8467357	-1.265402888	185.797716	2.838111925	2	125.7195821	0.070844079	91.7207933	2.838111925
1765	5545	2774	4	task2S	a11	8	F	11	ASD	o4	late	s	p2	30	first	214.9690936	-1.173518732	266.663107	-0.207336729	194.2503793	0.152484073	72.4127277	-0.359820802	2	102.1690936	-1.173518732	-21.664195	-0.359820802
1766	5546	2775	4	task2S	a11	8	F	11	ASD	o4	late	s	p2	31	first	242.5746268	0.272633538	317.1978283	1.558392718	132.0649719	-1.259351439	185.1328564	2.817744156	3	129.7746268	0.272633538	91.0559337	2.817744156
1767	5547	2776	4	task2S	a11	8	F	11	ASD	o4	late	s	p2	32	first	279.9161506	1.986500636	292.198199	0.72311011	258.9949386	1.205031134	33.2032604	-0.481921024	3	167.1161506	1.986500636	-60.8736623	-0.481921024
1768	5548	2778	4	task2S	a11	8	F	11	ASD	o4	late	s	p2	34	first	217.5135774	-1.032668144	232.3896121	-1.607091111	195.8218325	0.181965599	36.5677796	-1.78905671	3	104.7135774	-1.032668144	-57.5091431	-1.78905671
1769	5549	2779	4	task2S	a11	8	F	11	ASD	o4	late	s	p2	35	first	213.9189801	-1.232134683	250.3602324	-0.849216544	204.7247478	0.344648504	45.6354846	-1.193865047	3	101.1189801	-1.232134683	-48.4414381	-1.193865047
1770	5550	2780	4	task2S	a11	8	F	11	ASD	o4	late	s	p2	36	first	243.2081925	0.30385638	314.2447158	1.463221637	79.08246329	-3.135691789	235.1622525	4.598913426	3	130.4081925	0.30385638	141.0853298	4.598913426
1771	5551	2781	4	task2S	a11	8	F	11	ASD	o4	late	s	p2	37	first	254.7098852	0.856956564	262.3112017	-0.374757884	244.4251353	0.993177639	17.8860664	-1.367935524	3	141.9098852	0.856956564	-76.1908563	-1.367935524
1772	5552	2782	4	task2S	a11	8	F	11	ASD	o4	late	s	p2	38	first	238.0343456	0.046467978	297.186743	0.895352809	148.4773197	-0.830743967	148.7094233	1.726096776	3	125.2343456	0.046467978	54.6325006	1.726096776
1773	5553	2783	4	task2S	a11	8	F	11	ASD	o4	late	s	p2	39	first	230.1296907	-0.357780893	233.8220409	-1.54456708	219.88424	0.60602785	13.9378009	-2.15059493	3	117.3296907	-0.357780893	-80.1391218	-2.15059493
1774	5554	2784	4	task2S	a11	8	F	11	ASD	o4	late	s	p2	40	first	249.3880719	0.604211021	270.6020066	-0.058143287	202.4867118	0.304428453	68.1152948	-0.36257174	3	136.5880719	0.604211021	-25.9616279	-0.36257174
1775	5555	2785	4	task2S	a11	8	F	11	ASD	o4	late	s	p2	41	first	217.9229422	-1.010161619	238.735058	-1.332991611	198.8332528	0.23780661	39.9018052	-1.57079822	3	105.1229422	-1.010161619	-54.1751175	-1.57079822
1776	5556	2786	4	task2S	a11	8	F	11	ASD	o4	late	s	p2	42	first	244.0164991	0.343572783	281.4775053	0.342778278	208.3886874	0.409554011	73.0888179	-0.066775733	3	131.2164991	0.343572783	-20.9881048	-0.066775733
1777	5557	2787	4	task2S	a11	8	F	11	ASD	o4	late	s	p2	43	first	230.6721847	-0.329596831	241.7311811	-1.206092644	206.1549345	0.37012097	35.5762466	-1.576213614	3	117.8721847	-0.329596831	-58.5006761	-1.576213614
1778	5558	2788	4	task2S	a11	8	F	11	ASD	o4	late	s	p2	44	first	218.127618	-0.998924568	239.2060387	-1.31293837	196.5888106	0.196268822	42.6172281	-1.509207193	3	105.327618	-0.998924568	-51.4596946	-1.509207193
1779	5559	2789	4	task2S	a11	8	F	11	ASD	o4	late	s	p2	45	first	223.9395222	-0.684165746	301.0735498	1.027562888	140.7359392	-1.02667135	160.3376106	2.054234239	3	111.1395222	-0.684165746	66.2606879	2.054234239
1780	5560	2790	4	task2S	a11	8	F	11	ASD	o4	late	s	p2	46	first	227.1362844	-0.514501339	283.0734136	0.400303944	210.0650834	0.43887122	73.0083302	-0.038567276	4	114.3362844	-0.514501339	-21.0685925	-0.038567276
1781	5561	2791	4	task2S	a11	8	F	11	ASD	o4	late	s	p2	47	first	260.5306347	1.127420928	290.803682	0.674434616	219.9696444	0.607448749	70.8340376	0.066985867	4	147.7306347	1.127420928	-23.2428851	0.066985867
1782	5562	2792	4	task2S	a11	8	F	11	ASD	o4	late	s	p2	48	first	230.2846339	-0.349724393	257.9935958	-0.543627229	179.7015293	-0.132370601	78.2920665	-0.411256628	4	117.4846339	-0.349724393	-15.7848562	-0.411256628
1783	5563	2793	4	task2S	a11	8	F	11	ASD	o4	late	s	p2	49	first	231.7424512	-0.274187385	256.5783201	-0.59959677	218.5305476	0.58343207	38.0477725	-1.18302884	4	118.9424512	-0.274187385	-56.0291502	-1.18302884
1784	5564	2794	4	task2S	a11	8	F	11	ASD	o4	late	s	p2	50	first	282.6454229	2.102646269	287.2202035	0.548275028	271.1929805	1.373425713	16.027223	-0.825150686	4	169.8454229	2.102646269	-78.0496997	-0.825150686
1785	5565	2795	4	task2S	a11	8	F	11	ASD	o4	late	s	p2	51	middle	279.9789534	1.98918595	290.182222	0.652667373	244.8754216	0.999912123	45.3068004	-0.347244751	4	167.1789534	1.98918595	-48.7701223	-0.347244751
1786	5566	2796	4	task2S	a11	8	F	11	ASD	o4	late	s	p2	52	middle	229.4505096	-0.393160033	251.4013829	-0.806991279	205.577627	0.359860118	45.8237559	-1.166851396	4	116.6505096	-0.393160033	-48.2531668	-1.166851396
1787	5567	2797	4	task2S	a11	8	F	11	ASD	o4	late	s	p2	53	middle	210.5639428	-1.421355472	257.7570321	-0.552961148	92.37492411	-2.567215027	165.382108	2.014253879	4	97.7639428	-1.421355472	71.3051853	2.014253879
1788	5568	2798	4	task2S	a11	8	F	11	ASD	o4	late	s	p2	54	middle	217.1439078	-1.053028687	271.4076338	-0.027896231	202.2959052	0.3009789	69.1117286	-0.328875132	4	104.3439078	-1.053028687	-24.9651941	-0.328875132
1789	5569	2799	4	task2S	a11	8	F	11	ASD	o4	late	s	p2	55	middle	266.4006809	1.394124082	296.5658061	0.874071525	222.6302813	0.651440442	73.9355248	0.222631084	4	153.6006809	1.394124082	-20.1413979	0.222631084
1790	5570	2800	4	task2S	a11	8	F	11	ASD	o4	late	s	p2	56	middle	264.8490419	1.324201754	278.6180306	0.238885921	236.392709	0.870913879	42.2253216	-0.632027958	4	152.0490419	1.324201754	-51.8516011	-0.632027958
1791	5571	2801	4	task2S	a11	8	F	11	ASD	o4	late	s	p2	57	middle	237.6385662	0.026548978	280.7005977	0.314655941	204.8903015	0.347606204	75.8102962	-0.032950263	4	124.8385662	0.026548978	-18.2666265	-0.032950263
1792	5572	2802	4	task2S	a11	8	F	11	ASD	o4	late	s	p2	58	middle	218.3208401	-0.988326016	248.224942	-0.936368256	203.1038053	0.315562542	45.1211367	-1.251930797	4	105.5208401	-0.988326016	-48.955786	-1.251930797
1793	5573	2803	4	task2S	a11	8	F	11	ASD	o4	late	s	p2	59	middle	264.4770226	1.307376372	290.0030592	0.646383363	219.8444599	0.605365829	70.1585993	0.041017535	4	151.6770226	1.307376372	-23.9183234	0.041017535
1794	5574	2804	4	task2S	a11	8	F	11	ASD	o4	late	s	p2	60	middle	262.8202747	1.232157816	284.2072215	0.440976154	219.3018088	0.59632303	64.9054127	-0.155346875	4	150.0202747	1.232157816	-29.17151	-0.155346875
1795	5575	2805	4	task2S	a11	8	F	11	ASD	o4	late	s	p2	61	middle	238.3069957	0.060170803	276.7004895	0.168617542	195.4189906	0.174430625	81.2814989	-0.005813082	5	125.5069957	0.060170803	-12.7954238	-0.005813082
1796	5576	2806	4	task2S	a11	8	F	11	ASD	o4	late	s	p2	62	middle	246.2397028	0.452135777	281.5767237	0.346364174	112.6458438	-1.841296322	168.9308799	2.187660496	5	133.4397028	0.452135777	74.8539572	2.187660496
1797	5577	2807	4	task2S	a11	8	F	11	ASD	o4	late	s	p2	63	middle	249.7051003	0.619417871	288.5816828	0.596391574	213.7657019	0.502768743	74.8159809	0.093622832	5	136.9051003	0.619417871	-19.2609418	0.093622832
1798	5578	2808	4	task2S	a11	8	F	11	ASD	o4	late	s	p2	64	middle	211.2841489	-1.380483668	232.4115314	-1.606131455	187.4430225	0.021956855	44.9685089	-1.62808831	5	98.4841489	-1.380483668	-49.1084138	-1.62808831
1799	5579	2809	4	task2S	a11	8	F	11	ASD	o4	late	s	p2	65	middle	252.7770305	0.76577666	281.8241123	0.355299654	209.2983326	0.425491243	72.5257797	-0.070191589	5	139.9770305	0.76577666	-21.551143	-0.070191589
1800	5580	2810	4	task2S	a11	8	F	11	ASD	o4	late	s	p2	66	middle	261.3781452	1.166296209	294.9082716	0.817044111	223.7093886	0.669133021	71.198883	0.14791109	5	148.5781452	1.166296209	-22.8780397	0.14791109
1801	5581	2811	4	task2S	a11	8	F	11	ASD	o4	late	s	p2	67	middle	280.1709867	1.997393148	289.3748417	0.624318362	272.4076668	1.389777909	16.9671749	-0.765459546	5	167.3709867	1.997393148	-77.1097478	-0.765459546
1802	5582	2812	4	task2S	a11	8	F	11	ASD	o4	late	s	p2	68	middle	249.7837797	0.623188883	272.4489736	0.011067835	207.6875288	0.39722197	64.7614448	-0.386154135	5	136.9837797	0.623188883	-29.3154779	-0.386154135
1803	5583	2813	4	task2S	a11	8	F	11	ASD	o4	late	s	p2	69	middle	255.8652136	0.911127861	285.7290458	0.495313064	209.058139	0.421289726	76.6709068	0.074023338	5	143.0652136	0.911127861	-17.4060159	0.074023338
1804	5584	2814	4	task2S	a11	8	F	11	ASD	o4	late	s	p2	70	middle	249.1626648	0.593387191	280.8240289	0.319129075	193.6116455	0.140432765	87.2123834	0.17869631	5	136.3626648	0.593387191	-6.8645393	0.17869631
1805	5585	2815	4	task2S	a11	8	F	11	ASD	o4	late	s	p2	71	middle	203.5269686	-1.828224608	205.8866405	-2.839152986	202.2770988	0.300638727	3.6095417	-3.139791713	5	90.7269686	-1.828224608	-90.467381	-3.139791713
1806	5586	2816	4	task2S	a11	8	F	11	ASD	o4	late	s	p2	72	middle	242.4991529	0.268908663	297.3217226	0.899973062	199.9312854	0.257957349	97.3904372	0.642015714	5	129.6991529	0.268908663	3.3135145	0.642015714
1807	5587	2817	4	task2S	a11	8	F	11	ASD	o4	late	s	p2	73	middle	207.6311088	-1.589250714	225.4281607	-1.916545254	110.5573463	-1.909772169	114.8708144	-0.006773086	5	94.8311088	-1.589250714	20.7938917	-0.006773086
1808	5588	2818	4	task2S	a11	8	F	11	ASD	o4	late	s	p2	74	middle	248.401563	0.556767337	254.3691241	-0.687583343	242.7023368	0.967296414	11.6667873	-1.654879757	5	135.601563	0.556767337	-82.4101354	-1.654879757
1809	5589	2819	4	task2S	a11	8	F	11	ASD	o4	late	s	p2	75	middle	224.0004705	-0.680908395	255.5695081	-0.639680779	173.7020848	-0.256613892	81.8674233	-0.383066886	5	111.2004705	-0.680908395	-12.2094994	-0.383066886
1810	5590	2820	4	task2S	a11	8	F	11	ASD	o4	late	s	p2	76	middle	257.56444	0.990358756	282.1030465	0.365365134	215.0709877	0.525043152	67.0320588	-0.159678018	5	144.76444	0.990358756	-27.0448639	-0.159678018
1811	5591	2821	4	task2S	a11	8	F	11	ASD	o4	late	s	p2	77	middle	239.6990487	0.129889022	298.6645369	0.945822723	94.05464282	-2.501278709	204.6098941	3.447101432	6	126.8990487	0.129889022	110.5329714	3.447101432
1812	5592	2822	4	task2S	a11	8	F	11	ASD	o4	late	s	p2	78	middle	248.2474069	0.549336566	268.2953225	-0.145247754	205.7377766	0.362709443	62.5575459	-0.507957197	6	135.4474069	0.549336566	-31.5193768	-0.507957197
1813	5593	2823	4	task2S	a11	8	F	11	ASD	o4	late	s	p2	79	middle	212.4118551	-1.316765204	229.9105228	-1.71621705	193.6943126	0.141994724	36.2162102	-1.858211774	6	99.6118551	-1.316765204	-57.8607125	-1.858211774
1814	5594	2824	4	task2S	a11	8	F	11	ASD	o4	late	s	p2	80	middle	245.4629452	0.414317129	316.8051511	1.545788958	132.5423745	-1.246148381	184.2627766	2.791937339	6	132.6629452	0.414317129	90.1858539	2.791937339
1815	5595	2825	4	task2S	a11	8	F	11	ASD	o4	late	s	p2	81	middle	237.5025655	0.019696601	288.5721386	0.59605506	118.7365523	-1.648619707	169.8355863	2.244674767	6	124.7025655	0.019696601	75.7586636	2.244674767
1816	5596	2826	4	task2S	a11	8	F	11	ASD	o4	late	s	p2	82	middle	245.8381751	0.43260118	318.2493957	1.592068191	109.1217883	-1.957594339	209.1276074	3.54966253	6	133.0381751	0.43260118	115.0506847	3.54966253
1817	5597	2827	4	task2S	a11	8	F	11	ASD	o4	late	s	p2	83	middle	217.5318486	-1.031662706	257.0209037	-0.582060923	110.8550899	-1.899931336	146.1658138	1.317870413	6	104.7318486	-1.031662706	52.0888911	1.317870413
1818	5598	2828	4	task2S	a11	8	F	11	ASD	o4	late	s	p2	84	middle	264.792982	1.321667836	286.331334	0.51673794	224.4946053	0.681953535	61.8367287	-0.165215595	6	151.992982	1.321667836	-32.240194	-0.165215595
1819	5599	2829	4	task2S	a11	8	F	11	ASD	o4	late	s	p2	85	middle	220.0171439	-0.895681573	245.516091	-1.048014967	201.6289578	0.288895684	43.8871332	-1.33691065	6	107.2171439	-0.895681573	-50.1897895	-1.33691065
1820	5600	2830	4	task2S	a11	8	F	11	ASD	o4	late	s	p2	86	middle	244.5929873	0.371818422	283.8588776	0.428497577	227.7963987	0.735376849	56.0624789	-0.306879272	6	131.7929873	0.371818422	-38.0144438	-0.306879272
1821	5601	2831	4	task2S	a11	8	F	11	ASD	o4	late	s	p2	87	middle	211.8029117	-1.351130028	243.117248	-1.147917822	193.5714936	0.139673871	49.5457544	-1.287591693	6	99.0029117	-1.351130028	-44.5311683	-1.287591693
1822	5602	2832	4	task2S	a11	8	F	11	ASD	o4	late	s	p2	88	middle	245.2451302	0.403690701	259.9618187	-0.466298713	233.9024972	0.832164838	26.0593215	-1.298463551	6	132.4451302	0.403690701	-68.0176012	-1.298463551
1823	5603	2833	4	task2S	a11	8	F	11	ASD	o4	late	s	p2	89	middle	248.9188259	0.581667254	316.1869399	1.52591454	119.6180804	-1.621554851	196.5688595	3.147469392	6	136.1188259	0.581667254	102.4919368	3.147469392
1824	5604	2834	4	task2S	a11	8	F	11	ASD	o4	late	s	p2	90	middle	246.3902814	0.459453317	267.5439133	-0.173784073	192.2822482	0.115222363	75.2616651	-0.289006436	6	133.5902814	0.459453317	-18.8152576	-0.289006436
1825	5605	2835	4	task2S	a11	8	F	11	ASD	o4	late	s	p2	91	middle	254.8657054	0.864277015	283.2525286	0.40674002	240.2830984	0.930640889	42.9694302	-0.523900869	6	142.0657054	0.864277015	-51.1074925	-0.523900869
1826	5606	2836	4	task2S	a11	8	F	11	ASD	o4	late	s	p2	92	middle	222.2543189	-0.774583448	317.3529582	1.563367623	131.4440926	-1.276594072	185.9088656	2.839961695	7	109.4543189	-0.774583448	91.8319429	2.839961695
1827	5607	2837	4	task2S	a11	8	F	11	ASD	o4	late	s	p2	93	middle	247.2984161	0.503490573	289.3934194	0.624971557	189.6062972	0.063943332	99.7871222	0.561028225	7	134.4984161	0.503490573	5.7101995	0.561028225
1828	5608	2838	4	task2S	a11	8	F	11	ASD	o4	late	s	p2	94	middle	251.6499667	0.712286539	261.1260509	-0.420832891	234.3997665	0.839935476	26.7262844	-1.260768368	7	138.8499667	0.712286539	-67.3506383	-1.260768368
1829	5609	2839	4	task2S	a11	8	F	11	ASD	o4	late	s	p2	95	middle	262.4530417	1.215420759	299.4405563	0.972225585	124.3583175	-1.479355349	175.0822388	2.451580933	7	149.6530417	1.215420759	81.0053161	2.451580933
1830	5610	2840	4	task2S	a11	8	F	11	ASD	o4	late	s	p2	96	middle	260.9171902	1.145167879	295.8866201	0.850742794	194.3416689	0.154203242	101.5449512	0.696539552	7	148.1171902	1.145167879	7.4680285	0.696539552
1831	5611	2841	4	task2S	a11	8	F	11	ASD	o4	late	s	p2	97	middle	228.1604147	-0.460651536	247.0370731	-0.985176142	196.065367	0.186513287	50.9717061	-1.171689429	7	115.3604147	-0.460651536	-43.1052166	-1.171689429
1832	5612	2842	4	task2S	a11	8	F	11	ASD	o4	late	s	p2	98	middle	239.0594272	0.097905263	292.1776271	0.722393739	182.4327052	-0.077178173	109.7449219	0.799571912	7	126.2594272	0.097905263	15.6679992	0.799571912
1833	5613	2843	4	task2S	a11	8	F	11	ASD	o4	late	s	p2	99	middle	251.5645567	0.708223245	317.9298553	1.581846988	133.0164739	-1.233083656	184.9133814	2.814930644	7	138.7645567	0.708223245	90.8364587	2.814930644
1834	5614	2844	4	task2S	a11	8	F	11	ASD	o4	late	s	p2	100	middle	265.5034114	1.353739773	296.2894406	0.864585356	230.8064694	0.783409587	65.4829712	0.081175769	7	152.7034114	1.353739773	-28.5939515	0.081175769
1835	5615	2845	4	task2S	a11	8	F	11	ASD	o4	late	s	p2	101	middle	224.4205381	-0.658482178	244.6248341	-1.085018066	213.2772477	0.494398392	31.3475864	-1.579416458	7	111.6205381	-0.658482178	-62.7293363	-1.579416458
1836	5616	2846	4	task2S	a11	8	F	11	ASD	o4	late	s	p2	102	last	240.7947222	0.184479491	249.2218447	-0.89558683	224.4710405	0.681569437	24.7508042	-1.577156267	7	127.9947222	0.184479491	-69.3261185	-1.577156267
1837	5617	2847	4	task2S	a11	8	F	11	ASD	o4	late	s	p2	103	last	212.6241638	-1.304807033	317.9494957	1.582475526	131.3802652	-1.278371257	186.5692305	2.860846783	7	99.8241638	-1.304807033	92.4923078	2.860846783
1838	5618	2848	4	task2S	a11	8	F	11	ASD	o4	late	s	p2	104	last	246.25216	0.452741318	317.7093423	1.574787402	131.4832755	-1.275503506	186.2260668	2.850290908	7	133.45216	0.452741318	92.1491441	2.850290908
1839	5619	2849	4	task2S	a11	8	F	11	ASD	o4	late	s	p2	105	last	240.7484257	0.18217786	255.0440508	-0.660621947	229.2365975	0.758437285	25.8074533	-1.419059232	7	127.9484257	0.18217786	-68.2694694	-1.419059232
1840	5620	2850	4	task2S	a11	8	F	11	ASD	o4	late	s	p2	106	last	251.4394708	0.702269921	318.2193266	1.591106802	125.1162058	-1.457123708	193.1031208	3.04823051	7	138.6394708	0.702269921	99.0261981	3.04823051
1841	5621	2851	4	task2S	a11	8	F	11	ASD	o4	late	s	p2	107	last	236.0001277	-0.056265712	296.6742481	0.877791352	105.3432395	-2.086539387	191.3310086	2.964330739	8	123.2001277	-0.056265712	97.2540859	2.964330739
1842	5622	2852	4	task2S	a11	8	F	11	ASD	o4	late	s	p2	108	last	235.8080486	-0.066011957	268.9362732	-0.120969415	197.5063215	0.213306175	71.4299517	-0.33427559	8	123.0080486	-0.066011957	-22.646971	-0.33427559
1843	5623	2853	4	task2S	a11	8	F	11	ASD	o4	late	s	p2	109	last	239.6857233	0.129223567	318.1781877	1.589791335	131.9697712	-1.261990019	186.2084165	2.851781354	8	126.8857233	0.129223567	92.1314938	2.851781354
1844	5624	2854	4	task2S	a11	8	F	11	ASD	o4	late	s	p2	110	last	221.5654017	-0.811744112	262.8684486	-0.353165748	206.5798997	0.377655802	56.2885489	-0.73082155	8	108.7654017	-0.811744112	-37.7883738	-0.73082155
1845	5625	2856	4	task2S	a11	8	F	11	ASD	o4	late	s	p2	112	last	264.2740978	1.298188678	275.5464653	0.126093171	243.6688182	0.981838189	31.8776471	-0.855745018	8	151.4740978	1.298188678	-62.1992756	-0.855745018
1846	5626	2857	4	task2S	a11	8	F	11	ASD	o4	late	s	p2	113	last	251.5336652	0.706753274	270.215482	-0.07268723	223.9258922	0.672672441	46.2895898	-0.745359671	8	138.7336652	0.706753274	-47.7873329	-0.745359671
1847	5627	2858	4	task2S	a11	8	F	11	ASD	o4	late	s	p2	114	last	210.1100918	-1.447183452	243.8381926	-1.117789935	191.7512865	0.105104577	52.0869061	-1.222894512	8	97.3100918	-1.447183452	-41.9900166	-1.222894512
1848	5628	2859	4	task2S	a11	8	F	11	ASD	o4	late	s	p2	115	last	226.8435732	-0.529937009	254.2165612	-0.693687708	180.4684263	-0.116788666	73.7481349	-0.576899042	8	114.0435732	-0.529937009	-20.3287878	-0.576899042
1849	5629	2860	4	task2S	a11	8	F	11	ASD	o4	late	s	p2	116	last	232.530448	-0.233554822	315.4067745	1.500778041	132.8340911	-1.238104047	182.5726834	2.738882089	8	119.730448	-0.233554822	88.4957607	2.738882089
1850	5630	2861	4	task2S	a11	8	F	11	ASD	o4	late	s	p2	117	last	258.5296127	1.03513002	293.0342843	0.752182326	234.2057903	0.836906247	58.828494	-0.084723921	8	145.7296127	1.03513002	-35.2484287	-0.084723921
1851	5631	2862	4	task2S	a11	8	F	11	ASD	o4	late	s	p2	118	last	270.7306309	1.587113943	292.8346177	0.745247099	223.637098	0.667950446	69.1975197	0.077296654	8	157.9306309	1.587113943	-24.879403	0.077296654
1852	5632	2863	4	task2S	a11	8	F	11	ASD	o4	late	s	p2	119	last	219.6025932	-0.91825634	317.5303008	1.569051895	132.3609776	-1.251159487	185.1693232	2.820211383	8	106.8025932	-0.91825634	91.0924005	2.820211383
1853	5633	2864	4	task2S	a11	8	F	11	ASD	o4	late	s	p2	120	last	247.1564159	0.496615378	317.888713	1.580530215	132.9163599	-1.235838608	184.9723531	2.816368823	8	134.3564159	0.496615378	90.8954304	2.816368823
1854	5634	2865	4	task2S	a11	8	F	11	ASD	o4	late	s	p2	121	last	253.5624443	0.802911346	272.5638265	0.015356192	106.5447985	-2.045040687	166.019028	2.060396879	8	140.7624443	0.802911346	71.9421053	2.060396879
1855	5635	2866	4	task2S	a11	8	F	11	ASD	o4	late	s	p2	122	last	246.4529201	0.462495999	270.5698255	-0.059353388	227.7499355	0.734630456	42.81989	-0.793983844	9	133.6529201	0.462495999	-51.2570327	-0.793983844
1856	5636	2867	4	task2S	a11	8	F	11	ASD	o4	late	s	p2	123	last	248.4255891	0.557925049	317.3101403	1.561994726	131.6422072	-1.271083337	185.6679331	2.833078064	9	135.6255891	0.557925049	91.5910104	2.833078064
1857	5637	2868	4	task2S	a11	8	F	11	ASD	o4	late	s	p2	124	last	239.9124043	0.140538718	296.5434695	0.873305156	222.6458601	0.651696475	73.8976094	0.221608682	9	127.1124043	0.140538718	-20.1793133	0.221608682
1858	5638	2869	4	task2S	a11	8	F	11	ASD	o4	late	s	p2	125	last	268.9230052	1.506924407	279.1949446	0.259932344	254.387011	1.139345879	24.8079336	-0.879413536	9	156.1230052	1.506924407	-69.2689891	-0.879413536
1859	5639	2870	4	task2S	a11	8	F	11	ASD	o4	late	s	p2	126	last	285.923938	2.240691442	300.0026754	0.991308121	242.3197222	0.96152355	57.6829532	0.029784571	9	173.123938	2.240691442	-36.3939695	0.029784571
1860	5640	2871	4	task2S	a11	8	F	11	ASD	o4	late	s	p2	127	last	227.4225735	-0.499423558	317.5882059	1.570907211	131.5654365	-1.273217798	186.0227694	2.844125009	9	114.6225735	-0.499423558	91.9458467	2.844125009
1861	5641	2872	4	task2S	a11	8	F	11	ASD	o4	late	s	p2	128	last	240.7372243	0.181620916	250.6788498	-0.836275967	226.5127246	0.714699463	24.1661252	-1.55097543	9	127.9372243	0.181620916	-69.9107975	-1.55097543
1862	5642	2873	4	task2S	a11	8	F	11	ASD	o4	late	s	p2	129	last	246.2037675	0.450388798	262.8965016	-0.352079964	198.3437797	0.228788073	64.5527219	-0.580868037	9	133.4037675	0.450388798	-29.5242008	-0.580868037
1863	5643	2874	4	task2S	a11	8	F	11	ASD	o4	late	s	p2	130	last	232.1628165	-0.252494348	260.1302376	-0.459709003	218.5838057	0.584323694	41.5464319	-1.044032697	9	119.3628165	-0.252494348	-52.5304908	-1.044032697
1864	5644	2875	4	task2S	a11	8	F	11	ASD	o4	late	s	p2	131	last	203.6406808	-1.82153876	317.7727203	1.576816911	132.1849957	-1.256027572	185.5877246	2.832844483	9	90.8406808	-1.82153876	91.5108019	2.832844483
1865	5645	2876	4	task2S	a11	8	F	11	ASD	o4	late	s	p2	132	last	228.2233509	-0.457350175	314.6350704	1.475852918	132.0958166	-1.258496956	182.5392538	2.734349874	9	115.4233509	-0.457350175	88.4623311	2.734349874
1866	5646	2877	4	task2S	a11	8	F	11	ASD	o4	late	s	p2	133	last	243.4010779	0.313345844	252.0530557	-0.780650698	229.6415731	0.764895652	22.4114826	-1.54554635	9	130.6010779	0.313345844	-71.6654401	-1.54554635
1867	5647	2878	4	task2S	a11	8	F	11	ASD	o4	late	s	p2	134	last	241.7742514	0.233073336	318.3731859	1.596025135	131.6095871	-1.271990124	186.7635988	2.868015259	9	128.9742514	0.233073336	92.6866761	2.868015259
1868	5648	2879	4	task2S	a11	8	F	11	ASD	o4	late	s	p2	135	last	277.2280691	1.870995619	299.4997524	0.974236831	271.1752527	1.373186519	28.3244997	-0.398949688	9	164.4280691	1.870995619	-65.752423	-0.398949688
1869	5649	2880	4	task2S	a11	8	F	11	ASD	o4	late	s	p2	136	last	289.9349264	2.407441136	299.4994285	0.974225827	272.0321008	1.384729812	27.4673277	-0.410503985	9	177.1349264	2.407441136	-66.609595	-0.410503985
1870	5650	2881	4	task2S	a11	8	F	11	ASD	o4	late	s	p2	137	last	232.2185424	-0.249621551	251.3462544	-0.809222701	202.6898979	0.308098239	48.6563565	-1.117320941	10	119.4185424	-0.249621551	-45.4205662	-1.117320941
1871	5651	2882	4	task2S	a11	8	F	11	ASD	o4	late	s	p2	138	last	232.9809642	-0.210386057	248.7064556	-0.916650025	187.0970007	0.015196079	61.6094549	-0.931846104	10	120.1809642	-0.210386057	-32.4674678	-0.931846104
1872	5652	2883	4	task2S	a11	8	F	11	ASD	o4	late	s	p2	139	last	266.0388811	1.377856584	283.6834928	0.422209044	238.7577237	0.907338704	44.9257691	-0.48512966	10	153.2388811	1.377856584	-49.1511536	-0.48512966
1873	5653	2886	4	task2S	a11	8	F	11	ASD	o4	late	s	p2	142	last	228.8320856	-0.425465491	244.6835945	-1.08257431	216.6442086	0.551710846	28.0393859	-1.634285156	10	116.0320856	-0.425465491	-66.0375368	-1.634285156
1874	5654	2887	4	task2S	a11	8	F	11	ASD	o4	late	s	p2	143	last	257.7308738	0.998091044	275.2157105	0.113872424	202.8075728	0.310221909	72.4081377	-0.196349485	10	144.9308738	0.998091044	-21.668785	-0.196349485
1875	5655	2888	4	task2S	a11	8	F	11	ASD	o4	late	s	p2	144	last	231.6796323	-0.277432546	250.1659739	-0.857114394	212.5978077	0.482723296	37.5681662	-1.339837691	10	118.8796323	-0.277432546	-56.5087565	-1.339837691
1876	5656	2889	4	task2S	a11	8	F	11	ASD	o4	late	s	p2	145	last	249.4394721	0.606677838	280.9954087	0.325336601	238.9399425	0.910130163	42.0554662	-0.584793562	10	136.6394721	0.606677838	-52.0214565	-0.584793562
1877	5657	2890	4	task2S	a11	8	F	11	ASD	o4	late	s	p2	146	last	275.6004364	1.800511722	293.9672237	0.784524579	263.2744877	1.264997026	30.692736	-0.480472448	10	162.8004364	1.800511722	-63.3841867	-0.480472448
1878	5658	2891	4	task2S	a11	8	F	11	ASD	o4	late	s	p2	147	last	234.0157958	-0.157336813	249.091828	-0.90089631	218.729962	0.586769464	30.361866	-1.487665774	10	121.2157958	-0.157336813	-63.7150567	-1.487665774
1879	5659	2892	4	task2S	a11	8	F	11	ASD	o4	late	s	p2	148	last	234.4066091	-0.1373633	268.8387941	-0.124658057	212.7755092	0.485780413	56.0632849	-0.61043847	10	121.6066091	-0.1373633	-38.0136378	-0.61043847
1880	5660	2893	4	task2S	a11	8	F	11	ASD	o4	late	s	p2	149	last	228.4474257	-0.445603566	267.260627	-0.184563265	211.7307572	0.467770105	55.5298698	-0.65233337	10	115.6474257	-0.445603566	-38.5470529	-0.65233337
1881	5661	2894	4	task2S	a11	8	F	11	ASD	o4	late	s	p2	150	last	226.4620767	-0.550084557	318.2403901	1.591780267	131.6608778	-1.270564426	186.5795123	2.862344693	10	113.6620767	-0.550084557	92.5025896	2.862344693
1882	5662	2895	4	task2S	a11	8	F	11	ASD	o4	late	s	p2	151	last	195.6690593	-2.299526927	246.9510952	-0.988717958	148.8146721	-0.822439879	98.1364231	-0.166278079	10	82.8690593	-2.299526927	4.0595004	-0.166278079
1883	5663	2896	4	task2S	a11	8	F	11	ASD	o4	late	s	p2	152	last	258.7247967	1.044163658	269.0237146	-0.11766174	201.1578334	0.280336118	67.8658812	-0.397997858	10	145.9247967	1.044163658	-26.2110415	-0.397997858
1884	4456	31	base		a10	11	F	10	ASD	b	base	n	na	1	na	230.9288996	-0.74302969	316.8529481	0.166429533	132.146195	-0.990970688	184.7067531	1.157400221	base	118.1288996	-0.74302969	90.6298304	1.157400221
1885	4457	32	base		a10	11	F	10	ASD	b	base	n	na	2	na	270.1806709	0.714348863	316.1735283	0.154624945	131.8959606	-0.996369681	184.2775677	1.150994627	base	157.3806709	0.714348863	90.200645	1.150994627
1886	4458	33	base		a10	11	F	10	ASD	b	base	n	na	3	na	245.1539356	-0.188077751	297.161512	-0.186413926	156.1564975	-0.515422063	141.0050145	0.329008137	base	132.3539356	-0.188077751	46.9280918	0.329008137
1887	4459	34	base		a10	11	F	10	ASD	b	base	n	na	4	na	259.7398827	0.348472834	300.7573451	-0.120268954	137.0571231	-0.88703367	163.700222	0.766764716	base	146.9398827	0.348472834	69.6232993	0.766764716
1888	4460	35	base		a10	11	F	10	ASD	b	base	n	na	5	na	277.6931008	0.968962918	285.1733219	-0.412866123	273.4809078	1.080773879	11.6924141	-1.493640001	base	164.8931008	0.968962918	-82.3845086	-1.493640001
1889	4461	36	base		a10	11	F	10	ASD	b	base	n	na	6	na	240.6313529	-0.360943892	296.7028046	-0.194909308	220.2195609	0.463779917	76.4832437	-0.658689225	base	127.8313529	-0.360943892	-17.593679	-0.658689225
1890	4462	37	base		a10	11	F	10	ASD	b	base	n	na	7	na	248.7921513	-0.051313693	305.272602	-0.038322392	101.3526251	-1.746673764	203.9199769	1.708351372	base	135.9921513	-0.051313693	109.8430542	1.708351372
1891	4463	39	base		a10	11	F	10	ASD	b	base	n	na	9	na	240.7338862	-0.356988901	294.0229567	-0.244804826	110.8842986	-1.490650542	183.1386581	1.245845716	base	127.9338862	-0.356988901	89.0617354	1.245845716
1892	4464	40	base		a10	11	F	10	ASD	b	base	n	na	10	na	253.8448351	0.135340408	297.0694405	-0.188118062	111.6043344	-1.472213693	185.4651061	1.284095632	base	141.0448351	0.135340408	91.3881834	1.284095632
1893	4465	42	base		a10	11	F	10	ASD	b	base	n	na	12	na	220.4662147	-1.173476322	293.1197197	-0.261724529	76.81853725	-2.536150134	216.3011825	2.274425605	base	107.6662147	-1.173476322	122.2242598	2.274425605
1894	4466	43	base		a10	11	F	10	ASD	b	base	n	na	13	na	259.1722899	0.328163372	311.2673287	0.068621551	140.0377154	-0.825752113	171.2296133	0.894373663	base	146.3722899	0.328163372	77.1526906	0.894373663
1895	4467	44	base		a10	11	F	10	ASD	b	base	n	na	14	na	251.8080642	0.060549767	293.6834971	-0.25115758	134.044979	-0.950333076	159.6385181	0.699175496	base	139.0080642	0.060549767	65.5615954	0.699175496
1896	4468	45	base		a10	11	F	10	ASD	b	base	n	na	15	na	229.4975443	-0.800752016	296.9174339	-0.190932683	78.74124276	-2.465733304	218.1761911	2.274800621	base	116.6975443	-0.800752016	124.0992684	2.274800621
1897	4469	46	base		a10	11	F	10	ASD	b	base	n	na	16	na	259.5329187	0.341072446	295.2282462	-0.222307763	236.2234607	0.66360786	59.0047855	-0.885915623	base	146.7329187	0.341072446	-35.0721372	-0.885915623
1898	4470	47	base		a10	11	F	10	ASD	b	base	n	na	17	na	262.9223281	0.461530615	294.2072159	-0.241359612	255.8184537	0.890600441	38.3887622	-1.131960053	base	150.1223281	0.461530615	-55.6881605	-1.131960053
1899	4471	48	base		a10	11	F	10	ASD	b	base	n	na	18	na	232.0292048	-0.698900341	293.5110038	-0.254388488	156.0759444	-0.516891812	137.4350594	0.262503324	base	119.2292048	-0.698900341	43.3581367	0.262503324
1900	4472	49	base		a10	11	F	10	ASD	b	base	n	na	19	na	255.4596304	0.194210766	307.7609055	0.006320863	134.2744165	-0.945461704	173.486489	0.951782566	base	142.6596304	0.194210766	79.4095663	0.951782566
1901	4473	50	base		a10	11	F	10	ASD	b	base	n	na	20	na	271.5233311	0.760370302	298.692931	-0.158146313	264.7437893	0.988286673	33.9491417	-1.146432986	base	158.7233311	0.760370302	-60.127781	-1.146432986
1902	4474	51	base		a10	11	F	10	ASD	b	base	n	na	21	na	243.9219603	-0.234849315	299.8105883	-0.137607432	221.950846	0.486085832	77.8597423	-0.623693264	base	131.1219603	-0.234849315	-16.2171804	-0.623693264
1903	4475	52	base		a10	11	F	10	ASD	b	base	n	na	22	na	246.7605279	-0.127435842	297.0697856	-0.188111673	86.43417686	-2.200211731	210.6356087	2.012100057	base	133.9605279	-0.127435842	116.558686	2.012100057
1904	4476	53	base		a10	11	F	10	ASD	b	base	n	na	23	na	264.6088576	0.520891793	299.2481228	-0.147934118	257.9356961	0.914078198	41.3124267	-1.062012316	base	151.8088576	0.520891793	-52.764496	-1.062012316
1905	4477	54	base		a10	11	F	10	ASD	b	base	n	na	24	na	249.0362777	-0.042208476	281.3325305	-0.487434947	225.7208888	0.534063129	55.6116417	-1.021498076	base	136.2362777	-0.042208476	-38.465281	-1.021498076
1906	4478	55	base		a10	11	F	10	ASD	b	base	n	na	25	na	246.9646026	-0.119761181	304.0049099	-0.061206478	109.6420494	-1.522742169	194.3628605	1.46153569	base	134.1646026	-0.119761181	100.2859378	1.46153569
1907	4479	57	base		a10	11	F	10	ASD	b	base	n	na	27	na	246.7744871	-0.126910675	299.4070299	-0.145014669	221.6097044	0.481704353	77.7973255	-0.626719021	base	133.9744871	-0.126910675	-16.2795972	-0.626719021
1908	4480	58	base		a10	11	F	10	ASD	b	base	n	na	28	na	256.6933121	0.238936711	310.5842944	0.056540902	148.8345672	-0.652214105	161.7497272	0.708755007	base	143.8933121	0.238936711	67.6728045	0.708755007
1909	4481	59	base		a10	11	F	10	ASD	b	base	n	na	29	na	265.6105204	0.555968733	288.7878877	-0.343601151	248.5078625	0.808013726	40.2800252	-1.151614877	base	152.8105204	0.555968733	-53.7968975	-1.151614877
1910	4482	60	base		a10	11	F	10	ASD	b	base	n	na	30	na	234.9210124	-0.583910468	294.2487566	-0.240583197	132.133965	-0.991234322	162.1147916	0.750651125	base	122.1210124	-0.583910468	68.0378689	0.750651125
1911	4483	813	post		a10	11	F	10	ASD	p	post	n	na	1	na	254.5369735	0.160619324	294.4226771	-0.237333729	224.2008466	0.514816298	70.2218305	-0.752150028	post	141.7369735	0.160619324	-23.8550922	-0.752150028
1912	4484	814	post		a10	11	F	10	ASD	p	post	n	na	2	na	273.4943979	0.827520584	276.6026678	-0.580676501	271.1344747	1.056229058	5.4681931	-1.636905559	post	160.6943979	0.827520584	-88.6087296	-1.636905559
1913	4485	815	post		a10	11	F	10	ASD	p	post	n	na	3	na	203.0096736	-1.939303742	272.2003994	-0.66890393	79.3268124	-2.444628791	192.873587	1.77572486	post	90.2096736	-1.939303742	98.7966643	1.77572486
[truncated: 11,060 more rows]
