# Supplementary material for: Phonetic entrainment in L2 human-robot interaction: an investigation of children with and without autism spectrum disorder
Source: Front Psychol. 2023 Jun 19;14:1128976. doi: 10.3389/fpsyg.2023.1128976 (PMC10315851; doi:10.3389/fpsyg.2023.1128976)
Supplement: Supplementary file 3 [file Data_Sheet_2.CSV]

	﻿file	time	subject	group	order	period	rate	picture	keyword	keywordFreq	repetition	duration	F1	F1_diff	F2	F2_diff	F3	F1diff_ABS	F2diff_ABS
1	1_task3F	866.5765032	a1	ASD	o1	early	n	p3	bee	8.7	199	0.340438622	454.0330995	188.1561986	3138.492383	892.6052241	3555.997949	188.1561986	892.6052241
2	1_task3F	927.2641094	a1	ASD	o1	early	n	p3	bee	8.7	199	0.282521562	427.1277932	161.2508923	3129.983063	884.0959041	3301.814851	161.2508923	884.0959041
3	1_task3F	929.1630532	a1	ASD	o1	early	n	p3	bee	8.7	199	0.208627349	449.9602334	184.0833325	3176.308301	930.4211421	3735.040258	184.0833325	930.4211421
4	3_task4F	748.4177309	a1	ASD	o3	late	n	p4	bee	8.7	199	0.308686952	457.5223686	191.6454677	2839.903749	594.0165901	3989.179896	191.6454677	594.0165901
5	3_task4F	759.4315478	a1	ASD	o3	late	n	p4	bee	8.7	199	0.225939555	623.1704565	357.2935556	3098.378314	852.4911551	3496.972931	357.2935556	852.4911551
6	3_task4F	789.0220308	a1	ASD	o3	late	n	p4	bee	8.7	199	0.182887803	418.6863698	152.8094689	1995.710267	-250.1768919	3484.601624	152.8094689	250.1768919
7	3_task4F	801.1419685	a1	ASD	o3	late	n	p4	bee	8.7	199	0.202696481	505.8431962	239.9662953	1827.654515	-418.2326439	2941.413815	239.9662953	418.2326439
8	baseline	2.857814298	a1	ASD	b	base	n	na	bee	8.7	199	0.254371403	455.5336998	189.6567989	2806.936771	561.0496121	3800.85318	189.6567989	561.0496121
9	baseline	6.737560806	a1	ASD	b	base	n	na	bee	8.7	199	0.190878387	450.4200712	184.5431703	2995.340284	749.4531251	4082.053345	184.5431703	749.4531251
10	baseline	45.3478259	a1	ASD	b	base	n	na	bee	8.7	199	0.184253759	444.2313655	178.3544646	3080.873762	834.9866031	3744.503774	178.3544646	834.9866031
11	baseline	50.31325809	a1	ASD	b	base	n	na	bee	8.7	199	0.226480277	471.3541125	205.4772116	2986.858909	740.9717501	3762.856407	205.4772116	740.9717501
12	post	20.33374402	a1	ASD	p	post	n	na	bee	8.7	199	0.285645247	389.8401071	123.9632062	2043.059406	-202.8277529	3032.838858	123.9632062	202.8277529
13	post	35.98280911	a1	ASD	p	post	n	na	bee	8.7	199	0.371791147	400.0583882	134.1814873	1106.787391	-1139.099768	3049.989797	134.1814873	1139.099768
14	post	38.32418953	a1	ASD	p	post	n	na	bee	8.7	199	0.217284727	339.7459598	73.86905886	1855.365713	-390.5214459	3033.510925	73.86905886	390.5214459
15	post	61.11982583	a1	ASD	p	post	n	na	bee	8.7	199	0.183602986	373.2053988	107.3284979	1429.97457	-815.9125889	3067.725572	107.3284979	815.9125889
16	post	64.63611832	a1	ASD	p	post	n	na	bee	8.7	199	0.175448538	497.4123812	231.5354803	1731.219424	-514.6677349	2828.838468	231.5354803	514.6677349
17	1_task4F	723.7739235	a11	ASD	o1	early	n	p4	bee	8.7	199	0.480086237	452.4263214	186.5494205	1975.664783	-270.2223759	3184.12063	186.5494205	270.2223759
18	1_task4F	765.5487826	a11	ASD	o1	early	n	p4	bee	8.7	199	0.280683564	288.8835229	23.00662196	1323.615849	-922.2713099	3180.768801	23.00662196	922.2713099
19	1_task4F	790.8693983	a11	ASD	o1	early	n	p4	bee	8.7	199	0.329037755	396.0333272	130.1564263	841.9956399	-1403.891519	3242.723693	130.1564263	1403.891519
20	1_task4F	817.7800177	a11	ASD	o1	early	n	p4	bee	8.7	199	0.201928915	389.6532208	123.7763199	1556.251898	-689.6352609	3433.171983	123.7763199	689.6352609
21	2_task1F	423.6071146	a11	ASD	o2	early	n	p1	bee	8.7	199	0.434281757	571.8869066	306.0100057	2752.034486	506.1473271	3404.689792	306.0100057	506.1473271
22	2_task1F	471.4870053	a11	ASD	o2	early	n	p1	bee	8.7	199	0.360139085	485.0862274	219.2093265	3228.862941	982.9757821	3386.386212	219.2093265	982.9757821
23	2_task1F	495.1402502	a11	ASD	o2	early	n	p1	bee	8.7	199	0.477112452	458.3165904	192.4396895	2685.294922	439.4077631	3333.633379	192.4396895	439.4077631
24	base	9.034266341	a11	ASD	b	base	n	na	bee	8.7	199	0.305932417	427.5791815	161.7022806	2553.783941	307.8967821	3358.648457	161.7022806	307.8967821
25	base	13.31468909	a11	ASD	b	base	n	na	bee	8.7	199	0.172621825	365.2320878	99.35518686	1181.671207	-1064.215952	3300.401311	99.35518686	1064.215952
26	base	16.82592433	a11	ASD	b	base	n	na	bee	8.7	199	0.311569025	429.6464055	163.7695046	1776.578218	-469.3089409	3443.089895	163.7695046	469.3089409
27	base	20.40950839	a11	ASD	b	base	n	na	bee	8.7	199	0.231579613	403.0248317	137.1479308	1797.546513	-448.3406459	3257.146615	137.1479308	448.3406459
28	base	144.2017768	a11	ASD	b	base	n	na	bee	8.7	199	0.291155041	423.307686	157.4307851	2151.663806	-94.22335287	3418.926945	157.4307851	94.22335287
29	base	151.0312225	a11	ASD	b	base	n	na	bee	8.7	199	0.257207647	468.8583993	202.9814984	2501.395016	255.5078571	3348.433895	202.9814984	255.5078571
30	post	9.390792346	a11	ASD	p	post	n	na	bee	8.7	199	0.356415307	382.0638076	116.1869067	2218.522808	-27.36435087	3441.386151	116.1869067	27.36435087
31	post	11.44442355	a11	ASD	p	post	n	na	bee	8.7	199	0.266847093	429.5855659	163.708665	3369.561521	1123.674362	4245.636158	163.708665	1123.674362
32	post	14.56736456	a11	ASD	p	post	n	na	bee	8.7	199	0.275195942	298.7607609	32.88385996	2330.032273	84.14511413	3513.533614	32.88385996	84.14511413
33	post	16.70904956	a11	ASD	p	post	n	na	bee	8.7	199	0.327198031	312.6388767	46.76197576	2415.439652	169.5524931	3364.121136	46.76197576	169.5524931
34	post	69.98120527	a11	ASD	p	post	n	na	bee	8.7	199	0.565491495	392.5379623	126.6610614	588.6078462	-1657.279313	3326.101891	126.6610614	1657.279313
35	post	94.29304599	a11	ASD	p	post	n	na	bee	8.7	199	0.3921821	258.3794719	-7.497429038	466.2545428	-1779.632616	3472.37574	7.497429038	1779.632616
36	1_task3F	681.4146923	a12	ASD	o1	early	n	p3	bee	8.7	199	0.192399815	328.9977191	63.12081816	1427.261532	-818.6256269	3133.707737	63.12081816	818.6256269
37	1_task3F	693.7999627	a12	ASD	o1	early	n	p3	bee	8.7	199	0.402074507	381.3285933	115.4516924	2113.177617	-132.7095419	3177.140875	115.4516924	132.7095419
38	3_task2F	474.0251394	a12	ASD	o3	late	n	p2	bee	8.7	199	0.375733501	318.124385	52.24748406	942.9981896	-1302.888969	3425.720075	52.24748406	1302.888969
39	3_task2F	506.1956403	a12	ASD	o3	late	n	p2	bee	8.7	199	0.218719343	342.4959538	76.61905286	1113.542832	-1132.344327	3037.894563	76.61905286	1132.344327
40	base	40.45017792	a12	ASD	b	base	n	na	bee	8.7	199	0.375152029	376.2361204	110.3592195	3137.186474	891.2993151	3819.541447	110.3592195	891.2993151
41	base	43.47062729	a12	ASD	b	base	n	na	bee	8.7	199	0.356745411	272.6879738	6.811072863	914.0467641	-1331.840395	3213.888527	6.811072863	1331.840395
42	base	48.31708374	a12	ASD	b	base	n	na	bee	8.7	199	0.354688384	396.8245495	130.9476486	3121.265748	875.3785891	3656.562233	130.9476486	875.3785891
43	base	50.279571	a12	ASD	b	base	n	na	bee	8.7	199	0.330787231	362.7865724	96.90967146	3038.80589	792.9187311	3534.998942	96.90967146	792.9187311
44	base	142.1302174	a12	ASD	b	base	n	na	bee	8.7	199	0.501471856	359.8659716	93.98907066	3286.847142	1040.959983	3508.208492	93.98907066	1040.959983
45	base	147.7900754	a12	ASD	b	base	n	na	bee	8.7	199	0.366463719	347.7659866	81.88908566	2862.026258	616.1390991	3313.653251	81.88908566	616.1390991
46	post	14.12943118	a12	ASD	p	post	n	na	bee	8.7	199	0.495137631	364.7770363	98.90013536	2911.389382	665.5022231	3657.483774	98.90013536	665.5022231
47	post	20.84556138	a12	ASD	p	post	n	na	bee	8.7	199	0.438877247	334.2255707	68.34866976	1116.223416	-1129.663743	2968.72224	68.34866976	1129.663743
48	post	23.76102029	a12	ASD	p	post	n	na	bee	8.7	199	0.511959418	344.8229385	78.94603756	2071.730744	-174.1564149	3327.581282	78.94603756	174.1564149
49	post	25.91106648	a12	ASD	p	post	n	na	bee	8.7	199	0.283901858	372.1430422	106.2661413	2943.528178	697.6410191	3652.772838	106.2661413	697.6410191
50	post	83.49639198	a12	ASD	p	post	n	na	bee	8.7	199	0.375219004	358.1707543	92.29385336	2991.803042	745.9158831	4026.936316	92.29385336	745.9158831
51	post	95.39257228	a12	ASD	p	post	n	na	bee	8.7	199	0.035144565	530.4576324	264.5807315	1907.679286	-338.2078729	2848.678986	264.5807315	338.2078729
52	post	95.55315657	a12	ASD	p	post	n	na	bee	8.7	199	0.286024013	311.5677411	45.69084016	579.169204	-1666.717955	3198.93901	45.69084016	1666.717955
53	2_task2F	490.7753319	a13	ASD	o2	early	n	p2	bee	8.7	199	0.267258277	344.5083479	78.63144696	1733.537336	-512.3498229	3180.506757	78.63144696	512.3498229
54	2_task2F	507.1494916	a13	ASD	o2	early	n	p2	bee	8.7	199	0.194576693	414.2995832	148.4226823	1418.793963	-827.0931959	3448.701533	148.4226823	827.0931959
55	2_task2F	520.9952086	a13	ASD	o2	early	n	p2	bee	8.7	199	0.27702377	426.1025357	160.2256348	1692.773601	-553.1135579	3335.027607	160.2256348	553.1135579
56	base	37.90310599	a13	ASD	b	base	n	na	bee	8.7	199	0.364143053	319.8412107	53.96430976	2323.874278	77.98711912	3177.114241	53.96430976	77.98711912
57	base	38.99389418	a13	ASD	b	base	n	na	bee	8.7	199	0.380326924	306.4836467	40.60674576	1983.125419	-262.7617399	3239.283076	40.60674576	262.7617399
58	base	46.25208686	a13	ASD	b	base	n	na	bee	8.7	199	0.46976734	317.4880438	51.61114286	1868.200049	-377.6871099	3014.479272	51.61114286	377.6871099
59	base	49.83544371	a13	ASD	b	base	n	na	bee	8.7	199	0.631006003	332.6038773	66.72697636	1732.497451	-513.3897079	3189.915561	66.72697636	513.3897079
60	base	115.2183273	a13	ASD	b	base	n	na	bee	8.7	199	0.260286261	413.7541764	147.8772755	3047.520984	801.6338251	4080.020204	147.8772755	801.6338251
61	base	130.1504477	a13	ASD	b	base	n	na	bee	8.7	199	0.391771284	354.0286628	88.15176186	3300.688668	1054.801509	3734.586049	88.15176186	1054.801509
62	post	26.26584314	a13	ASD	p	post	n	na	bee	8.7	199	0.342266242	307.6655321	41.78863116	1334.614534	-911.2726249	3446.61749	41.78863116	911.2726249
63	post	28.26551511	a13	ASD	p	post	n	na	bee	8.7	199	0.291823664	311.3341338	45.45723286	419.7435316	-1826.143627	3309.503497	45.45723286	1826.143627
64	post	30.83322742	a13	ASD	p	post	n	na	bee	8.7	199	0.387670037	351.5009667	85.62406576	1196.22284	-1049.664319	3319.349084	85.62406576	1049.664319
65	post	31.60430769	a13	ASD	p	post	n	na	bee	8.7	199	0.490899137	341.1088235	75.23192256	1354.217556	-891.6696029	3349.418059	75.23192256	891.6696029
66	post	70.65621463	a13	ASD	p	post	n	na	bee	8.7	199	0.255931181	395.0192775	129.1423766	3199.959191	954.0720321	3907.506922	129.1423766	954.0720321
67	post	73.87439403	a13	ASD	p	post	n	na	bee	8.7	199	0.237695297	437.8118398	171.9349389	3188.109858	942.2226991	3677.582429	171.9349389	942.2226991
68	1_task3F	293.4128906	a14	ASD	o1	early	n	p3	bee	8.7	199	0.164071332	325.6223402	59.74543926	801.7150619	-1444.172097	3099.091987	59.74543926	1444.172097
69	1_task3F	326.5499961	a14	ASD	o1	early	n	p3	bee	8.7	199	0.257123074	405.1963294	139.3194285	1682.142982	-563.7441769	3302.390119	139.3194285	563.7441769
70	3_task1F	241.2959073	a14	ASD	o3	late	n	p1	bee	8.7	199	0.336163229	410.8326342	144.9557333	467.5625374	-1778.324621	2958.73202	144.9557333	1778.324621
71	3_task1F	254.100637	a14	ASD	o3	late	n	p1	bee	8.7	199	0.338777143	236.1306183	-29.74628264	390.8864884	-1855.00067	2781.399501	29.74628264	1855.00067
72	3_task1F	269.6727196	a14	ASD	o3	late	n	p1	bee	8.7	199	0.34805722	320.3528055	54.47590456	756.484656	-1489.402503	2960.071451	54.47590456	1489.402503
73	3_task1F	316.249281	a14	ASD	o3	late	n	p1	bee	8.7	199	0.365718804	474.2819717	208.4050708	2876.828349	630.9411901	3430.823019	208.4050708	630.9411901
74	base	5.180479001	a14	ASD	b	base	n	na	bee	8.7	199	0.217041998	451.0789852	185.2020843	2863.649056	617.7618971	3690.746085	185.2020843	617.7618971
75	base	6.886422578	a14	ASD	b	base	n	na	bee	8.7	199	0.198699693	440.9340883	175.0571874	2885.981211	640.0940521	3467.776424	175.0571874	640.0940521
76	base	9.815846778	a14	ASD	b	base	n	na	bee	8.7	199	0.234066305	359.5232182	93.64631726	734.9835434	-1510.903615	2926.678895	93.64631726	1510.903615
77	base	13.03011754	a14	ASD	b	base	n	na	bee	8.7	199	0.299938139	384.7644618	118.8875609	2906.392772	660.5056131	3578.458708	118.8875609	660.5056131
78	base	67.91589467	a14	ASD	b	base	n	na	bee	8.7	199	0.198504267	452.4659938	186.5890929	2914.073323	668.1861641	3450.519899	186.5890929	668.1861641
79	base	71.71527607	a14	ASD	b	base	n	na	bee	8.7	199	0.240787942	367.814201	101.9373001	2056.295212	-189.5919469	3308.314685	101.9373001	189.5919469
80	post	16.73166474	a14	ASD	p	post	n	na	bee	8.7	199	0.301335433	400.930391	135.0534901	2937.204192	691.3170331	3739.899794	135.0534901	691.3170331
81	post	17.9238154	a14	ASD	p	post	n	na	bee	8.7	199	0.282369208	385.7675155	119.8906146	2805.062532	559.1753731	3331.339627	119.8906146	559.1753731
82	post	19.03560946	a14	ASD	p	post	n	na	bee	8.7	199	0.354942766	384.6222966	118.7453957	2990.950072	745.0629131	3405.534032	118.7453957	745.0629131
83	post	20.11170717	a14	ASD	p	post	n	na	bee	8.7	199	0.349311629	376.5972235	110.7203226	2790.809472	544.9223131	3456.006113	110.7203226	544.9223131
84	post	42.82860601	a14	ASD	p	post	n	na	bee	8.7	199	0.249819081	389.5254831	123.6485822	2775.464065	529.5769061	3275.751597	123.6485822	529.5769061
85	post	45.86922548	a14	ASD	p	post	n	na	bee	8.7	199	0.159844428	378.6109685	112.7340676	2754.995724	509.1085651	3467.578572	112.7340676	509.1085651
86	1_task3F	327.6766124	a2	ASD	o1	early	n	p3	bee	8.7	199	0.194642783	548.8969316	283.0200307	2688.549182	442.6620231	3209.649898	283.0200307	442.6620231
87	1_task3F	337.8968051	a2	ASD	o1	early	n	p3	bee	8.7	199	0.205840297	510.9296097	245.0527088	1111.188646	-1134.698513	2891.728482	245.0527088	1134.698513
88	1_task3F	364.5727177	a2	ASD	o1	early	n	p3	bee	8.7	199	0.259010632	358.9721792	93.09527826	2063.325025	-182.5621339	3389.682876	93.09527826	182.5621339
89	1_task3F	393.3146349	a2	ASD	o1	early	n	p3	bee	8.7	199	0.266680686	471.9443898	206.0674889	1060.488248	-1185.398911	3008.513524	206.0674889	1185.398911
90	3_task1F	275.029196	a2	ASD	o3	late	n	p1	bee	8.7	199	0.4296651	364.9107214	99.03382046	1299.347117	-946.5400419	3088.347354	99.03382046	946.5400419
91	3_task1F	301.9613992	a2	ASD	o3	late	n	p1	bee	8.7	199	0.476320709	396.8670683	130.9901674	1733.096308	-512.7908509	2869.971909	130.9901674	512.7908509
92	3_task1F	336.2818557	a2	ASD	o3	late	n	p1	bee	8.7	199	0.291969677	486.2110261	220.3341252	2803.345649	557.4584901	3477.264626	220.3341252	557.4584901
93	3_task1F	354.9303301	a2	ASD	o3	late	n	p1	bee	8.7	199	0.204858864	439.9992094	174.1223085	1707.761844	-538.1253149	3083.480076	174.1223085	538.1253149
94	3_task1F	381.1493409	a3	ASD	o3	late	n	p1	bee	8.7	199	0.402823046	416.7607071	150.8838062	565.3782477	-1680.508911	3334.353972	150.8838062	1680.508911
95	3_task1F	477.5106387	a3	ASD	o3	late	n	p1	bee	8.7	199	0.392296394	434.0532598	168.1763589	1628.544149	-617.3430099	3348.288662	168.1763589	617.3430099
96	3_task1F	498.4326323	a3	ASD	o3	late	n	p1	bee	8.7	199	0.395557882	387.4695527	121.5926518	1898.895344	-346.9918149	3231.418898	121.5926518	346.9918149
97	4_task4F	675.3962213	a3	ASD	o4	late	n	p4	bee	8.7	199	0.342938399	376.6360465	110.7591456	844.7862966	-1401.100862	3390.036935	110.7591456	1401.100862
98	4_task4F	689.8302751	a3	ASD	o4	late	n	p4	bee	8.7	199	0.722138005	667.2602038	401.3833029	1776.701143	-469.1860159	3322.511112	401.3833029	469.1860159
99	4_task4F	711.6253246	a3	ASD	o4	late	n	p4	bee	8.7	199	0.452484858	416.4832576	150.6063567	1050.698462	-1195.188697	3136.514642	150.6063567	1195.188697
100	1_task1F	355.6577365	a4	ASD	o1	early	n	p1	bee	8.7	199	0.208132242	355.0100623	89.13316136	1449.721028	-796.1661309	3470.118425	89.13316136	796.1661309
101	1_task1F	367.4315712	a4	ASD	o1	early	n	p1	bee	8.7	199	0.188213243	408.2207681	142.3438672	797.8679717	-1448.019187	3409.641366	142.3438672	1448.019187
102	1_task1F	381.0845711	a4	ASD	o1	early	n	p1	bee	8.7	199	0.290669809	288.2606689	22.38376796	1037.482378	-1208.404781	3052.267674	22.38376796	1208.404781
103	1_task1F	383.2455977	a4	ASD	o1	early	n	p1	bee	8.7	199	0.216360848	254.7655546	-11.11134634	605.5162911	-1640.370868	3206.141862	11.11134634	1640.370868
104	1_task1F	400.3958951	a4	ASD	o1	early	n	p1	bee	8.7	199	0.27880827	273.7434715	7.866570562	1287.920299	-957.9668599	3198.139179	7.866570562	957.9668599
105	1_task1F	411.2302788	a4	ASD	o1	early	n	p1	bee	8.7	199	0.23758901	339.6285674	73.75166646	1178.173149	-1067.71401	3080.357526	73.75166646	1067.71401
106	1_task1F	420.6645412	a4	ASD	o1	early	n	p1	bee	8.7	199	0.241363497	305.6295563	39.75265536	717.1674105	-1528.719748	3110.186072	39.75265536	1528.719748
107	2_task2F	404.0732737	a4	ASD	o2	early	n	p2	bee	8.7	199	0.224385124	431.3777877	165.5008868	1905.290259	-340.5968999	3392.531639	165.5008868	340.5968999
108	2_task2F	434.0805892	a4	ASD	o2	early	n	p2	bee	8.7	199	0.213680876	332.7230979	66.84619696	1338.446617	-907.4405419	2906.983766	66.84619696	907.4405419
109	2_task2F	442.5306793	a4	ASD	o2	early	n	p2	bee	8.7	199	0.252852727	390.4208019	124.543901	1376.982419	-868.9047399	3253.145269	124.543901	868.9047399
110	2_task2F	464.8949179	a4	ASD	o2	early	n	p2	bee	8.7	199	0.194187569	416.8900166	151.0131157	1821.619332	-424.2678269	3316.090194	151.0131157	424.2678269
111	base	9.264056439	a4	ASD	b	base	n	na	bee	8.7	199	0.355718914	335.4111846	69.53428366	927.1704472	-1318.716712	3169.14434	69.53428366	1318.716712
112	base	14.31785343	a4	ASD	b	base	n	na	bee	8.7	199	0.342293134	421.7838702	155.9069693	3048.766257	802.8790981	3999.654159	155.9069693	802.8790981
113	base	18.13597919	a4	ASD	b	base	n	na	bee	8.7	199	0.194919329	448.1541616	182.2772607	3189.71616	943.8290011	4402.295132	182.2772607	943.8290011
114	base	22.04520162	a4	ASD	b	base	n	na	bee	8.7	199	0.267942993	432.4382859	166.561385	2865.410621	619.5234621	3185.704656	166.561385	619.5234621
115	base	82.65706673	a4	ASD	b	base	n	na	bee	8.7	199	0.46897582	471.2635474	205.3866465	3228.132002	982.2448431	4051.35768	205.3866465	982.2448431
116	base	92.23851272	a4	ASD	b	base	n	na	bee	8.7	199	0.261337126	330.029165	64.15226406	2316.847018	70.95985913	3294.925836	64.15226406	70.95985913
117	post	15.04760999	a4	ASD	p	post	n	na	bee	8.7	199	0.32278003	440.4354809	174.55858	3320.145424	1074.258265	4160.381297	174.55858	1074.258265
118	post	20.91687812	a4	ASD	p	post	n	na	bee	8.7	199	0.228244627	418.7486604	152.8717595	3137.102128	891.2149691	4019.466711	152.8717595	891.2149691
119	post	22.84429234	a4	ASD	p	post	n	na	bee	8.7	199	0.345415321	336.095365	70.21846406	854.9161318	-1390.971027	3046.504033	70.21846406	1390.971027
120	post	24.14216821	a4	ASD	p	post	n	na	bee	8.7	199	0.349559696	287.5009627	21.62406176	1731.678815	-514.2083439	3103.376522	21.62406176	514.2083439
121	post	62.57613101	a4	ASD	p	post	n	na	bee	8.7	199	0.245552385	361.7316904	95.85478946	1845.199607	-400.6875519	3359.501887	95.85478946	400.6875519
122	post	65.9871867	a4	ASD	p	post	n	na	bee	8.7	199	0.24179527	375.032609	109.1557081	1990.718539	-255.1686199	3358.883947	109.1557081	255.1686199
123	3_task2F	587.6181443	a5	ASD	o3	late	n	p2	bee	8.7	199	0.209002431	457.0080212	191.1311203	1605.854775	-640.0323839	3203.69362	191.1311203	640.0323839
124	base	9.557748766	a5	ASD	b	base	n	na	bee	8.7	199	0.294486172	464.2382524	198.3613515	3248.736931	1002.849772	3995.687671	198.3613515	1002.849772
125	base	12.38882977	a5	ASD	b	base	n	na	bee	8.7	199	0.304713419	357.6133772	91.73647626	1651.674345	-594.2128139	3390.987013	91.73647626	594.2128139
126	base	15.548	a5	ASD	b	base	n	na	bee	8.7	199	0.306	464.3436226	198.4667217	1429.102299	-816.7848599	3177.795565	198.4667217	816.7848599
127	base	16.99327661	a5	ASD	b	base	n	na	bee	8.7	199	0.295446784	425.4555991	159.5786982	1933.028608	-312.8585509	3647.932937	159.5786982	312.8585509
128	base	99.6671335	a5	ASD	b	base	n	na	bee	8.7	199	0.258066613	392.4195361	126.5426352	1199.597472	-1046.289687	3304.883901	126.5426352	1046.289687
129	base	103.7186787	a5	ASD	b	base	n	na	bee	8.7	199	0.218721903	452.0167478	186.1398469	3201.690528	955.8033691	4015.996523	186.1398469	955.8033691
130	post	45.24399328	a5	ASD	p	post	n	na	bee	8.7	199	0.307166074	424.4300004	158.5530995	3235.330023	989.4428641	3927.383325	158.5530995	989.4428641
131	post	47.66667919	a5	ASD	p	post	n	na	bee	8.7	199	0.348641624	500.2101161	234.3332152	3221.738223	975.8510641	3934.198005	234.3332152	975.8510641
132	post	49.55502785	a5	ASD	p	post	n	na	bee	8.7	199	0.253556113	425.2250968	159.3481959	2116.418867	-129.4682919	3533.364673	159.3481959	129.4682919
133	post	51.11598173	a5	ASD	p	post	n	na	bee	8.7	199	0.218693804	450.3663876	184.4894867	3359.598492	1113.711333	4064.467679	184.4894867	1113.711333
134	post	101.3022867	a5	ASD	p	post	n	na	bee	8.7	199	0.283988953	372.4506889	106.573788	624.196243	-1621.690916	3300.740122	106.573788	1621.690916
135	post	109.5312963	a5	ASD	p	post	n	na	bee	8.7	199	0.213722454	488.7303862	222.8534853	3149.866161	903.9790021	3762.141966	222.8534853	903.9790021
136	1_task2F	447.8757613	a6	ASD	o1	early	n	p2	bee	8.7	199	0.192704205	389.749789	123.8728881	3183.15283	937.2656711	4188.202462	123.8728881	937.2656711
137	1_task2F	474.2962721	a6	ASD	o1	early	n	p2	bee	8.7	199	0.174022273	361.7599245	95.88302356	1502.767221	-743.1199379	3065.633618	95.88302356	743.1199379
138	1_task2F	483.2865771	a6	ASD	o1	early	n	p2	bee	8.7	199	0.225691307	340.0065833	74.12968236	1462.654628	-783.2325309	3101.702805	74.12968236	783.2325309
139	1_task2F	504.1332855	a6	ASD	o1	early	n	p2	bee	8.7	199	0.144942156	479.2103202	213.3334193	3133.508205	887.6210461	3787.337898	213.3334193	887.6210461
140	1_task2F	518.1981641	a6	ASD	o1	early	n	p2	bee	8.7	199	0.233829798	532.4028338	266.5259329	3161.831803	915.9446441	3182.780222	266.5259329	915.9446441
141	3_task3F	244.6390831	a6	ASD	o3	late	n	p3	bee	8.7	199	0.173167145	385.6339601	119.7570592	3050.854876	804.9677171	4063.097098	119.7570592	804.9677171
142	3_task3F	256.6265065	a6	ASD	o3	late	n	p3	bee	8.7	199	0.169735245	422.3091026	156.4322017	3060.208212	814.3210531	3791.852212	156.4322017	814.3210531
143	3_task3F	317.4418039	a6	ASD	o3	late	n	p3	bee	8.7	199	0.268378727	445.0237458	179.1468449	2699.61349	453.7263311	3612.864776	179.1468449	453.7263311
144	3_task3F	320.2510705	a6	ASD	o3	late	n	p3	bee	8.7	199	0.151582494	382.356245	116.4793441	2866.267989	620.3808301	3401.775387	116.4793441	620.3808301
145	3_task3F	335.3473045	a6	ASD	o3	late	n	p3	bee	8.7	199	0.242053981	469.4087149	203.531814	3105.946917	860.0597581	3485.651029	203.531814	860.0597581
146	3_task3F	337.1932536	a6	ASD	o3	late	n	p3	bee	8.7	199	0.196399746	386.6693117	120.7924108	3044.336574	798.4494151	3739.330314	120.7924108	798.4494151
147	3_task3F	350.6343786	a6	ASD	o3	late	n	p3	bee	8.7	199	0.139705804	435.3610522	169.4841513	3140.75016	894.8630011	3733.938404	169.4841513	894.8630011
148	baseline	5.913167639	a6	ASD	b	base	n	na	bee	8.7	199	0.255664722	399.8707747	133.9938738	3080.921004	835.0338451	3186.786735	133.9938738	835.0338451
149	baseline	8.233873002	a6	ASD	b	base	n	na	bee	8.7	199	0.254253995	376.6753356	110.7984347	1765.259181	-480.6279779	3106.542348	110.7984347	480.6279779
150	baseline	10.35244715	a6	ASD	b	base	n	na	bee	8.7	199	0.209105705	372.7349665	106.8580656	2859.306697	613.4195381	3108.66406	106.8580656	613.4195381
151	baseline	13.96522823	a6	ASD	b	base	n	na	bee	8.7	199	0.285192478	332.9358936	67.05899266	1422.248485	-823.6386739	3210.872231	67.05899266	823.6386739
152	baseline	67.08781125	a6	ASD	b	base	n	na	bee	8.7	199	0.213760775	375.1529359	109.276035	2856.347926	610.4607671	3308.725868	109.276035	610.4607671
153	baseline	71.93177308	a6	ASD	b	base	n	na	bee	8.7	199	0.218979356	290.308953	24.43205206	1546.427332	-699.4598269	3044.425291	24.43205206	699.4598269
154	post	24.01764731	a6	ASD	p	post	n	na	bee	8.7	199	0.254705381	407.093712	141.2168111	1141.664422	-1104.222737	3026.026972	141.2168111	1104.222737
155	post	25.28426682	a6	ASD	p	post	n	na	bee	8.7	199	0.156276244	405.6316254	139.7547245	1815.344769	-430.5423899	3296.43163	139.7547245	430.5423899
156	post	27.37379766	a6	ASD	p	post	n	na	bee	8.7	199	0.214404689	383.4052243	117.5283234	1268.986811	-976.9003479	3182.271802	117.5283234	976.9003479
157	post	28.65170248	a6	ASD	p	post	n	na	bee	8.7	199	0.166571335	354.5064129	88.62951196	1492.661669	-753.2254899	3102.432837	88.62951196	753.2254899
158	post	63.29975303	a6	ASD	p	post	n	na	bee	8.7	199	0.234493945	369.5914107	103.7145098	1144.844656	-1101.042503	3195.613825	103.7145098	1101.042503
159	post	70.69772156	a6	ASD	p	post	n	na	bee	8.7	199	0.200535543	417.4225292	151.5456283	1694.404932	-551.4822269	3176.226538	151.5456283	551.4822269
160	1_task4F	703.0114795	a7	ASD	o1	early	n	p4	bee	8.7	199	0.267045174	315.1767941	49.29989316	1521.434983	-724.4521759	3290.816351	49.29989316	724.4521759
161	1_task4F	735.6628776	a7	ASD	o1	early	n	p4	bee	8.7	199	0.329721027	408.233943	142.3570421	2320.616393	74.72923412	3126.911632	142.3570421	74.72923412
162	1_task4F	745.6211241	a7	ASD	o1	early	n	p4	bee	8.7	199	0.287641395	286.8471003	20.97019936	1614.862238	-631.0249209	2807.77565	20.97019936	631.0249209
163	3_task2F	466.0834192	a7	ASD	o3	late	n	p2	bee	8.7	199	0.255279575	316.0694279	50.19252696	2779.915806	534.0286471	3748.619364	50.19252696	534.0286471
164	3_task2F	475.474503	a7	ASD	o3	late	n	p2	bee	8.7	199	0.246029541	292.9105431	27.03364216	1508.26298	-737.6241789	3327.166545	27.03364216	737.6241789
165	3_task2F	517.4492498	a7	ASD	o3	late	n	p2	bee	8.7	199	0.3374744	328.9464702	63.06956926	1897.806673	-348.0804859	3552.980156	63.06956926	348.0804859
166	3_task2F	561.4993973	a7	ASD	o3	late	n	p2	bee	8.7	199	0.2046268	331.9499351	66.07303416	1888.068272	-357.8188869	3213.158666	66.07303416	357.8188869
167	base	2.823036198	a7	ASD	b	base	n	na	bee	8.7	199	0.321282958	359.254413	93.37751206	2335.300074	89.41291513	3160.004296	93.37751206	89.41291513
168	base	5.41521885	a7	ASD	b	base	n	na	bee	8.7	199	0.4155485	378.8810883	113.0041874	3041.579611	795.6924521	3694.002053	113.0041874	795.6924521
169	base	11.84441383	a7	ASD	b	base	n	na	bee	8.7	199	0.229335873	322.3138048	56.43690386	2049.48169	-196.4054689	3009.842737	56.43690386	196.4054689
170	base	14.08365205	a7	ASD	b	base	n	na	bee	8.7	199	0.270364465	363.8044745	97.92757356	2188.579408	-57.30775087	2993.691638	97.92757356	57.30775087
171	base	113.5981882	a7	ASD	b	base	n	na	bee	8.7	199	0.279404925	356.1534991	90.27659816	2320.644656	74.75749713	2945.182708	90.27659816	74.75749713
172	base	123.9277511	a7	ASD	b	base	n	na	bee	8.7	199	0.207758236	319.7464346	53.86953366	1884.69589	-361.1912689	3158.767219	53.86953366	361.1912689
173	post	27.73093049	a7	ASD	p	post	n	na	bee	8.7	199	0.340713694	411.0812224	145.2043215	2231.760648	-14.12651087	3132.423649	145.2043215	14.12651087
174	post	29.75363404	a7	ASD	p	post	n	na	bee	8.7	199	0.446631281	394.1461865	128.2692856	3229.712756	983.8255971	3241.254058	128.2692856	983.8255971
175	post	31.97543503	a7	ASD	p	post	n	na	bee	8.7	199	0.497062608	426.2407046	160.3638037	2006.449278	-239.4378809	3286.628914	160.3638037	239.4378809
176	post	34.55834169	a7	ASD	p	post	n	na	bee	8.7	199	0.396845029	382.7646259	116.887725	2232.867125	-13.02003387	3250.141614	116.887725	13.02003387
177	post	89.14256696	a7	ASD	p	post	n	na	bee	8.7	199	0.166099102	295.4941048	29.61720386	922.3923289	-1323.49483	3017.165628	29.61720386	1323.49483
178	post	92.62892196	a7	ASD	p	post	n	na	bee	8.7	199	0.259165516	368.1999817	102.3230808	3360.992355	1115.105196	3429.650601	102.3230808	1115.105196
179	1_task2F	527.9969939	a8	ASD	o1	early	n	p2	bee	8.7	199	0.330060783	516.6679718	250.7910709	2497.549987	251.6628281	3363.219633	250.7910709	251.6628281
180	1_task2F	560.1747299	a8	ASD	o1	early	n	p2	bee	8.7	199	0.306320088	416.0923947	150.2154938	3060.40506	814.5179011	3415.027558	150.2154938	814.5179011
181	1_task2F	576.4496866	a8	ASD	o1	early	n	p2	bee	8.7	199	0.303238668	568.6278069	302.750906	2934.163861	688.2767021	3400.886996	302.750906	688.2767021
182	1_task2F	578.4859198	a8	ASD	o1	early	n	p2	bee	8.7	199	0.294490646	413.0740693	147.1971684	1532.052939	-713.8342199	3187.699963	147.1971684	713.8342199
183	3_task3F	292.4529305	a8	ASD	o3	late	n	p3	bee	8.7	199	0.268702772	420.6855418	154.8086409	1312.096801	-933.7903579	3108.968743	154.8086409	933.7903579
184	3_task3F	301.0861653	a8	ASD	o3	late	n	p3	bee	8.7	199	0.256053163	418.5542989	152.677398	3021.663084	775.7759251	3407.523545	152.677398	775.7759251
185	3_task3F	301.9249153	a8	ASD	o3	late	n	p3	bee	8.7	199	0.290105755	374.6042251	108.7273242	1533.943368	-711.9437909	3128.577425	108.7273242	711.9437909
186	3_task3F	305.9867604	a8	ASD	o3	late	n	p3	bee	8.7	199	0.334999321	361.0506644	95.17376346	1599.019996	-646.8671629	3378.95769	95.17376346	646.8671629
187	3_task3F	334.5779721	a8	ASD	o3	late	n	p3	bee	8.7	199	0.348598896	428.3654253	162.4885244	1860.260759	-385.6263999	3173.000706	162.4885244	385.6263999
188	3_task3F	379.861145	a8	ASD	o3	late	n	p3	bee	8.7	199	0.22365621	365.5548847	99.67798376	2676.857658	430.9704991	3308.564459	99.67798376	430.9704991
189	3_task3F	412.3762938	a8	ASD	o3	late	n	p3	bee	8.7	199	0.241077743	369.566557	103.6896561	1491.463004	-754.4241549	3249.554758	103.6896561	754.4241549
190	base	5.288488535	a8	ASD	b	base	n	na	bee	8.7	199	0.248054812	439.1652964	173.2883955	2638.397582	392.5104231	3313.313408	173.2883955	392.5104231
191	base	8.482252511	a8	ASD	b	base	n	na	bee	8.7	199	0.22177158	375.4664407	109.5895398	1986.977656	-258.9095029	3343.224635	109.5895398	258.9095029
192	base	11.0750095	a8	ASD	b	base	n	na	bee	8.7	199	0.164627429	359.7595776	93.88267666	2186.540051	-59.34710787	3451.828194	93.88267666	59.34710787
193	base	17.37283696	a8	ASD	b	base	n	na	bee	8.7	199	0.150612866	350.3965103	84.51960936	2103.124596	-142.7625629	3421.543277	84.51960936	142.7625629
194	base	84.40887328	a8	ASD	b	base	n	na	bee	8.7	199	0.28086885	363.3838411	97.50694016	2236.155428	-9.731730875	3239.505093	97.50694016	9.731730875
195	base	94.21618214	a8	ASD	b	base	n	na	bee	8.7	199	0.219546213	360.7150398	94.83813886	1757.672016	-488.2151429	3416.305247	94.83813886	488.2151429
196	post	5.118631948	a8	ASD	p	post	n	na	bee	8.7	199	0.324736105	334.333377	68.45647606	3278.588449	1032.70129	3655.598303	68.45647606	1032.70129
197	post	6.774262867	a8	ASD	p	post	n	na	bee	8.7	199	0.357474267	345.1042853	79.22738436	2185.353106	-60.53405287	3099.131263	79.22738436	60.53405287
198	post	8.330811021	a8	ASD	p	post	n	na	bee	8.7	199	0.26534298	356.6310519	90.75415096	2814.081886	568.1947271	3324.816649	90.75415096	568.1947271
199	post	9.79927934	a8	ASD	p	post	n	na	bee	8.7	199	0.238133736	344.7483981	78.87149716	2783.041752	537.1545931	3345.450893	78.87149716	537.1545931
200	post	56.80388726	a8	ASD	p	post	n	na	bee	8.7	199	0.228429395	348.3002767	82.42337576	1014.072931	-1231.814228	3030.339065	82.42337576	1231.814228
201	post	59.74323357	a8	ASD	p	post	n	na	bee	8.7	199	0.183137118	394.6029151	128.7260142	3014.080623	768.1934641	3384.893522	128.7260142	768.1934641
202	3_task3F	218.4064211	a9	ASD	o3	late	n	p3	bee	8.7	199	0.202843853	568.4233831	302.5464822	2726.890435	481.0032761	3163.565139	302.5464822	481.0032761
203	3_task3F	297.6281848	a9	ASD	o3	late	n	p3	bee	8.7	199	0.165316642	424.689341	158.8124401	916.8335434	-1329.053615	2929.479929	158.8124401	1329.053615
204	3_task3F	313.1213557	a9	ASD	o3	late	n	p3	bee	8.7	199	0.171034662	423.7450728	157.8681719	1618.796369	-627.0907899	2968.863046	157.8681719	627.0907899
205	3_task3F	315.062272	a9	ASD	o3	late	n	p3	bee	8.7	199	0.189011597	367.4552542	101.5783533	1223.524359	-1022.3628	2947.939062	101.5783533	1022.3628
401	baseline	4.770458195	a2	ASD	b	base	n	na	bee	8.7	199	0.250217934	407.9853366	142.1084357	2679.473075	433.5859161	3639.616955	142.1084357	433.5859161
402	baseline	10.1452939	a2	ASD	b	base	n	na	bee	8.7	199	0.350566331	402.7775394	136.9006385	2680.428605	434.5414461	3739.56954	136.9006385	434.5414461
403	baseline	57.10007175	a2	ASD	b	base	n	na	bee	8.7	199	0.267032521	393.0478245	127.1709236	1998.215103	-247.6720559	2890.608118	127.1709236	247.6720559
404	baseline	60.86209617	a2	ASD	b	base	n	na	bee	8.7	199	0.24842393	391.6399089	125.763008	2434.580689	188.6935301	3703.540835	125.763008	188.6935301
405	post	67.68101373	a2	ASD	p	post	n	na	bee	8.7	199	0.521265122	511.3414366	245.4645357	3025.637454	779.7502951	3700.892353	245.4645357	779.7502951
406	post	70.74798722	a2	ASD	p	post	n	na	bee	8.7	199	0.35111993	492.9515051	227.0746042	1507.569773	-738.3173859	3152.338458	227.0746042	738.3173859
407	post	106.1893282	a2	ASD	p	post	n	na	bee	8.7	199	0.335420937	497.9160937	232.0391928	3010.441974	764.5548151	3789.760176	232.0391928	764.5548151
408	post	109.6200859	a2	ASD	p	post	n	na	bee	8.7	199	0.286849472	523.7060503	257.8291494	2983.876666	737.9895071	3737.025652	257.8291494	737.9895071
409	baseline	6.727087795	a3	ASD	b	base	n	na	bee	8.7	199	0.628899541	494.2497414	228.3728405	3303.020048	1057.132889	4340.08909	228.3728405	1057.132889
410	baseline	19.55810681	a3	ASD	b	base	n	na	bee	8.7	199	0.601509639	438.2717983	172.3948974	3227.134317	981.2471581	4184.154361	172.3948974	981.2471581
411	baseline	99.43940159	a3	ASD	b	base	n	na	bee	8.7	199	0.268792113	435.7167743	169.8398734	3328.092935	1082.205776	4092.122049	169.8398734	1082.205776
412	baseline	115.7157545	a3	ASD	b	base	n	na	bee	8.7	199	0.612277101	496.5181164	230.6412155	2913.910375	668.0232161	3677.15595	230.6412155	668.0232161
413	post	97.66114912	a3	ASD	p	post	n	na	bee	8.7	199	0.214869913	286.550444	20.67354306	3005.016321	759.1291621	3535.871627	20.67354306	759.1291621
414	post	103.4452627	a3	ASD	p	post	n	na	bee	8.7	199	0.17036608	259.1437703	-6.733130637	956.7337976	-1289.153361	3180.041979	6.733130637	1289.153361
415	post	228.8141476	a3	ASD	p	post	n	na	bee	8.7	199	0.36811126	506.1942014	240.3173005	2546.956223	301.0690641	3324.188907	240.3173005	301.0690641
416	post	232.9870446	a3	ASD	p	post	n	na	bee	8.7	199	0.515480693	468.3957966	202.5188957	793.4157982	-1452.471361	3426.089643	202.5188957	1452.471361
417	base	4.060434369	a9	ASD	b	base	n	na	bee	8.7	199	0.300664452	467.2797097	201.4028088	2090.346989	-155.5401699	3196.489014	201.4028088	155.5401699
418	base	9.314047171	a9	ASD	b	base	n	na	bee	8.7	199	0.229771541	413.923109	148.0462081	1984.882373	-261.0047859	3228.708661	148.0462081	261.0047859
419	base	56.09561506	a9	ASD	b	base	n	na	bee	8.7	199	0.197061046	495.8945059	230.017605	974.3411315	-1271.546027	2873.950529	230.017605	1271.546027
420	base	60.05744569	a9	ASD	b	base	n	na	bee	8.7	199	0.188887294	510.865857	244.9889561	1372.920447	-872.9667119	2979.188706	244.9889561	872.9667119
421	post	18.20169814	a9	ASD	p	post	n	na	bee	8.7	199	0.366729643	439.6059204	173.7290195	1501.722501	-744.1646579	3080.515112	173.7290195	744.1646579
422	post	20.69011433	a9	ASD	p	post	n	na	bee	8.7	199	0.302332525	479.5677256	213.6908247	2170.328093	-75.55906587	3065.84815	213.6908247	75.55906587
423	post	47.69368422	a9	ASD	p	post	n	na	bee	8.7	199	0.191451501	448.0987821	182.2218812	2894.574145	648.6869861	3561.211472	182.2218812	648.6869861
424	post	50.04532001	a9	ASD	p	post	n	na	bee	8.7	199	0.115297533	445.9579589	180.081058	2703.765323	457.8781641	3672.101714	180.081058	457.8781641
449	baseline	6.404858915	a2	ASD	b	base	n	na	bee	8.7	199	0.293603535	402.2502749	136.373374	2884.972752	639.0855931	3723.527746	136.373374	639.0855931
450	baseline	12.97334085	a2	ASD	b	base	n	na	bee	8.7	199	0.390539011	413.7889847	147.9120838	2699.487814	453.6006551	3697.395504	147.9120838	453.6006551
451	post	68.83496937	a2	ASD	p	post	n	na	bee	8.7	199	0.402822907	482.6910241	216.8141232	2909.217208	663.3300491	3446.724837	216.8141232	663.3300491
452	post	71.85215398	a2	ASD	p	post	n	na	bee	8.7	199	0.254698963	497.3324189	231.455518	3001.124295	755.2371361	3775.933429	231.455518	755.2371361
453	baseline	9.107891452	a3	ASD	b	base	n	na	bee	8.7	199	0.849307105	441.3829525	175.5060516	3209.317118	963.4299591	3963.072717	175.5060516	963.4299591
454	baseline	23.7437109	a3	ASD	b	base	n	na	bee	8.7	199	0.929712517	460.7815288	194.9046279	708.7549037	-1537.132255	3187.198596	194.9046279	1537.132255
455	post	99.95136847	a3	ASD	p	post	n	na	bee	8.7	199	0.186678306	316.8388799	50.96197896	2200.259203	-45.62795587	3178.10464	50.96197896	45.62795587
456	post	105.2233699	a3	ASD	p	post	n	na	bee	8.7	199	0.286068916	306.5046392	40.62773826	2144.045842	-101.8413169	3292.877573	40.62773826	101.8413169
457	base	5.691577332	a9	ASD	b	base	n	na	bee	8.7	199	0.408876639	467.8079852	201.9310843	1764.533806	-481.3533529	2961.814679	201.9310843	481.3533529
458	base	11.5903223	a9	ASD	b	base	n	na	bee	8.7	199	0.373579164	433.9022872	168.0253863	1553.657615	-692.2295439	2925.61949	168.0253863	692.2295439
459	post	19.6723761	a9	ASD	p	post	n	na	bee	8.7	199	0.358640516	479.1643075	213.2874066	1927.231774	-318.6553849	2959.869778	213.2874066	318.6553849
460	post	21.6863142	a9	ASD	p	post	n	na	bee	8.7	199	0.244488948	455.8414222	189.9645213	1389.444969	-856.4421899	2972.358365	189.9645213	856.4421899
473	task4F	736.719451	a10	ASD	o1	early	n	p4	bee	8.7	199	0.451717474	418.6689651	152.7920642	2814.975689	569.0885301	3539.152752	152.7920642	569.0885301
474	task4F	749.6146909	a10	ASD	o1	early	n	p4	bee	8.7	199	0.402956453	472.5064948	206.6295939	3085.993754	840.1065951	3381.599585	206.6295939	840.1065951
475	task4F	796.3258569	a10	ASD	o1	early	n	p4	bee	8.7	199	0.199237562	488.8850391	223.0081382	2942.930626	697.0434671	3361.134997	223.0081382	697.0434671
476	task4F	818.025304	a10	ASD	o1	early	n	p4	bee	8.7	199	0.264265598	482.7053547	216.8284538	2973.253093	727.3659341	3149.247193	216.8284538	727.3659341
477	task4F	849.8718296	a10	ASD	o1	early	n	p4	bee	8.7	199	0.265122803	511.8315553	245.9546544	2994.772201	748.8850421	3267.025493	245.9546544	748.8850421
478	task1F	370.3196945	a10	ASD	o2	early	n	p1	bee	8.7	199	0.350976573	400.8667151	134.9898142	3197.946951	952.0597921	4311.801633	134.9898142	952.0597921
479	task1F	380.8108557	a10	ASD	o2	early	n	p1	bee	8.7	199	0.255890815	453.0793149	187.202414	2725.447183	479.5600241	3413.511106	187.202414	479.5600241
480	task1F	394.1096805	a10	ASD	o2	early	n	p1	bee	8.7	199	0.261692253	534.692583	268.8156821	2770.642418	524.7552591	3089.718775	268.8156821	524.7552591
481	task1F	437.6690795	a10	ASD	o2	early	n	p1	bee	8.7	199	0.188862373	384.8417738	118.9648729	2961.353155	715.4659961	3272.85551	118.9648729	715.4659961
482	base	7.957164281	a10	ASD	b	base	n	na	bee	8.7	199	0.906954144	330.5731198	64.69621886	2634.58156	388.6944011	3158.599721	64.69621886	388.6944011
483	base	10.46120622	a10	ASD	b	base	n	na	bee	8.7	199	0.659423442	335.2333753	69.35647436	2892.64039	646.7532311	3337.403933	69.35647436	646.7532311
484	base	13.32230092	a10	ASD	b	base	n	na	bee	8.7	199	0.349398167	297.6957342	31.81883326	2523.519634	277.6324751	2954.300565	31.81883326	277.6324751
485	base	17.30002869	a10	ASD	b	base	n	na	bee	8.7	199	0.649942616	289.419319	23.54241806	2907.588286	661.7011271	3632.128311	23.54241806	661.7011271
486	base	134.9650001	a10	ASD	b	base	n	na	bee	8.7	199	0.550293145	472.1673188	206.2904179	2803.761188	557.8740291	3275.818486	206.2904179	557.8740291
487	base	139.29133	a10	ASD	b	base	n	na	bee	8.7	199	0.332653961	340.744212	74.86731106	3037.867993	791.9808341	3254.371944	74.86731106	791.9808341
488	post	19.51790748	a10	ASD	p	post	n	na	bee	8.7	199	0.436360054	327.0548317	61.17793076	2839.91019	594.0230311	3193.976734	61.17793076	594.0230311
489	post	21.51891091	a10	ASD	p	post	n	na	bee	8.7	199	0.628178184	403.6467176	137.7698167	2964.464212	718.5770531	3550.922392	137.7698167	718.5770531
490	post	23.64619614	a10	ASD	p	post	n	na	bee	8.7	199	0.497512256	414.7660191	148.8891182	2919.161529	673.2743701	3384.883126	148.8891182	673.2743701
491	post	24.97359505	a10	ASD	p	post	n	na	bee	8.7	199	0.545683133	385.6127266	119.7358257	2977.447757	731.5605981	3606.559686	119.7358257	731.5605981
492	post	68.20279061	a10	ASD	p	post	n	na	bee	8.7	199	0.514959508	339.3654182	73.48851726	2864.816514	618.9293551	3302.450099	73.48851726	618.9293551
493	post	71.74807978	a10	ASD	p	post	n	na	bee	8.7	199	0.418874407	353.9797854	88.10288446	3205.452115	959.5649561	3636.075087	88.10288446	959.5649561
494	baseline	37.22600699	a2	ASD	b	base	n	na	sheep	14.4	216	0.100862246	476.4529863	182.4494075	2694.758342	543.8273459	3619.543139	182.4494075	543.8273459
495	baseline	39.86032912	a2	ASD	b	base	n	na	sheep	14.4	216	0.086893587	465.5292983	171.5257195	2265.476622	114.5456259	2727.161054	171.5257195	114.5456259
496	baseline	85.71894275	a2	ASD	b	base	n	na	sheep	14.4	216	0.089010131	431.363214	137.3596352	2450.800992	299.8699959	2796.015344	137.3596352	299.8699959
497	baseline	92.46760899	a2	ASD	b	base	n	na	sheep	14.4	216	0.083220438	464.7779673	170.7743885	2581.641646	430.7106499	2884.966189	170.7743885	430.7106499
498	post	92.27092601	a2	ASD	p	post	n	na	sheep	14.4	216	0.115620226	515.7835276	221.7799488	2734.931176	584.0001799	3416.05029	221.7799488	584.0001799
499	post	94.42870566	a2	ASD	p	post	n	na	sheep	14.4	216	0.087297117	523.4325869	229.4290081	2721.578185	570.6471889	3413.660284	229.4290081	570.6471889
500	post	135.0637516	a2	ASD	p	post	n	na	sheep	14.4	216	0.132944023	492.1084593	198.1048805	2698.659572	547.7285759	3240.32565	198.1048805	547.7285759
501	post	137.8223366	a2	ASD	p	post	n	na	sheep	14.4	216	0.065881772	476.07744	182.0738612	2850.121459	699.1904629	3310.617584	182.0738612	699.1904629
502	baseline	71.91905234	a3	ASD	b	base	n	na	sheep	14.4	216	0.204324557	449.9263032	155.9227244	2766.911473	615.9804769	3627.538712	155.9227244	615.9804769
503	baseline	76.23069611	a3	ASD	b	base	n	na	sheep	14.4	216	0.186501877	489.3283469	195.3247681	3306.916245	1155.985249	3990.016094	195.3247681	1155.985249
504	baseline	182.3213972	a3	ASD	b	base	n	na	sheep	14.4	216	0.183540724	434.4822905	140.4787117	2334.372464	183.4414679	3299.08126	140.4787117	183.4414679
505	baseline	186.4932342	a3	ASD	b	base	n	na	sheep	14.4	216	0.18060965	464.6956877	170.6921089	2538.174629	387.2436329	3452.825904	170.6921089	387.2436329
506	post	212.1140259	a3	ASD	p	post	n	na	sheep	14.4	216	0.175030256	464.6005551	170.5969763	855.4051392	-1295.525857	3284.523978	170.5969763	1295.525857
507	post	220.2926623	a3	ASD	p	post	n	na	sheep	14.4	216	0.152352838	454.9602542	160.9566754	3132.639312	981.7083159	3391.463745	160.9566754	981.7083159
508	post	261.73332	a3	ASD	p	post	n	na	sheep	14.4	216	0.187655365	514.2418731	220.2382943	3026.462051	875.5310549	3233.195546	220.2382943	875.5310549
509	post	266.0265988	a3	ASD	p	post	n	na	sheep	14.4	216	0.189955861	471.2447008	177.241122	2618.647324	467.7163279	3442.855951	177.241122	467.7163279
510	base	35.98714412	a9	ASD	b	base	n	na	sheep	14.4	216	0.168832747	565.4653238	271.461745	2447.578242	296.6472459	2883.802674	271.461745	296.6472459
511	base	38.75864672	a9	ASD	b	base	n	na	sheep	14.4	216	0.156398529	591.5757057	297.5721269	2668.550218	517.6192219	3242.292696	297.5721269	517.6192219
512	base	93.87354596	a9	ASD	b	base	n	na	sheep	14.4	216	0.088969943	535.4009789	241.3974001	2612.348769	461.4177729	3321.427109	241.3974001	461.4177729
513	base	96.27447636	a9	ASD	b	base	n	na	sheep	14.4	216	0.100731423	513.3154912	219.3119124	1818.004588	-332.9264081	2570.099163	219.3119124	332.9264081
514	post	40.0264301	a9	ASD	p	post	n	na	sheep	14.4	216	0.164867268	539.1256766	245.1220978	2781.850531	630.9195349	3175.509779	245.1220978	630.9195349
515	post	42.13484946	a9	ASD	p	post	n	na	sheep	14.4	216	0.217281454	529.0390056	235.0354268	2505.757406	354.8264099	2769.781419	235.0354268	354.8264099
516	post	81.00254758	a9	ASD	p	post	n	na	sheep	14.4	216	0.085682972	501.5596852	207.5561064	2625.561941	474.6309449	2846.412307	207.5561064	474.6309449
517	post	82.86545835	a9	ASD	p	post	n	na	sheep	14.4	216	0.101492033	465.4929255	171.4893467	2512.439567	361.5085709	3171.059706	171.4893467	361.5085709
542	baseline	38.31863857	a2	ASD	b	base	n	na	sheep	14.4	216	0.104738145	477.2914468	183.287868	2274.08039	123.1493939	3550.89292	183.287868	123.1493939
543	baseline	40.87699187	a2	ASD	b	base	n	na	sheep	14.4	216	0.087747925	459.1339193	165.1303405	2601.335448	450.4044519	2894.240689	165.1303405	450.4044519
544	post	93.17663446	a2	ASD	p	post	n	na	sheep	14.4	216	0.097215991	557.2066921	263.2031133	2736.627227	585.6962309	3005.640348	263.2031133	585.6962309
545	post	95.264109	a2	ASD	p	post	n	na	sheep	14.4	216	0.083003296	533.4072071	239.4036283	2669.004307	518.0733109	2756.100604	239.4036283	518.0733109
546	baseline	74.10872158	a3	ASD	b	base	n	na	sheep	14.4	216	0.232140909	469.7116787	175.7080999	3318.52267	1167.591674	3834.620648	175.7080999	1167.591674
547	baseline	80.23480443	a3	ASD	b	base	n	na	sheep	14.4	216	0.236526859	459.7663811	165.7628023	2678.20865	527.2776539	3191.164388	165.7628023	527.2776539
548	post	217.7009934	a3	ASD	p	post	n	na	sheep	14.4	216	0.152171956	454.6681768	160.664598	2925.157687	774.2266909	3663.101265	160.664598	774.2266909
549	post	222.4007212	a3	ASD	p	post	n	na	sheep	14.4	216	0.147289773	464.3131435	170.3095647	2689.91247	538.9814739	3478.856337	170.3095647	538.9814739
550	base	37.34913119	a9	ASD	b	base	n	na	sheep	14.4	216	0.217608388	548.9982511	254.9946723	1873.875293	-277.0557031	2784.04072	254.9946723	277.0557031
551	base	40.02492827	a9	ASD	b	base	n	na	sheep	14.4	216	0.174460008	575.2483762	281.2447974	2619.381819	468.4508229	3063.019235	281.2447974	468.4508229
552	post	41.11114598	a9	ASD	p	post	n	na	sheep	14.4	216	0.203023351	549.2451912	255.2416124	2424.056416	273.1254199	2794.033026	255.2416124	273.1254199
553	post	42.97727548	a9	ASD	p	post	n	na	sheep	14.4	216	0.169746688	519.8268715	225.8232927	2470.224803	319.2938069	3140.156082	225.8232927	319.2938069
566	1_task3F	1050.91517	a1	ASD	o1	early	n	p3	sheep	14.4	216	0.162438849	574.7282441	280.7246653	2945.126306	794.1953099	3473.499426	280.7246653	794.1953099
567	1_task3F	1052.455642	a1	ASD	o1	early	n	p3	sheep	14.4	216	0.147819673	580.9215672	286.9179884	2881.453605	730.5226089	3607.353447	286.9179884	730.5226089
568	1_task3F	1060.981198	a1	ASD	o1	early	n	p3	sheep	14.4	216	0.186826452	439.7061248	145.702546	2948.40954	797.4785439	3792.157156	145.702546	797.4785439
569	1_task3F	1064.089164	a1	ASD	o1	early	n	p3	sheep	14.4	216	0.187557617	533.8487221	239.8451433	3025.795619	874.8646229	3413.408869	239.8451433	874.8646229
570	1_task3F	1087.182764	a1	ASD	o1	early	n	p3	sheep	14.4	216	0.161464708	511.5517244	217.5481456	1782.595765	-368.3352311	2676.403067	217.5481456	368.3352311
571	1_task3F	1089.807774	a1	ASD	o1	early	n	p3	sheep	14.4	216	0.151294196	515.6650406	221.6614618	2957.63617	806.7051739	3427.824668	221.6614618	806.7051739
572	1_task3F	1117.05857	a1	ASD	o1	early	n	p3	sheep	14.4	216	0.186933239	560.4679553	266.4643765	3065.40066	914.4696639	3646.352519	266.4643765	914.4696639
573	1_task3F	1119.110345	a1	ASD	o1	early	n	p3	sheep	14.4	216	0.175141281	574.7202986	280.7167198	2845.681083	694.7500869	3491.484907	280.7167198	694.7500869
574	3_task4F	419.3851879	a1	ASD	o3	late	n	p4	sheep	14.4	216	0.19874121	583.6415868	289.638008	3229.811732	1078.880736	3971.81219	289.638008	1078.880736
575	3_task4F	427.4493085	a1	ASD	o3	late	n	p4	sheep	14.4	216	0.201395335	562.4178228	268.414244	2842.487758	691.5567619	3488.130514	268.414244	691.5567619
576	3_task4F	439.5497578	a1	ASD	o3	late	n	p4	sheep	14.4	216	0.201187886	538.1815078	244.177929	2885.205115	734.2741189	4024.713683	244.177929	734.2741189
577	3_task4F	448.4609538	a1	ASD	o3	late	n	p4	sheep	14.4	216	0.174584555	548.1318666	254.1282878	1556.961349	-593.9696471	3155.468949	254.1282878	593.9696471
578	3_task4F	462.1611835	a1	ASD	o3	late	n	p4	sheep	14.4	216	0.192674943	517.3912919	223.3877131	3017.862451	866.9314549	3668.512751	223.3877131	866.9314549
579	3_task4F	463.7940142	a1	ASD	o3	late	n	p4	sheep	14.4	216	0.156752425	486.992609	192.9890302	3027.857724	876.9267279	3353.601654	192.9890302	876.9267279
580	3_task4F	495.5627918	a1	ASD	o3	late	n	p4	sheep	14.4	216	0.1780248	614.9004538	320.896875	2798.150014	647.2190179	3493.147324	320.896875	647.2190179
581	3_task4F	499.6348007	a1	ASD	o3	late	n	p4	sheep	14.4	216	0.155450308	528.8739369	234.8703581	3313.370414	1162.439418	3407.031271	234.8703581	1162.439418
582	3_task4F	503.9140902	a1	ASD	o3	late	n	p4	sheep	14.4	216	0.166895406	553.5075313	259.5039525	1634.958338	-515.9726581	3171.931955	259.5039525	515.9726581
583	3_task4F	531.1722418	a1	ASD	o3	late	n	p4	sheep	14.4	216	0.173312187	432.632773	138.6291942	809.2888781	-1341.642118	2856.761351	138.6291942	1341.642118
584	3_task4F	532.3300481	a1	ASD	o3	late	n	p4	sheep	14.4	216	0.154113457	483.0989446	189.0953658	1961.605263	-189.3257331	3060.81182	189.0953658	189.3257331
585	3_task4F	543.7777316	a1	ASD	o3	late	n	p4	sheep	14.4	216	0.139538095	518.1999899	224.1964111	1627.803549	-523.1274471	2865.491801	224.1964111	523.1274471
586	3_task4F	545.366724	a1	ASD	o3	late	n	p4	sheep	14.4	216	0.124318855	594.6611136	300.6575348	2905.378806	754.4478099	3585.572653	300.6575348	754.4478099
587	3_task4F	557.824729	a1	ASD	o3	late	n	p4	sheep	14.4	216	0.13108456	477.21524	183.2116612	2523.346041	372.4150449	3086.336411	183.2116612	372.4150449
588	3_task4F	559.2558744	a1	ASD	o3	late	n	p4	sheep	14.4	216	0.135918855	457.3249483	163.3213695	2549.551424	398.6204279	3679.006807	163.3213695	398.6204279
589	3_task4F	571.6926404	a1	ASD	o3	late	n	p4	sheep	14.4	216	0.173220168	379.4831658	85.47958698	1925.654007	-225.2769891	2914.574748	85.47958698	225.2769891
590	3_task4F	573.1760462	a1	ASD	o3	late	n	p4	sheep	14.4	216	0.160814297	501.0078867	207.0043079	2563.397513	412.4665169	3236.48671	207.0043079	412.4665169
591	3_task4F	587.9129401	a1	ASD	o3	late	n	p4	sheep	14.4	216	0.170550884	585.9233122	291.9197334	2547.277474	396.3464779	3286.592767	291.9197334	396.3464779
592	3_task4F	589.4050678	a1	ASD	o3	late	n	p4	sheep	14.4	216	0.166449387	566.3630329	272.3594541	2438.859058	287.9280619	3267.312317	272.3594541	287.9280619
593	baseline	28.59515984	a1	ASD	b	base	n	na	sheep	14.4	216	0.162409911	480.0995603	186.0959815	2752.705718	601.7747219	3013.770369	186.0959815	601.7747219
594	baseline	30.99864299	a1	ASD	b	base	n	na	sheep	14.4	216	0.112535305	462.7488743	168.7452955	1540.844181	-610.0868151	2980.093883	168.7452955	610.0868151
595	baseline	80.47788961	a1	ASD	b	base	n	na	sheep	14.4	216	0.099220506	449.4292306	155.4256518	2216.724392	65.79339588	3095.52315	155.4256518	65.79339588
596	baseline	83.99493093	a1	ASD	b	base	n	na	sheep	14.4	216	0.121046934	470.3307114	176.3271326	2710.870526	559.9395299	3239.130886	176.3271326	559.9395299
597	post	33.77769285	a1	ASD	p	post	n	na	sheep	14.4	216	0.155325888	503.2832964	209.2797176	2850.8395	699.9085039	3397.236235	209.2797176	699.9085039
598	post	55.24157121	a1	ASD	p	post	n	na	sheep	14.4	216	0.127467338	562.482756	268.4791772	3099.172426	948.2414299	3238.617602	268.4791772	948.2414299
599	post	56.3851586	a1	ASD	p	post	n	na	sheep	14.4	216	0.143682807	581.0202793	287.0167005	2984.926811	833.9958149	3079.306646	287.0167005	833.9958149
600	post	84.75180818	a1	ASD	p	post	n	na	sheep	14.4	216	0.134383632	476.2460644	182.2424856	2235.16759	84.23659387	2940.232368	182.2424856	84.23659387
601	post	87.26862916	a1	ASD	p	post	n	na	sheep	14.4	216	0.09274168	524.6679747	230.6643959	2520.106283	369.1752869	3295.711348	230.6643959	369.1752869
602	1_task4F	474.1753246	a11	ASD	o1	early	n	p4	sheep	14.4	216	0.135337386	508.8778051	214.8742263	2745.399382	594.4683859	3035.775586	214.8742263	594.4683859
603	1_task4F	488.6073088	a11	ASD	o1	early	n	p4	sheep	14.4	216	0.085524457	478.7665661	184.7629873	2322.015863	171.0848669	3121.449887	184.7629873	171.0848669
604	1_task4F	490.7248325	a11	ASD	o1	early	n	p4	sheep	14.4	216	0.071516266	541.6427603	247.6391815	2594.761811	443.8308149	3508.542603	247.6391815	443.8308149
605	1_task4F	515.9763774	a11	ASD	o1	early	n	p4	sheep	14.4	216	0.106109966	546.4181192	252.4145404	2733.992834	583.0618379	3538.870342	252.4145404	583.0618379
606	1_task4F	538.4987902	a11	ASD	o1	early	n	p4	sheep	14.4	216	0.095598237	491.0136485	197.0100697	1735.762861	-415.1681351	2765.647135	197.0100697	415.1681351
607	2_task1F	325.9031098	a11	ASD	o2	early	n	p1	sheep	14.4	216	0.115680058	537.0412562	243.0376774	2750.544379	599.6133829	3207.00517	243.0376774	599.6133829
608	2_task1F	343.0568638	a11	ASD	o2	early	n	p1	sheep	14.4	216	0.105527991	560.1356668	266.132088	2769.031962	618.1009659	3107.323868	266.132088	618.1009659
609	2_task1F	353.4789591	a11	ASD	o2	early	n	p1	sheep	14.4	216	0.114607251	571.6062701	277.6026913	2808.565321	657.6343249	3155.608081	277.6026913	657.6343249
610	2_task1F	365.6089686	a11	ASD	o2	early	n	p1	sheep	14.4	216	0.161192972	594.7287128	300.725134	2875.005161	724.0741649	3253.674416	300.725134	724.0741649
611	base	92.7994275	a11	ASD	b	base	n	na	sheep	14.4	216	0.076335414	458.3691592	164.3655804	1796.783092	-354.1479041	3113.089057	164.3655804	354.1479041
612	base	94.45060435	a11	ASD	b	base	n	na	sheep	14.4	216	0.108791306	489.0965864	195.0930076	2718.291035	567.3600389	3311.274315	195.0930076	567.3600389
613	base	96.95137976	a11	ASD	b	base	n	na	sheep	14.4	216	0.110538581	489.6163734	195.6127946	1786.641861	-364.2891351	3079.525276	195.6127946	364.2891351
614	base	99.09654879	a11	ASD	b	base	n	na	sheep	14.4	216	0.100446554	504.158159	210.1545802	1845.781222	-305.1497741	3077.542988	210.1545802	305.1497741
615	base	242.1274257	a11	ASD	b	base	n	na	sheep	14.4	216	0.104651338	509.2012039	215.1976251	2803.626565	652.6955689	2854.080443	215.1976251	652.6955689
616	base	247.9343177	a11	ASD	b	base	n	na	sheep	14.4	216	0.094259044	497.7962791	203.7927003	2024.695267	-126.2357291	2827.532274	203.7927003	126.2357291
617	post	55.24863232	a11	ASD	p	post	n	na	sheep	14.4	216	0.207714844	468.5509848	174.547406	2051.526758	-99.40423813	2684.031633	174.547406	99.40423813
618	post	56.90031149	a11	ASD	p	post	n	na	sheep	14.4	216	0.084167424	508.6318832	214.6283044	1584.720504	-566.2104921	3278.193051	214.6283044	566.2104921
619	post	58.76331564	a11	ASD	p	post	n	na	sheep	14.4	216	0.133352934	505.7787155	211.7751367	1565.48933	-585.4416661	3195.764731	211.7751367	585.4416661
620	post	60.74431213	a11	ASD	p	post	n	na	sheep	14.4	216	0.179513565	494.3159421	200.3123633	3274.962308	1124.031312	3714.796238	200.3123633	1124.031312
621	post	150.4489441	a11	ASD	p	post	n	na	sheep	14.4	216	0.10547323	504.7526143	210.7490355	1655.436231	-495.4947651	3123.105243	210.7490355	495.4947651
622	post	156.0650652	a11	ASD	p	post	n	na	sheep	14.4	216	0.099436228	476.4275113	182.4239325	2538.835994	387.9049979	3280.485795	182.4239325	387.9049979
623	1_task3F	983.7226575	a12	ASD	o1	early	n	p3	sheep	14.4	216	0.30098971	409.5523738	115.548795	2407.092844	256.1618479	2817.46973	115.548795	256.1618479
624	1_task3F	1014.22	a12	ASD	o1	early	n	p3	sheep	14.4	216	0.154	411.8058242	117.8022454	2906.045491	755.1144949	3435.403566	117.8022454	755.1144949
625	1_task3F	1052.713555	a12	ASD	o1	early	n	p3	sheep	14.4	216	0.099602885	401.5433538	107.539775	2043.753833	-107.1771631	3325.379226	107.539775	107.1771631
626	1_task3F	1065.144031	a12	ASD	o1	early	n	p3	sheep	14.4	216	0.15007558	414.1840868	120.180508	2413.596419	262.6654229	3363.432245	120.180508	262.6654229
627	1_task3F	1109.794183	a12	ASD	o1	early	n	p3	sheep	14.4	216	0.180866521	409.5089015	115.5053227	1653.368782	-497.5622141	2708.171483	115.5053227	497.5622141
628	3_task2F	254.8599476	a12	ASD	o3	late	n	p2	sheep	14.4	216	0.106104895	361.7700623	67.76648348	1558.098645	-592.8323511	2918.254474	67.76648348	592.8323511
629	3_task2F	268.6531609	a12	ASD	o3	late	n	p2	sheep	14.4	216	0.06976024	367.6966351	73.69305628	2677.859615	526.9286189	3027.558076	73.69305628	526.9286189
630	3_task2F	286.8224357	a12	ASD	o3	late	n	p2	sheep	14.4	216	0.104647182	417.4378847	123.4343059	2701.73009	550.7990939	2992.178412	123.4343059	550.7990939
631	3_task2F	292.1792846	a12	ASD	o3	late	n	p2	sheep	14.4	216	0.181325035	429.1827886	135.1792098	2425.920704	274.9897079	3206.877749	135.1792098	274.9897079
632	3_task2F	352.3127592	a12	ASD	o3	late	n	p2	sheep	14.4	216	0.09951845	406.0882996	112.0847208	2821.369415	670.4384189	2854.568088	112.0847208	670.4384189
633	base	120.640315	a12	ASD	b	base	n	na	sheep	14.4	216	0.16670255	374.5003796	80.49680078	3197.242972	1046.311976	3363.506379	80.49680078	1046.311976
634	base	122.1553481	a12	ASD	b	base	n	na	sheep	14.4	216	0.164684253	364.683948	70.68036918	2908.747921	757.8169249	3506.587124	70.68036918	757.8169249
635	base	124.2063757	a12	ASD	b	base	n	na	sheep	14.4	216	0.163890606	390.3779202	96.37434138	2828.655929	677.7249329	3455.408674	96.37434138	677.7249329
636	base	125.7531525	a12	ASD	b	base	n	na	sheep	14.4	216	0.164875785	389.5564669	95.55288808	2653.290948	502.3599519	3278.77697	95.55288808	502.3599519
637	base	212.8419997	a12	ASD	b	base	n	na	sheep	14.4	216	0.172226395	411.6325465	117.6289677	2860.27811	709.3471139	3309.325459	117.6289677	709.3471139
638	base	216.3079323	a12	ASD	b	base	n	na	sheep	14.4	216	0.185617764	427.4853032	133.4817244	3057.81552	906.8845239	3705.383003	133.4817244	906.8845239
639	post	71.24525292	a12	ASD	p	post	n	na	sheep	14.4	216	0.217948964	390.3109718	96.30739298	2919.867895	768.9368989	3351.678025	96.30739298	768.9368989
640	post	72.75540066	a12	ASD	p	post	n	na	sheep	14.4	216	0.299198679	436.9573435	142.9537647	2815.670912	664.7399159	3243.886177	142.9537647	664.7399159
641	post	74.17071905	a12	ASD	p	post	n	na	sheep	14.4	216	0.215351703	457.0937965	163.0902177	2801.903331	650.9723349	3374.000383	163.0902177	650.9723349
642	post	75.58989818	a12	ASD	p	post	n	na	sheep	14.4	216	0.182203642	452.1287078	158.125129	2732.97288	582.0418839	2896.061074	158.125129	582.0418839
643	post	144.971009	a12	ASD	p	post	n	na	sheep	14.4	216	0.237981922	426.1552829	132.1517041	2876.942613	726.0116169	3247.330391	132.1517041	726.0116169
644	post	148.4280021	a12	ASD	p	post	n	na	sheep	14.4	216	0.155546659	422.1176682	128.1140894	2926.366994	775.4359979	3128.385479	128.1140894	775.4359979
645	1_task1F	434.1213842	a13	ASD	o1	early	n	p1	sheep	14.4	216	0.13870704	522.9760713	228.9724925	2753.569646	602.6386499	2981.406167	228.9724925	602.6386499
646	1_task1F	444.3176711	a13	ASD	o1	early	n	p1	sheep	14.4	216	0.125873849	439.3420711	145.3384923	2752.295742	601.3647459	3040.341229	145.3384923	601.3647459
647	1_task1F	461.1289076	a13	ASD	o1	early	n	p1	sheep	14.4	216	0.138472963	468.7702308	174.766652	2463.884134	312.9531379	3232.50229	174.766652	312.9531379
648	1_task1F	476.1093179	a13	ASD	o1	early	n	p1	sheep	14.4	216	0.124348493	450.7983426	156.7947638	2826.350725	675.4197289	3217.039038	156.7947638	675.4197289
649	2_task2F	242.4847558	a13	ASD	o2	early	n	p2	sheep	14.4	216	0.182963262	527.7186894	233.7151106	2591.841979	440.9109829	3374.454506	233.7151106	440.9109829
650	2_task2F	257.4099164	a13	ASD	o2	early	n	p2	sheep	14.4	216	0.12655168	479.4902235	185.4866447	2463.862335	312.9313389	3147.347816	185.4866447	312.9313389
651	2_task2F	276.8291268	a13	ASD	o2	early	n	p2	sheep	14.4	216	0.153505223	465.5772261	171.5736473	2640.536533	489.6055369	3262.323222	171.5736473	489.6055369
652	2_task2F	316.1099729	a13	ASD	o2	early	n	p2	sheep	14.4	216	0.112093107	550.1831278	256.179549	3016.822469	865.8914729	3067.695595	256.179549	865.8914729
653	base	96.54981386	a13	ASD	b	base	n	na	sheep	14.4	216	0.135292169	385.496867	91.49328818	2145.058507	-5.872489125	2891.985136	91.49328818	5.872489125
654	base	97.35326079	a13	ASD	b	base	n	na	sheep	14.4	216	0.119023192	399.1761027	105.1725239	2811.000638	660.0696419	2839.589212	105.1725239	660.0696419
655	base	99.30221961	a13	ASD	b	base	n	na	sheep	14.4	216	0.129054169	433.6140166	139.6104378	2264.843979	113.9129829	3049.558562	139.6104378	113.9129829
656	base	100.2460525	a13	ASD	b	base	n	na	sheep	14.4	216	0.088424291	396.1774448	102.173866	1815.589254	-335.3417421	2977.944206	102.173866	335.3417421
657	base	215.4467371	a13	ASD	b	base	n	na	sheep	14.4	216	0.078723058	500.7954442	206.7918654	2494.261464	343.3304679	2986.782299	206.7918654	343.3304679
658	base	219.5333599	a13	ASD	b	base	n	na	sheep	14.4	216	0.0992667	508.5559905	214.5524117	2269.951429	119.0204329	3260.830781	214.5524117	119.0204329
659	post	62.26060872	a13	ASD	p	post	n	na	sheep	14.4	216	0.171128889	461.8209475	167.8173687	3023.952738	873.0217419	3345.844904	167.8173687	873.0217419
660	post	62.90913008	a13	ASD	p	post	n	na	sheep	14.4	216	0.16939718	548.6493281	254.6457493	2557.529039	406.5980429	3226.903673	254.6457493	406.5980429
661	post	64.01277308	a13	ASD	p	post	n	na	sheep	14.4	216	0.146554942	528.2824854	234.2789066	2812.263069	661.3320729	3208.324388	234.2789066	661.3320729
662	post	64.55126449	a13	ASD	p	post	n	na	sheep	14.4	216	0.131795586	630.0777435	336.0741647	2581.313239	430.3822429	3103.419144	336.0741647	430.3822429
663	post	148.615195	a13	ASD	p	post	n	na	sheep	14.4	216	0.059228795	521.8839203	227.8803415	2856.014481	705.0834849	2945.229743	227.8803415	705.0834849
664	post	151.9806469	a13	ASD	p	post	n	na	sheep	14.4	216	0.105361623	486.5276342	192.5240554	2812.565949	661.6349529	2973.48055	192.5240554	661.6349529
665	1_task3F	488.864972	a14	ASD	o1	early	n	p3	sheep	14.4	216	0.12192086	587.2501146	293.2465358	2507.87966	356.9486639	3332.536337	293.2465358	356.9486639
666	1_task3F	509.8117853	a14	ASD	o1	early	n	p3	sheep	14.4	216	0.104325893	548.7784557	254.7748769	2130.338479	-20.59251713	3049.758686	254.7748769	20.59251713
667	1_task3F	514.7372177	a14	ASD	o1	early	n	p3	sheep	14.4	216	0.107379969	637.9113667	343.9077879	2344.169036	193.2380399	3567.289046	343.9077879	193.2380399
668	1_task3F	524.0760925	a14	ASD	o1	early	n	p3	sheep	14.4	216	0.096693006	619.9980217	325.9944429	2143.245766	-7.685230125	3207.144693	325.9944429	7.685230125
669	1_task3F	526.7104774	a14	ASD	o1	early	n	p3	sheep	14.4	216	0.095261588	594.9303722	300.9267934	2170.561456	19.63045987	3347.406276	300.9267934	19.63045987
670	3_task1F	189.5933918	a14	ASD	o3	late	n	p1	sheep	14.4	216	0.078098271	516.5293401	222.5257613	2033.605743	-117.3252531	2888.195266	222.5257613	117.3252531
671	3_task1F	204.7704369	a14	ASD	o3	late	n	p1	sheep	14.4	216	0.082956355	503.2922189	209.2886401	2619.378292	468.4472959	3453.151598	209.2886401	468.4472959
672	3_task1F	215.7021969	a14	ASD	o3	late	n	p1	sheep	14.4	216	0.079516939	511.4441457	217.4405669	2192.289796	41.35879987	3153.301719	217.4405669	41.35879987
673	3_task1F	218.0685154	a14	ASD	o3	late	n	p1	sheep	14.4	216	0.08744078	538.7927362	244.7891574	2144.527669	-6.403327125	3343.265662	244.7891574	6.403327125
674	base	39.66812792	a14	ASD	b	base	n	na	sheep	14.4	216	0.159668322	460.2804236	166.2768448	2750.458173	599.5271769	3475.159321	166.2768448	599.5271769
675	base	41.30558293	a14	ASD	b	base	n	na	sheep	14.4	216	0.146517451	437.0539344	143.0503556	1160.322509	-990.6084871	2538.446439	143.0503556	990.6084871
676	base	43.07902443	a14	ASD	b	base	n	na	sheep	14.4	216	0.163951142	458.3801719	164.3765931	2349.093812	198.1628159	2988.51743	164.3765931	198.1628159
677	base	44.52064548	a14	ASD	b	base	n	na	sheep	14.4	216	0.143408461	437.7533045	143.7497257	2398.357866	247.4268699	3362.68636	143.7497257	247.4268699
678	base	109.4108367	a14	ASD	b	base	n	na	sheep	14.4	216	0.110124556	442.4132554	148.4096766	2346.300361	195.3693649	3126.815663	148.4096766	195.3693649
679	base	113.5829023	a14	ASD	b	base	n	na	sheep	14.4	216	0.160102375	455.5444214	161.5408426	2397.391479	246.4604829	3341.595429	161.5408426	246.4604829
680	post	36.19437172	a14	ASD	p	post	n	na	sheep	14.4	216	0.122103618	421.6957626	127.6921838	2401.969952	251.0389559	2732.456063	127.6921838	251.0389559
681	post	37.10377397	a14	ASD	p	post	n	na	sheep	14.4	216	0.109878646	507.321118	213.3175392	2259.424752	108.4937559	3093.491419	213.3175392	108.4937559
682	post	38.16908943	a14	ASD	p	post	n	na	sheep	14.4	216	0.109909143	467.1343303	173.1307515	1869.187575	-281.7434211	2397.33963	173.1307515	281.7434211
683	post	39.08084331	a14	ASD	p	post	n	na	sheep	14.4	216	0.115320016	436.1073433	142.1037645	1703.462884	-447.4681121	2242.272576	142.1037645	447.4681121
684	post	65.37991624	a14	ASD	p	post	n	na	sheep	14.4	216	0.093420153	459.7442003	165.7406215	2331.525654	180.5946579	2986.991137	165.7406215	180.5946579
685	post	68.23994357	a14	ASD	p	post	n	na	sheep	14.4	216	0.123870791	415.688836	121.6852572	2269.924521	118.9935249	2954.49276	121.6852572	118.9935249
686	1_task3F	483.7377259	a2	ASD	o1	early	n	p3	sheep	14.4	216	0.097791762	601.1627684	307.1591896	2196.886429	45.95543288	2883.973972	307.1591896	45.95543288
687	1_task3F	489.4806836	a2	ASD	o1	early	n	p3	sheep	14.4	216	0.085405645	439.3161027	145.3125239	2515.000168	364.0691719	2738.516404	145.3125239	364.0691719
688	1_task3F	501.1882147	a2	ASD	o1	early	n	p3	sheep	14.4	216	0.090746138	536.615687	242.6121082	1761.856102	-389.0748941	2975.797568	242.6121082	389.0748941
689	1_task3F	514.5608746	a2	ASD	o1	early	n	p3	sheep	14.4	216	0.142965921	553.2746036	259.2710248	2361.604441	210.6734449	2778.865702	259.2710248	210.6734449
690	1_task3F	517.69859	a2	ASD	o1	early	n	p3	sheep	14.4	216	0.097786097	517.8459341	223.8423553	2620.050085	469.1190889	3255.624825	223.8423553	469.1190889
691	3_task1F	216.6661558	a2	ASD	o3	late	n	p1	sheep	14.4	216	0.101141915	449.6732778	155.669699	1684.858573	-466.0724231	2619.969794	155.669699	466.0724231
692	3_task1F	229.6478747	a2	ASD	o3	late	n	p1	sheep	14.4	216	0.105889588	486.5468343	192.5432555	2667.295844	516.3648479	3459.753663	192.5432555	516.3648479
693	3_task1F	240.6187042	a2	ASD	o3	late	n	p1	sheep	14.4	216	0.131233653	544.0776623	250.0740835	2193.960294	43.02929787	2776.052438	250.0740835	43.02929787
694	3_task1F	242.9600213	a2	ASD	o3	late	n	p1	sheep	14.4	216	0.081042744	403.0085491	109.0049703	2528.282433	377.3514369	2632.916539	109.0049703	377.3514369
695	3_task1F	330.8833187	a3	ASD	o3	late	n	p1	sheep	14.4	216	0.30474719	502.5931936	208.5896148	2233.279592	82.34859587	3180.856495	208.5896148	82.34859587
696	3_task1F	341.0234462	a3	ASD	o3	late	n	p1	sheep	14.4	216	0.101340255	500.2807125	206.2771337	2254.481077	103.5500809	3076.96097	206.2771337	103.5500809
697	3_task1F	342.9672983	a3	ASD	o3	late	n	p1	sheep	14.4	216	0.133310098	463.5432696	169.5396908	992.9847926	-1157.946204	2985.350605	169.5396908	1157.946204
698	3_task1F	344.2388111	a3	ASD	o3	late	n	p1	sheep	14.4	216	0.166922825	413.8624049	119.8588261	1894.427821	-256.5031751	3194.753874	119.8588261	256.5031751
699	3_task1F	354.4591625	a3	ASD	o3	late	n	p1	sheep	14.4	216	0.184804591	495.3352281	201.3316493	2879.396398	728.4654019	3205.705964	201.3316493	728.4654019
700	3_task1F	360.343771	a3	ASD	o3	late	n	p1	sheep	14.4	216	0.448585617	405.6462586	111.6426798	1322.463367	-828.4676291	2794.324913	111.6426798	828.4676291
701	4_task4F	531.7941346	a3	ASD	o4	late	n	p4	sheep	14.4	216	0.464447359	442.8007823	148.7972035	3240.574329	1089.643333	3513.52658	148.7972035	1089.643333
702	4_task4F	543.2613635	a3	ASD	o4	late	n	p4	sheep	14.4	216	0.22972682	424.6420073	130.6384285	3217.138606	1066.20761	3781.732272	130.6384285	1066.20761
703	4_task4F	552.6563959	a3	ASD	o4	late	n	p4	sheep	14.4	216	0.211811523	510.7069553	216.7033765	2695.844723	544.9137269	3803.205255	216.7033765	544.9137269
704	4_task4F	554.3176024	a3	ASD	o4	late	n	p4	sheep	14.4	216	0.208553195	447.2283642	153.2247854	3036.421189	885.4901929	3521.669276	153.2247854	885.4901929
705	4_task4F	556.5213888	a3	ASD	o4	late	n	p4	sheep	14.4	216	0.255500712	454.0657317	160.0621529	2593.304542	442.3735459	3346.77577	160.0621529	442.3735459
706	4_task4F	570.4602126	a3	ASD	o4	late	n	p4	sheep	14.4	216	0.201759616	488.4801244	194.4765456	3173.019903	1022.088907	3409.010472	194.4765456	1022.088907
707	1_task1F	301.7467496	a4	ASD	o1	early	n	p1	sheep	14.4	216	0.039499215	469.9178186	175.9142398	2982.99401	832.0630139	3713.948806	175.9142398	832.0630139
708	1_task1F	313.7602188	a4	ASD	o1	early	n	p1	sheep	14.4	216	0.067785347	461.3676464	167.3640676	2366.394873	215.4638769	3237.694558	167.3640676	215.4638769
709	1_task1F	331.9466648	a4	ASD	o1	early	n	p1	sheep	14.4	216	0.06625229	578.0683751	284.0647963	2581.48925	430.5582539	3621.658768	284.0647963	430.5582539
710	1_task1F	334.3294768	a4	ASD	o1	early	n	p1	sheep	14.4	216	0.060962285	456.713661	162.7100822	2525.011383	374.0803869	3417.635093	162.7100822	374.0803869
711	1_task1F	336.7686928	a4	ASD	o1	early	n	p1	sheep	14.4	216	0.041789834	400.3093509	106.3057721	1647.89333	-503.0376661	3218.249296	106.3057721	503.0376661
712	2_task2F	225.12	a4	ASD	o2	early	n	p2	sheep	14.4	216	0.082	510.5886869	216.5851081	1131.752834	-1019.178162	2765.26788	216.5851081	1019.178162
713	2_task2F	226.4729507	a4	ASD	o2	early	n	p2	sheep	14.4	216	0.047074651	431.7945886	137.7910098	2649.712329	498.7813329	3182.789099	137.7910098	498.7813329
714	2_task2F	241.552	a4	ASD	o2	early	n	p2	sheep	14.4	216	0.034	556.9472134	262.9436346	2657.795955	506.8649589	3319.159067	262.9436346	506.8649589
715	2_task2F	243.604	a4	ASD	o2	early	n	p2	sheep	14.4	216	0.074	466.4366863	172.4331075	2530.547223	379.6162269	3277.131649	172.4331075	379.6162269
716	base	60.48015013	a4	ASD	b	base	n	na	sheep	14.4	216	0.084348305	520.1201521	226.1165733	2596.171828	445.2408319	3377.426331	226.1165733	445.2408319
717	base	62.3531293	a4	ASD	b	base	n	na	sheep	14.4	216	0.07621966	489.5311756	195.5275968	2653.689303	502.7583069	3444.265332	195.5275968	502.7583069
718	base	64.1593968	a4	ASD	b	base	n	na	sheep	14.4	216	0.067206402	507.3665487	213.3629699	2223.285857	72.35486087	3532.045413	213.3629699	72.35486087
719	base	70.0003792	a4	ASD	b	base	n	na	sheep	14.4	216	0.049241596	492.9313999	198.9278211	2413.946278	263.0152819	3535.098548	198.9278211	263.0152819
720	base	134.9785665	a4	ASD	b	base	n	na	sheep	14.4	216	0.05846241	491.6388359	197.6352571	2608.78891	457.8579139	3259.97278	197.6352571	457.8579139
721	base	138.1441642	a4	ASD	b	base	n	na	sheep	14.4	216	0.081671589	480.7881164	186.7845376	2811.591637	660.6606409	3397.652654	186.7845376	660.6606409
722	post	49.68417785	a4	ASD	p	post	n	na	sheep	14.4	216	0.070954432	486.6355375	192.6319587	2711.470155	560.5391589	3507.842373	192.6319587	560.5391589
723	post	51.25665767	a4	ASD	p	post	n	na	sheep	14.4	216	0.069693373	501.2957645	207.2921857	2934.904156	783.9731599	3731.510795	207.2921857	783.9731599
724	post	53.28938377	a4	ASD	p	post	n	na	sheep	14.4	216	0.116767536	505.1977244	211.1941456	2788.190788	637.2597919	3644.542511	211.1941456	637.2597919
725	post	54.77273363	a4	ASD	p	post	n	na	sheep	14.4	216	0.091326501	480.9707841	186.9672053	2767.090044	616.1590479	3192.045302	186.9672053	616.1590479
726	post	109.1977167	a4	ASD	p	post	n	na	sheep	14.4	216	0.070566692	512.1328298	218.129251	1726.724934	-424.2060621	2827.989506	218.129251	424.2060621
727	post	112.8209487	a4	ASD	p	post	n	na	sheep	14.4	216	0.056102569	517.8599661	223.8563873	2645.437612	494.5066159	3464.79676	223.8563873	494.5066159
728	1_task4F	381.2280088	a5	ASD	o1	early	n	p4	sheep	14.4	216	0.140154478	570.4763622	276.4727834	2947.422324	796.4913279	3600.78203	276.4727834	796.4913279
729	1_task4F	393.9388185	a5	ASD	o1	early	n	p4	sheep	14.4	216	0.167997474	548.8391939	254.8356151	3023.142346	872.2113499	3793.42812	254.8356151	872.2113499
730	1_task4F	481.1345504	a5	ASD	o1	early	n	p4	sheep	14.4	216	0.157397918	539.4136024	245.4100236	2786.385145	635.4541489	3258.000894	245.4100236	635.4541489
731	1_task4F	483.4276851	a5	ASD	o1	early	n	p4	sheep	14.4	216	0.127759238	538.7816776	244.7780988	2791.307054	640.3760579	3372.414075	244.7780988	640.3760579
732	3_task2F	230.2141205	a5	ASD	o3	late	n	p2	sheep	14.4	216	0.176682845	491.3874516	197.3838728	2027.734284	-123.1967121	3087.544007	197.3838728	123.1967121
733	3_task2F	243.2033985	a5	ASD	o3	late	n	p2	sheep	14.4	216	0.156789733	514.6268083	220.6232295	2220.481795	69.55079888	3076.486825	220.6232295	69.55079888
734	base	68.20179282	a5	ASD	b	base	n	na	sheep	14.4	216	0.173978265	582.1202772	288.1166984	2077.367497	-73.56349912	3090.782909	288.1166984	73.56349912
735	base	69.35116487	a5	ASD	b	base	n	na	sheep	14.4	216	0.174500712	581.0379033	287.0343245	2030.181905	-120.7490911	2887.752236	287.0343245	120.7490911
736	base	71.39775691	a5	ASD	b	base	n	na	sheep	14.4	216	0.123819848	575.2435334	281.2399546	2947.156684	796.2256879	3314.978197	281.2399546	796.2256879
737	base	230.7095742	a5	ASD	b	base	n	na	sheep	14.4	216	0.113850793	606.9835153	312.9799365	2410.200923	259.2699269	3001.902588	312.9799365	259.2699269
738	base	235.3669534	a5	ASD	b	base	n	na	sheep	14.4	216	0.136647828	532.5364518	238.532873	1719.222775	-431.7082211	2982.821692	238.532873	431.7082211
739	post	81.58071344	a5	ASD	p	post	n	na	sheep	14.4	216	0.235534234	534.6440763	240.6404975	1954.79556	-196.1354361	3382.195895	240.6404975	196.1354361
740	post	83.29356697	a5	ASD	p	post	n	na	sheep	14.4	216	0.228352415	549.8088467	255.8052679	2924.861764	773.9307679	3766.138279	255.8052679	773.9307679
741	post	84.84630371	a5	ASD	p	post	n	na	sheep	14.4	216	0.225096794	561.8237854	267.8202066	2934.693965	783.7629689	3781.566044	267.8202066	783.7629689
742	post	85.82486884	a5	ASD	p	post	n	na	sheep	14.4	216	0.217410482	555.4819299	261.4783511	2852.220379	701.2893829	3478.116495	261.4783511	701.2893829
743	post	148.2447751	a5	ASD	p	post	n	na	sheep	14.4	216	0.11388512	574.1147259	280.1111471	3045.342693	894.4116969	3531.649983	280.1111471	894.4116969
744	post	151.9414499	a5	ASD	p	post	n	na	sheep	14.4	216	0.126406751	572.104478	278.1008992	2674.894084	523.9630879	3400.805942	278.1008992	523.9630879
745	1_task2F	255.4978559	a6	ASD	o1	early	n	p2	sheep	14.4	216	0.151936624	404.7311797	110.7276009	2517.615	366.6840039	3533.760501	110.7276009	366.6840039
746	1_task2F	269.0772465	a6	ASD	o1	early	n	p2	sheep	14.4	216	0.131970194	412.1666549	118.1630761	2909.84594	758.9149439	2967.832313	118.1630761	758.9149439
747	1_task2F	270.627152	a6	ASD	o1	early	n	p2	sheep	14.4	216	0.099760767	401.1254099	107.1218311	2725.002519	574.0715229	3322.670279	107.1218311	574.0715229
748	1_task2F	295.9421095	a6	ASD	o1	early	n	p2	sheep	14.4	216	0.154222732	443.6455438	149.641965	2780.409671	629.4786749	3000.827256	149.641965	629.4786749
749	1_task2F	298.5833591	a6	ASD	o1	early	n	p2	sheep	14.4	216	0.092347485	443.5636246	149.5600458	2775.227173	624.2961769	3229.703523	149.5600458	624.2961769
750	3_task3F	465.7525837	a6	ASD	o3	late	n	p3	sheep	14.4	216	0.089292546	402.4573591	108.4537803	2425.691938	274.7609419	2846.51853	108.4537803	274.7609419
751	3_task3F	475.2650879	a6	ASD	o3	late	n	p3	sheep	14.4	216	0.100211751	461.170868	167.1672892	2708.130914	557.1999179	2784.920769	167.1672892	557.1999179
752	3_task3F	503.3674097	a6	ASD	o3	late	n	p3	sheep	14.4	216	0.127974654	479.4898806	185.4863018	2704.557654	553.6266579	3587.989569	185.4863018	553.6266579
753	3_task3F	505.8666793	a6	ASD	o3	late	n	p3	sheep	14.4	216	0.072556527	420.370191	126.3666122	1908.325243	-242.6057531	2741.934974	126.3666122	242.6057531
754	3_task3F	516.9326762	a6	ASD	o3	late	n	p3	sheep	14.4	216	0.086148285	473.2100699	179.2064911	2747.829901	596.8989049	3179.213754	179.2064911	596.8989049
755	3_task3F	518.7231273	a6	ASD	o3	late	n	p3	sheep	14.4	216	0.14626195	432.7274573	138.7238785	2371.773926	220.8429299	2866.648335	138.7238785	220.8429299
756	baseline	48.39428765	a6	ASD	b	base	n	na	sheep	14.4	216	0.137689422	404.6533188	110.64974	3006.737361	855.8063649	3562.41791	110.64974	855.8063649
757	baseline	49.6747846	a6	ASD	b	base	n	na	sheep	14.4	216	0.140430792	390.0408288	96.03724998	3035.848259	884.9172629	3563.346916	96.03724998	884.9172629
758	baseline	51.44504033	a6	ASD	b	base	n	na	sheep	14.4	216	0.119919333	396.9911755	102.9875967	3044.972533	894.0415369	3600.651915	102.9875967	894.0415369
759	baseline	52.51647841	a6	ASD	b	base	n	na	sheep	14.4	216	0.135350787	429.9723342	135.9687554	2800.345713	649.4147169	3197.031586	135.9687554	649.4147169
760	baseline	113.6478686	a6	ASD	b	base	n	na	sheep	14.4	216	0.113737152	422.6889743	128.6853955	1980.454349	-170.4766471	2967.273853	128.6853955	170.4766471
761	baseline	117.0052553	a6	ASD	b	base	n	na	sheep	14.4	216	0.106271829	393.7526417	99.74906288	2999.286528	848.3555319	3417.029508	99.74906288	848.3555319
762	post	52.11333117	a6	ASD	p	post	n	na	sheep	14.4	216	0.176047103	202.4210442	-91.58253463	463.6898849	-1687.241111	3109.132514	91.58253463	1687.241111
763	post	53.1770085	a6	ASD	p	post	n	na	sheep	14.4	216	0.147179357	400.2117219	106.2081431	2905.052278	754.1212819	3265.348172	106.2081431	754.1212819
764	post	55.42367938	a6	ASD	p	post	n	na	sheep	14.4	216	0.178641234	472.1681025	178.1645237	2968.199499	817.2685029	3852.199519	178.1645237	817.2685029
765	post	56.49468091	a6	ASD	p	post	n	na	sheep	14.4	216	0.183696671	418.9710723	124.9674935	3032.707103	881.7761069	3831.650996	124.9674935	881.7761069
766	post	96.31001056	a6	ASD	p	post	n	na	sheep	14.4	216	0.138614931	425.2621865	131.2586077	2562.105918	411.1749219	3393.317021	131.2586077	411.1749219
767	post	99.24405706	a6	ASD	p	post	n	na	sheep	14.4	216	0.103723407	438.6162573	144.6126785	2941.46337	790.5323739	3262.775606	144.6126785	790.5323739
768	1_task4F	507.6075721	a7	ASD	o1	early	n	p4	sheep	14.4	216	0.097410752	593.8329589	299.8293801	2427.40961	276.4786139	2996.283295	299.8293801	276.4786139
769	1_task4F	511.8838297	a7	ASD	o1	early	n	p4	sheep	14.4	216	0.092366682	501.0339767	207.0303979	2124.374412	-26.55658413	2482.735884	207.0303979	26.55658413
770	1_task4F	527.7919181	a7	ASD	o1	early	n	p4	sheep	14.4	216	0.11283622	419.8911747	125.8875959	2707.351959	556.4209629	3051.378566	125.8875959	556.4209629
771	1_task4F	529.92	a7	ASD	o1	early	n	p4	sheep	14.4	216	0.13	486.5587215	192.5551427	3034.352511	883.4215149	3089.080312	192.5551427	883.4215149
772	1_task4F	542.0426671	a7	ASD	o1	early	n	p4	sheep	14.4	216	0.11148075	572.4296708	278.426092	2503.6238	352.6928039	3263.158819	278.426092	352.6928039
773	1_task4F	563.9446364	a7	ASD	o1	early	n	p4	sheep	14.4	216	0.172511027	364.9700275	70.96644868	2664.655776	513.7247799	3230.411223	70.96644868	513.7247799
774	3_task2F	297.6991246	a7	ASD	o3	late	n	p2	sheep	14.4	216	0.216249137	334.9389002	40.93532138	3096.868311	945.9373149	3868.499551	40.93532138	945.9373149
775	3_task2F	301.8787263	a7	ASD	o3	late	n	p2	sheep	14.4	216	0.207452561	336.414467	42.41088818	1278.570209	-872.3607871	2898.092821	42.41088818	872.3607871
776	3_task2F	304.4894285	a7	ASD	o3	late	n	p2	sheep	14.4	216	0.100857027	463.3657836	169.3622048	1529.692987	-621.2380091	3042.880084	169.3622048	621.2380091
777	3_task2F	319.3910022	a7	ASD	o3	late	n	p2	sheep	14.4	216	0.18561632	296.6792021	2.675623275	1627.187535	-523.7434611	3211.23317	2.675623275	523.7434611
778	3_task2F	323.2145778	a7	ASD	o3	late	n	p2	sheep	14.4	216	0.198600252	435.1289188	141.12534	1665.56932	-485.3616761	3046.518009	141.12534	485.3616761
779	3_task2F	338.0909221	a7	ASD	o3	late	n	p2	sheep	14.4	216	0.13520757	318.7517672	24.74818838	1697.092187	-453.8388091	3181.059854	24.74818838	453.8388091
780	3_task2F	358.7765527	a7	ASD	o3	late	n	p2	sheep	14.4	216	0.160894648	409.2644482	115.2608694	3051.720887	900.7898909	3844.461018	115.2608694	900.7898909
781	base	76.93297949	a7	ASD	b	base	n	na	sheep	14.4	216	0.121197292	412.6753232	118.6717444	2115.258542	-35.67245413	3080.182578	118.6717444	35.67245413
782	base	79.57661776	a7	ASD	b	base	n	na	sheep	14.4	216	0.12311281	424.9285665	130.9249877	2312.273372	161.3423759	2933.904107	130.9249877	161.3423759
783	base	81.51002825	a7	ASD	b	base	n	na	sheep	14.4	216	0.106111761	436.9260124	142.9224336	2292.485285	141.5542889	3055.289088	142.9224336	141.5542889
784	base	85.28287073	a7	ASD	b	base	n	na	sheep	14.4	216	0.119741457	531.3605456	237.3569668	2316.203459	165.2724629	3054.630493	237.3569668	165.2724629
785	base	166.2410325	a7	ASD	b	base	n	na	sheep	14.4	216	0.138920865	598.4216326	304.4180538	2154.11964	3.188643875	2532.025313	304.4180538	3.188643875
786	base	169.6359458	a7	ASD	b	base	n	na	sheep	14.4	216	0.119742608	518.1847211	224.1811423	2452.447815	301.5168189	2746.63421	224.1811423	301.5168189
787	post	66.82864111	a7	ASD	p	post	n	na	sheep	14.4	216	0.248472083	436.0401904	142.0366116	2125.72809	-25.20290613	3311.483738	142.0366116	25.20290613
788	post	68.67930946	a7	ASD	p	post	n	na	sheep	14.4	216	0.281521154	389.4671282	95.46354938	2307.889987	156.9589909	3276.215769	95.46354938	156.9589909
789	post	71.17860132	a7	ASD	p	post	n	na	sheep	14.4	216	0.25070842	439.2702178	145.266639	2373.755374	222.8243779	3224.659121	145.266639	222.8243779
790	post	72.88781292	a7	ASD	p	post	n	na	sheep	14.4	216	0.231657104	467.3616399	173.3580611	2552.589943	401.6589469	3264.725391	173.3580611	401.6589469
791	post	114.9310388	a7	ASD	p	post	n	na	sheep	14.4	216	0.15070184	420.4084017	126.4048229	2104.229773	-46.70122313	3209.237526	126.4048229	46.70122313
792	post	117.9043765	a7	ASD	p	post	n	na	sheep	14.4	216	0.153102813	470.9776597	176.9740809	2476.236396	325.3053999	3155.133296	176.9740809	325.3053999
793	1_task2F	291.4039138	a8	ASD	o1	early	n	p2	sheep	14.4	216	0.111113699	440.9904157	146.9868369	2826.128884	675.1978879	3124.731952	146.9868369	675.1978879
794	1_task2F	303.9816269	a8	ASD	o1	early	n	p2	sheep	14.4	216	0.127326897	479.0423381	185.0387593	2575.024602	424.0936059	3209.891936	185.0387593	424.0936059
795	1_task2F	307.427347	a8	ASD	o1	early	n	p2	sheep	14.4	216	0.124033234	445.3618685	151.3582897	2211.167503	60.23650688	3090.493308	151.3582897	60.23650688
796	1_task2F	322.9337943	a8	ASD	o1	early	n	p2	sheep	14.4	216	0.369532004	534.1540948	240.150516	2773.986004	623.0550079	3525.869241	240.150516	623.0550079
797	3_task3F	580.8393122	a8	ASD	o3	late	n	p3	sheep	14.4	216	0.175908786	441.4291192	147.4255404	2552.099836	401.1688399	2922.942162	147.4255404	401.1688399
798	3_task3F	597.8503441	a8	ASD	o3	late	n	p3	sheep	14.4	216	0.179285911	475.1118194	181.1082406	2218.769517	67.83852088	2815.820031	181.1082406	67.83852088
799	3_task3F	607.7735256	a8	ASD	o3	late	n	p3	sheep	14.4	216	0.196577056	604.0857718	310.082193	2293.512574	142.5815779	2888.354331	310.082193	142.5815779
800	3_task3F	609.1688705	a8	ASD	o3	late	n	p3	sheep	14.4	216	0.170048592	618.7667821	324.7632033	2581.912347	430.9813509	3301.979368	324.7632033	430.9813509
801	3_task3F	623.5680536	a8	ASD	o3	late	n	p3	sheep	14.4	216	0.153534992	499.3733758	205.369797	1928.624003	-222.3069931	2797.189242	205.369797	222.3069931
802	base	63.21893872	a8	ASD	b	base	n	na	sheep	14.4	216	0.119299438	434.0111405	140.0075617	2580.71397	429.7829739	2871.769336	140.0075617	429.7829739
803	base	64.39788202	a8	ASD	b	base	n	na	sheep	14.4	216	0.093833333	402.0244302	108.0208514	2317.958807	167.0278109	2871.625031	108.0208514	167.0278109
804	base	66.20568395	a8	ASD	b	base	n	na	sheep	14.4	216	0.130011565	466.3300041	172.3264253	2178.227154	27.29615788	2825.428906	172.3264253	27.29615788
805	base	67.22626876	a8	ASD	b	base	n	na	sheep	14.4	216	0.143086	363.591057	69.58747818	2398.704319	247.7733229	3112.370648	69.58747818	247.7733229
806	base	221.0469587	a8	ASD	b	base	n	na	sheep	14.4	216	0.119090178	417.9960638	123.992485	2284.301901	133.3709049	3138.713846	123.992485	133.3709049
807	base	224.5081107	a8	ASD	b	base	n	na	sheep	14.4	216	0.14863055	412.0666297	118.0630509	2485.554755	334.6237589	3233.553116	118.0630509	334.6237589
808	post	43.52321318	a8	ASD	p	post	n	na	sheep	14.4	216	0.123573646	577.0537172	283.0501384	2502.936727	352.0057309	2879.316264	283.0501384	352.0057309
809	post	44.87453833	a8	ASD	p	post	n	na	sheep	14.4	216	0.078243942	564.1637438	270.160165	2574.938903	424.0079069	2966.987684	270.160165	424.0079069
810	post	46.73496695	a8	ASD	p	post	n	na	sheep	14.4	216	0.116066099	563.4650452	269.4614664	2304.14701	153.2160139	2943.524266	269.4614664	153.2160139
811	post	47.82217752	a8	ASD	p	post	n	na	sheep	14.4	216	0.08461279	593.526436	299.5228572	2432.453514	281.5225179	3072.020225	299.5228572	281.5225179
812	post	102.3470359	a8	ASD	p	post	n	na	sheep	14.4	216	0.087922102	450.7751721	156.7715933	2697.749222	546.8182259	3045.358571	156.7715933	546.8182259
813	post	105.026313	a8	ASD	p	post	n	na	sheep	14.4	216	0.081872741	373.442054	79.43847518	2803.641719	652.7107229	3340.792786	79.43847518	652.7107229
814	2_task4F	260.5434008	a9	ASD	o2	early	n	p4	sheep	14.4	216	0.089254957	566.7229347	272.7193559	2490.145859	339.2148629	3229.470211	272.7193559	339.2148629
815	2_task4F	273.0059567	a9	ASD	o2	early	n	p4	sheep	14.4	216	0.091944577	542.8416765	248.8380977	2265.507298	114.5763019	3032.41779	248.8380977	114.5763019
816	2_task4F	274.5962086	a9	ASD	o2	early	n	p4	sheep	14.4	216	0.077445743	508.3018407	214.2982619	745.6658044	-1405.265192	2659.198138	214.2982619	1405.265192
817	2_task4F	301.3340919	a9	ASD	o2	early	n	p4	sheep	14.4	216	0.086657531	502.5947309	208.5911521	2192.736331	41.80533488	3155.748991	208.5911521	41.80533488
818	2_task4F	302.5132785	a9	ASD	o2	early	n	p4	sheep	14.4	216	0.123189926	453.1807123	159.1771335	1539.012543	-611.9184531	2562.747866	159.1771335	611.9184531
819	3_task3F	459.3414085	a9	ASD	o3	late	n	p3	sheep	14.4	216	0.129238715	512.4979929	218.4944141	2054.501557	-96.42943913	3052.753787	218.4944141	96.42943913
820	3_task3F	463.085541	a9	ASD	o3	late	n	p3	sheep	14.4	216	0.082718904	489.3093162	195.3057374	2011.080584	-139.8504121	2782.591194	195.3057374	139.8504121
821	3_task3F	497.9108514	a9	ASD	o3	late	n	p3	sheep	14.4	216	0.097862591	562.6322958	268.628717	2165.341415	14.41041887	3260.442642	268.628717	14.41041887
822	3_task3F	499.493426	a9	ASD	o3	late	n	p3	sheep	14.4	216	0.121097605	476.1285062	182.1249274	907.2359336	-1243.695063	2676.466601	182.1249274	1243.695063
1052	task4F	522.5139182	a10	ASD	o1	early	n	p4	sheep	14.4	216	0.145245315	336.9488487	42.94526988	1593.474902	-557.4560941	3163.812511	42.94526988	557.4560941
1053	task4F	535.3620592	a10	ASD	o1	early	n	p4	sheep	14.4	216	0.164012817	327.5751154	33.57153658	2967.824395	816.8933989	3398.566342	33.57153658	816.8933989
1054	task4F	538.4506165	a10	ASD	o1	early	n	p4	sheep	14.4	216	0.156767098	408.2705612	114.2669824	3012.772136	861.8411399	3492.475554	114.2669824	861.8411399
1055	task4F	550.0591325	a10	ASD	o1	early	n	p4	sheep	14.4	216	0.138252501	309.9735882	15.97000938	1195.360899	-955.5700971	3235.795453	15.97000938	955.5700971
1056	task4F	575.8799577	a10	ASD	o1	early	n	p4	sheep	14.4	216	0.197392108	559.5762849	265.5727061	2947.693803	796.7628069	3421.059664	265.5727061	796.7628069
1057	task4F	587.7059926	a10	ASD	o1	early	n	p4	sheep	14.4	216	0.129196467	399.4927359	105.4891571	2931.397714	780.4667179	3637.081336	105.4891571	780.4667179
1058	task4F	591.5470566	a10	ASD	o1	early	n	p4	sheep	14.4	216	0.126941844	472.7141236	178.7105448	2784.768736	633.8377399	3536.776077	178.7105448	633.8377399
1059	task1F	294.3443141	a10	ASD	o2	early	n	p1	sheep	14.4	216	0.138232191	442.6882453	148.6846665	3268.296685	1117.365689	3327.559654	148.6846665	1117.365689
1060	task1F	296.680206	a10	ASD	o2	early	n	p1	sheep	14.4	216	0.109741732	490.1048008	196.101222	2936.82023	785.8892339	3424.960425	196.101222	785.8892339
1061	task1F	313.7561039	a10	ASD	o2	early	n	p1	sheep	14.4	216	0.157935294	474.7794579	180.7758791	2973.571738	822.6407419	3397.818869	180.7758791	822.6407419
1062	task1F	323.0037373	a10	ASD	o2	early	n	p1	sheep	14.4	216	0.15199127	445.1456822	151.1421034	2904.184245	753.2532489	3571.206172	151.1421034	753.2532489
1063	task1F	332.4755178	a10	ASD	o2	early	n	p1	sheep	14.4	216	0.180972616	498.7022693	204.6986905	2836.894634	685.9636379	3365.062236	204.6986905	685.9636379
1064	base	102.6706564	a10	ASD	b	base	n	na	sheep	14.4	216	0.180687289	406.1632241	112.1596453	2753.888227	602.9572309	2979.544957	112.1596453	602.9572309
1065	base	111.4409562	a10	ASD	b	base	n	na	sheep	14.4	216	0.214474741	367.9932571	73.98967828	2771.152816	620.2218199	3245.463881	73.98967828	620.2218199
1066	base	113.5049199	a10	ASD	b	base	n	na	sheep	14.4	216	0.365808736	341.1911168	47.18753798	2939.557182	788.6261859	3245.434415	47.18753798	788.6261859
1067	base	115.1124429	a10	ASD	b	base	n	na	sheep	14.4	216	0.433114263	341.3582441	47.35466528	1744.741267	-406.1897291	2982.950137	47.35466528	406.1897291
1068	base	191.3201027	a10	ASD	b	base	n	na	sheep	14.4	216	0.153080455	374.4601105	80.45653168	1377.192557	-773.7384391	3050.160028	80.45653168	773.7384391
1069	base	194.7614747	a10	ASD	b	base	n	na	sheep	14.4	216	0.122737373	432.8605171	138.8569383	2799.762573	648.8315769	3431.046581	138.8569383	648.8315769
1070	post	61.15006911	a10	ASD	p	post	n	na	sheep	14.4	216	0.238821567	373.6992864	79.69570758	2835.294817	684.3638209	3770.672751	79.69570758	684.3638209
1071	post	62.72747247	a10	ASD	p	post	n	na	sheep	14.4	216	0.192662777	352.1707519	58.16717308	3109.316283	958.3852869	3353.419723	58.16717308	958.3852869
1072	post	63.9307435	a10	ASD	p	post	n	na	sheep	14.4	216	0.249232733	461.144944	167.1413652	2933.189631	782.2586349	3644.768979	167.1413652	782.2586349
1073	post	64.69668881	a10	ASD	p	post	n	na	sheep	14.4	216	0.151141918	366.7371863	72.73360748	2806.921868	655.9908719	3383.238094	72.73360748	655.9908719
1074	post	94.16596747	a10	ASD	p	post	n	na	sheep	14.4	216	0.105524819	348.9491511	54.94557228	2745.864465	594.9334689	3078.952752	54.94557228	594.9334689
1075	post	96.61893752	a10	ASD	p	post	n	na	sheep	14.4	216	0.092091966	361.3829237	67.37934488	2601.982525	451.0515289	3222.310603	67.37934488	451.0515289
1076	1_task3F	716.60646	a1	ASD	o1	early	n	p3	bush	149.7	219	0.158779703	593.0696277	174.4741939	1148.785817	-27.84185113	2869.58655	174.4741939	27.84185113
1077	1_task3F	725.1707514	a1	ASD	o1	early	n	p3	bush	149.7	219	0.172421257	664.5097074	245.9142736	1517.320145	340.6924769	2746.067414	245.9142736	340.6924769
1078	1_task3F	753.8278095	a1	ASD	o1	early	n	p3	bush	149.7	219	0.281538422	609.0203438	190.42491	1200.626776	23.99910787	2968.451728	190.42491	23.99910787
1079	1_task3F	770.2351269	a1	ASD	o1	early	n	p3	bush	149.7	219	0.138088814	747.8240372	329.2286034	1397.011139	220.3834709	3170.511351	329.2286034	220.3834709
1080	1_task3F	801.8028461	a1	ASD	o1	early	n	p3	bush	149.7	219	0.22293672	818.5674087	399.9719749	1131.624646	-45.00302213	2987.717284	399.9719749	45.00302213
1081	1_task3F	807.5178667	a1	ASD	o1	early	n	p3	bush	149.7	219	0.241421117	721.4939735	302.8985397	1313.319485	136.6918169	2691.974829	302.8985397	136.6918169
1082	3_task4F	623.2315932	a1	ASD	o3	late	n	p4	bush	149.7	219	0.181204259	657.8157321	239.2202983	1113.119302	-63.50836613	2779.305087	239.2202983	63.50836613
1083	3_task4F	631.919465	a1	ASD	o3	late	n	p4	bush	149.7	219	0.152360792	642.6341259	224.0386921	1217.40007	40.77240187	2892.246309	224.0386921	40.77240187
1084	3_task4F	649.7242312	a1	ASD	o3	late	n	p4	bush	149.7	219	0.18916999	855.3807884	436.7853546	1484.948713	308.3210449	2961.963139	436.7853546	308.3210449
1085	3_task4F	658.9014634	a1	ASD	o3	late	n	p4	bush	149.7	219	0.203517699	703.3219663	284.7265325	1242.663432	66.03576387	2708.953355	284.7265325	66.03576387
1086	3_task4F	692.8432817	a1	ASD	o3	late	n	p4	bush	149.7	219	0.128619707	639.4007385	220.8053047	1415.513353	238.8856849	2877.506591	220.8053047	238.8856849
1087	3_task4F	695.829217	a1	ASD	o3	late	n	p4	bush	149.7	219	0.135825037	642.8013721	224.2059383	1183.235795	6.608126875	2381.221817	224.2059383	6.608126875
1088	3_task4F	709.5431784	a1	ASD	o3	late	n	p4	bush	149.7	219	0.158942596	609.5429178	190.947484	1373.822812	197.1951439	2776.793894	190.947484	197.1951439
1089	baseline	10.50998812	a1	ASD	b	base	n	na	bush	149.7	219	0.105409076	541.9430604	123.3476266	1235.526268	58.89859987	2856.025095	123.3476266	58.89859987
1090	baseline	13.95694195	a1	ASD	b	base	n	na	bush	149.7	219	0.089481961	530.634224	112.0387902	1597.285716	420.6580479	2917.148183	112.0387902	420.6580479
1091	baseline	54.23185935	a1	ASD	b	base	n	na	bush	149.7	219	0.1291642	531.5884144	112.9929806	1093.503311	-83.12435713	2945.148148	112.9929806	83.12435713
1092	baseline	59.59751574	a1	ASD	b	base	n	na	bush	149.7	219	0.068644258	492.69741	74.10197619	1508.279259	331.6515909	3017.598734	74.10197619	331.6515909
1093	post	21.80920699	a1	ASD	p	post	n	na	bush	149.7	219	0.082130685	587.7218588	169.126425	1232.363086	55.73541787	2765.236908	169.126425	55.73541787
1094	post	26.34640954	a1	ASD	p	post	n	na	bush	149.7	219	0.078162123	727.9124333	309.3169995	1320.957886	144.3302179	2812.009279	309.3169995	144.3302179
1095	post	40.43121809	a1	ASD	p	post	n	na	bush	149.7	219	0.168351502	745.3451091	326.7496753	1303.853944	127.2262759	2873.032964	326.7496753	127.2262759
1096	post	42.25299343	a1	ASD	p	post	n	na	bush	149.7	219	0.150266187	695.3369449	276.7415111	1262.247407	85.61973887	2747.608686	276.7415111	85.61973887
1097	post	66.89300623	a1	ASD	p	post	n	na	bush	149.7	219	0.136379736	598.08502	179.4895862	1135.802087	-40.82558113	2799.690407	179.4895862	40.82558113
1098	post	69.52575402	a1	ASD	p	post	n	na	bush	149.7	219	0.126455295	476.1176861	57.52225229	1232.070693	55.44302487	2892.622156	57.52225229	55.44302487
1099	1_task4F	607.1372641	a11	ASD	o1	early	n	p4	bush	149.7	219	0.116456987	533.6141319	115.0186981	1318.232257	141.6045889	3222.069239	115.0186981	141.6045889
1100	2_task1F	556.8479254	a11	ASD	o2	early	n	p1	bush	149.7	219	0.128657896	900.4514209	481.8559871	1890.619195	713.9915269	3211.633045	481.8559871	713.9915269
1101	2_task1F	569.6625901	a11	ASD	o2	early	n	p1	bush	149.7	219	0.110331534	874.518575	455.9231412	1997.096232	820.4685639	3192.202392	455.9231412	820.4685639
1102	2_task1F	594.4962615	a11	ASD	o2	early	n	p1	bush	149.7	219	0.127070196	487.4359503	68.84051649	1107.243254	-69.38441413	2854.628358	68.84051649	69.38441413
1103	2_task1F	628.4674102	a11	ASD	o2	early	n	p1	bush	149.7	219	0.07517951	510.7237294	92.12829559	1169.653273	-6.974395125	3006.641428	92.12829559	6.974395125
1104	base	27.20417841	a11	ASD	b	base	n	na	bush	149.7	219	0.183209552	528.117298	109.5218642	1308.104064	131.4763959	3113.123579	109.5218642	131.4763959
1105	base	34.11839505	a11	ASD	b	base	n	na	bush	149.7	219	0.169814676	539.9083383	121.3129045	852.0407495	-324.5869186	3297.096625	121.3129045	324.5869186
1106	base	37.75716374	a11	ASD	b	base	n	na	bush	149.7	219	0.112277067	518.4294414	99.83400759	1320.095036	143.4673679	3225.095453	99.83400759	143.4673679
1107	base	39.63409116	a11	ASD	b	base	n	na	bush	149.7	219	0.091742314	495.0739059	76.47847209	1259.043085	82.41541687	3049.497328	76.47847209	82.41541687
1108	base	171.5872143	a11	ASD	b	base	n	na	bush	149.7	219	0.178211672	475.8142287	57.21879489	914.0588993	-262.5687688	2795.169334	57.21879489	262.5687688
1109	base	178.3015611	a11	ASD	b	base	n	na	bush	149.7	219	0.173425275	499.9515155	81.35608169	1153.281116	-23.34655213	3248.770637	81.35608169	23.34655213
1110	post	21.89166232	a11	ASD	p	post	n	na	bush	149.7	219	0.118282649	523.8918934	105.2964596	890.6324138	-285.9952543	2615.193226	105.2964596	285.9952543
1111	post	23.90721447	a11	ASD	p	post	n	na	bush	149.7	219	0.127081889	514.2469374	95.65150359	1356.43324	179.8055719	3478.328665	95.65150359	179.8055719
1112	post	28.82730593	a11	ASD	p	post	n	na	bush	149.7	219	0.2295627	526.0976563	107.5022225	1263.372935	86.74526688	3235.345411	107.5022225	86.74526688
1113	post	30.70580543	a11	ASD	p	post	n	na	bush	149.7	219	0.172649916	552.5270538	133.93162	1004.603079	-172.0245891	1601.407318	133.93162	172.0245891
1114	post	102.7829299	a11	ASD	p	post	n	na	bush	149.7	219	0.12746187	594.4140754	175.8186416	1460.454833	283.8271649	3327.247217	175.8186416	283.8271649
1115	post	109.6779101	a11	ASD	p	post	n	na	bush	149.7	219	0.128167983	510.2029266	91.60749279	1327.166547	150.5388789	3362.275483	91.60749279	150.5388789
1116	1_task3F	505.4133743	a12	ASD	o1	early	n	p3	bush	149.7	219	0.154711182	561.5636271	142.9681933	1315.315758	138.6880899	3031.794746	142.9681933	138.6880899
1117	3_task2F	105.9033022	a12	ASD	o3	late	n	p2	bush	149.7	219	0.238438056	375.7828169	-42.81261691	862.263119	-314.3645491	2115.268745	42.81261691	314.3645491
1118	3_task2F	158.4323799	a12	ASD	o3	late	n	p2	bush	149.7	219	0.253468396	438.3031763	19.70774249	962.5476187	-214.0800494	2468.119515	19.70774249	214.0800494
1119	3_task2F	178.1776183	a12	ASD	o3	late	n	p2	bush	149.7	219	0.171449835	377.3727385	-41.22269531	839.8257233	-336.8019448	2728.565207	41.22269531	336.8019448
1120	3_task2F	222.7966268	a12	ASD	o3	late	n	p2	bush	149.7	219	0.204992219	475.7181421	57.12270829	1366.963895	190.3362269	3329.067371	57.12270829	190.3362269
1121	3_task2F	227.5421397	a12	ASD	o3	late	n	p2	bush	149.7	219	0.16033168	400.130858	-18.46457581	1151.383854	-25.24381413	2751.200665	18.46457581	25.24381413
1122	base	65.75430291	a12	ASD	b	base	n	na	bush	149.7	219	0.333394178	389.1150535	-29.48038031	2240.539868	1063.9122	2947.413503	29.48038031	1063.9122
1123	base	69.19586149	a12	ASD	b	base	n	na	bush	149.7	219	0.246620193	412.3091604	-6.286273413	1380.839182	204.2115139	3414.605654	6.286273413	204.2115139
1124	base	74.2180532	a12	ASD	b	base	n	na	bush	149.7	219	0.260583349	460.7919871	42.19655329	1567.942327	391.3146589	3368.412695	42.19655329	391.3146589
1125	base	78.00646144	a12	ASD	b	base	n	na	bush	149.7	219	0.251172959	388.9851573	-29.61027651	1818.869046	642.2413779	2866.958134	29.61027651	642.2413779
1126	base	178.9174806	a12	ASD	b	base	n	na	bush	149.7	219	0.280429126	354.0398726	-64.55556121	677.1277149	-499.4999532	2520.847055	64.55556121	499.4999532
1127	base	184.1721939	a12	ASD	b	base	n	na	bush	149.7	219	0.742905194	367.8861131	-50.70932071	1539.536509	362.9088409	3273.983316	50.70932071	362.9088409
1128	post	34.96928548	a12	ASD	p	post	n	na	bush	149.7	219	0.246985005	455.5567975	36.96136369	1218.036274	41.40860587	3346.525612	36.96136369	41.40860587
1129	post	36.48146693	a12	ASD	p	post	n	na	bush	149.7	219	0.219605428	448.1453533	29.54991949	1097.331673	-79.29599513	3377.275729	29.54991949	79.29599513
1130	post	39.1001571	a12	ASD	p	post	n	na	bush	149.7	219	0.265685793	420.4405418	1.845107988	1025.438283	-151.1893851	3324.57785	1.845107988	151.1893851
1131	post	40.73553336	a12	ASD	p	post	n	na	bush	149.7	219	0.185450383	451.5530654	32.95763159	1061.845433	-114.7822351	3408.465637	32.95763159	114.7822351
1132	post	111.9531357	a12	ASD	p	post	n	na	bush	149.7	219	0.301857245	370.1155416	-48.47989221	766.6293867	-409.9982814	2692.029701	48.47989221	409.9982814
1133	post	115.9307383	a12	ASD	p	post	n	na	bush	149.7	219	0.341008791	406.2635102	-12.33192361	1000.508048	-176.1196201	3016.362736	12.33192361	176.1196201
1134	1_task1F	787.6022824	a13	ASD	o1	early	n	p1	bush	149.7	219	0.173435111	334.2942661	-84.30116771	535.1536842	-641.4739839	2431.998033	84.30116771	641.4739839
1135	1_task1F	799.5330588	a13	ASD	o1	early	n	p1	bush	149.7	219	0.071882459	587.5132753	168.9178415	1349.113198	172.4855299	1736.506335	168.9178415	172.4855299
1136	1_task1F	821.551064	a13	ASD	o1	early	n	p1	bush	149.7	219	0.209214974	449.3134774	30.71804359	1014.37063	-162.2570381	2604.390958	30.71804359	162.2570381
1137	2_task2F	102.6165346	a13	ASD	o2	early	n	p2	bush	149.7	219	0.100601136	721.8182449	303.2228111	1346.61242	169.9847519	2102.76435	303.2228111	169.9847519
1138	2_task2F	139.8870323	a13	ASD	o2	early	n	p2	bush	149.7	219	0.065430946	1090.535827	671.9403932	1260.423177	83.79550887	3271.124745	671.9403932	83.79550887
1139	2_task2F	220.4026746	a13	ASD	o2	early	n	p2	bush	149.7	219	0.089653591	642.3288481	223.7334143	1380.27116	203.6434919	1915.044078	223.7334143	203.6434919
1140	base	52.49832984	a13	ASD	b	base	n	na	bush	149.7	219	0.088068257	1216.786441	798.1910072	1408.401896	231.7742279	3098.087989	798.1910072	231.7742279
1141	base	53.63782937	a13	ASD	b	base	n	na	bush	149.7	219	0.059997261	1078.180468	659.5850342	1526.015286	349.3876179	3059.189915	659.5850342	349.3876179
1142	base	55.44630385	a13	ASD	b	base	n	na	bush	149.7	219	0.101444277	1046.875257	628.2798232	1390.915611	214.2879429	2936.774036	628.2798232	214.2879429
1143	base	56.7038561	a13	ASD	b	base	n	na	bush	149.7	219	0.071951473	970.4111126	551.8156788	1575.970694	399.3430259	3049.403484	551.8156788	399.3430259
1144	base	144.2970558	a13	ASD	b	base	n	na	bush	149.7	219	0.099226039	915.5249991	496.9295653	1496.953904	320.3262359	3091.116985	496.9295653	320.3262359
1145	base	150.8594786	a13	ASD	b	base	n	na	bush	149.7	219	0.130554632	820.1910081	401.5955743	1533.046509	356.4188409	3176.997179	401.5955743	356.4188409
1146	post	33.72962206	a13	ASD	p	post	n	na	bush	149.7	219	0.26417052	1016.666513	598.0710792	1607.704066	431.0763979	3046.230852	598.0710792	431.0763979
1147	post	34.38704404	a13	ASD	p	post	n	na	bush	149.7	219	0.283762542	1011.125666	592.5302322	1561.914956	385.2872879	3480.653194	592.5302322	385.2872879
1148	post	37.03073252	a13	ASD	p	post	n	na	bush	149.7	219	0.151614966	1071.829913	653.2344792	1628.091501	451.4638329	3065.560453	653.2344792	451.4638329
1149	post	39.69590328	a13	ASD	p	post	n	na	bush	149.7	219	0.119841515	1077.470312	658.8748782	1594.351304	417.7236359	2990.301652	658.8748782	417.7236359
1150	post	76.91925765	a13	ASD	p	post	n	na	bush	149.7	219	0.137503281	1051.731471	633.1360372	1575.973573	399.3459049	3296.616051	633.1360372	399.3459049
1151	post	79.50255942	a13	ASD	p	post	n	na	bush	149.7	219	0.11279618	957.0279237	538.4324899	1591.665883	415.0382149	3193.782183	538.4324899	415.0382149
1152	1_task3F	206.3145817	a14	ASD	o1	early	n	p3	bush	149.7	219	0.169969595	571.6655031	153.0700693	1706.06485	529.4371819	2839.276812	153.0700693	529.4371819
1153	1_task3F	214.6943875	a14	ASD	o1	early	n	p3	bush	149.7	219	0.165042125	465.2522074	46.65677359	1435.218126	258.5904579	2607.631471	46.65677359	258.5904579
1154	1_task3F	259.5603259	a14	ASD	o1	early	n	p3	bush	149.7	219	0.128319333	412.6928067	-5.902627113	1266.522814	89.89514587	2887.750796	5.902627113	89.89514587
1155	1_task3F	272.3172239	a14	ASD	o1	early	n	p3	bush	149.7	219	0.109428145	417.4132955	-1.182138313	1335.480736	158.8530679	2973.402676	1.182138313	158.8530679
1156	3_task1F	340.439604	a14	ASD	o3	late	n	p1	bush	149.7	219	0.140869672	420.8417818	2.246347987	1262.400894	85.77322588	3098.19152	2.246347987	85.77322588
1157	3_task1F	349.4193908	a14	ASD	o3	late	n	p1	bush	149.7	219	0.135190638	473.1605391	54.56510529	1431.910652	255.2829839	2976.73733	54.56510529	255.2829839
1158	3_task1F	366.7266062	a14	ASD	o3	late	n	p1	bush	149.7	219	0.139071351	410.8809107	-7.714523112	1045.780358	-130.8473101	2928.009725	7.714523112	130.8473101
1159	base	15.72479183	a14	ASD	b	base	n	na	bush	149.7	219	0.193977643	468.1514464	49.55601259	1207.560224	30.93255587	2856.936382	49.55601259	30.93255587
1160	base	18.98666694	a14	ASD	b	base	n	na	bush	149.7	219	0.191660625	472.1210401	53.52560629	1117.49467	-59.13299813	2950.961266	53.52560629	59.13299813
1161	base	21.37666776	a14	ASD	b	base	n	na	bush	149.7	219	0.149583513	454.1120697	35.51663589	1603.8435	427.2158319	2534.776446	35.51663589	427.2158319
1162	base	22.96236885	a14	ASD	b	base	n	na	bush	149.7	219	0.142920727	480.0125492	61.41711539	1282.298747	105.6710789	3039.029165	61.41711539	105.6710789
1163	base	75.98261161	a14	ASD	b	base	n	na	bush	149.7	219	0.143027974	457.0595529	38.46411909	1339.632929	163.0052609	3026.877439	38.46411909	163.0052609
1164	base	80.39756277	a14	ASD	b	base	n	na	bush	149.7	219	0.121691612	472.1612163	53.56578249	1563.118442	386.4907739	2969.354777	53.56578249	386.4907739
1165	post	21.5700487	a14	ASD	p	post	n	na	bush	149.7	219	0.190119902	444.1974985	25.60206469	1452.150138	275.5224699	2964.95298	25.60206469	275.5224699
1166	post	22.59831004	a14	ASD	p	post	n	na	bush	149.7	219	0.199032923	427.3383023	8.742868488	1412.731959	236.1042909	2937.99515	8.742868488	236.1042909
1167	post	23.72483023	a14	ASD	p	post	n	na	bush	149.7	219	0.134621724	446.2622184	27.66678459	1510.844746	334.2170779	2661.677588	27.66678459	334.2170779
1168	post	24.66127907	a14	ASD	p	post	n	na	bush	149.7	219	0.113914767	411.7613556	-6.834078213	1495.262502	318.6348339	2391.121214	6.834078213	318.6348339
1169	post	48.4194477	a14	ASD	p	post	n	na	bush	149.7	219	0.124169762	442.9629736	24.36753979	1748.222696	571.5950279	2854.78471	24.36753979	571.5950279
1170	post	50.79770257	a14	ASD	p	post	n	na	bush	149.7	219	0.077058385	438.9835849	20.38815109	1589.136102	412.5084339	2860.432569	20.38815109	412.5084339
1171	1_task3F	202.6641898	a2	ASD	o1	early	n	p3	bush	149.7	219	0.077970051	674.5614392	255.9660054	1505.113634	328.4859659	2201.849937	255.9660054	328.4859659
1172	1_task3F	210.9554408	a2	ASD	o1	early	n	p3	bush	149.7	219	0.068788684	784.7729441	366.1775103	1374.467264	197.8395959	2604.455377	366.1775103	197.8395959
1173	1_task3F	239.0182392	a2	ASD	o1	early	n	p3	bush	149.7	219	0.07500112	801.0862466	382.4908128	1424.242251	247.6145829	2287.581298	382.4908128	247.6145829
1174	1_task3F	247.2788491	a2	ASD	o1	early	n	p3	bush	149.7	219	0.085593099	792.8994718	374.304038	1442.214797	265.5871289	2876.126489	374.304038	265.5871289
1175	1_task3F	270.2535485	a2	ASD	o1	early	n	p3	bush	149.7	219	0.09425629	812.9966562	394.4012224	1305.739715	129.1120469	2462.792214	394.4012224	129.1120469
1176	3_task1F	390.0240293	a2	ASD	o3	late	n	p1	bush	149.7	219	0.10707005	830.6347969	412.0393631	1582.902927	406.2752589	2097.572342	412.0393631	406.2752589
1177	3_task1F	401.9176784	a2	ASD	o3	late	n	p1	bush	149.7	219	0.081424623	830.7872446	412.1918108	1527.094282	350.4666139	2259.805089	412.1918108	350.4666139
1178	3_task1F	412.8404923	a2	ASD	o3	late	n	p1	bush	149.7	219	0.104298207	855.9011361	437.3057023	1498.104251	321.4765829	2459.189358	437.3057023	321.4765829
1179	3_task1F	423.0801077	a2	ASD	o3	late	n	p1	bush	149.7	219	0.076082267	710.7673787	292.1719449	1451.55887	274.9312019	2169.673687	292.1719449	274.9312019
1180	3_task1F	593.7471497	a3	ASD	o3	late	n	p1	bush	149.7	219	0.178442273	481.9653713	63.36993749	1914.217522	737.5898539	2708.509449	63.36993749	737.5898539
1181	3_task1F	598.0599338	a3	ASD	o3	late	n	p1	bush	149.7	219	0.182672897	530.9964378	112.401004	1641.877688	465.2500199	3104.013822	112.401004	465.2500199
1182	4_task4F	597.6109782	a3	ASD	o4	late	n	p4	bush	149.7	219	0.195036107	661.7191794	243.1237456	1726.710366	550.0826979	3277.557964	243.1237456	550.0826979
1183	4_task4F	599.6621976	a3	ASD	o4	late	n	p4	bush	149.7	219	0.128472731	537.2610014	118.6655676	1716.543919	539.9162509	3259.477551	118.6655676	539.9162509
1184	4_task4F	615.6157985	a3	ASD	o4	late	n	p4	bush	149.7	219	0.279032457	464.1005821	45.50514829	1515.044777	338.4171089	3189.67942	45.50514829	338.4171089
1185	4_task4F	633.0293089	a3	ASD	o4	late	n	p4	bush	149.7	219	0.179424945	546.7651932	128.1697594	1125.851276	-50.77639213	3401.014346	128.1697594	50.77639213
1186	1_task1F	463.3752602	a4	ASD	o1	early	n	p1	bush	149.7	219	0.119458438	548.8606424	130.2652086	1345.966792	169.3391239	2944.256666	130.2652086	169.3391239
1187	1_task1F	495.1384859	a4	ASD	o1	early	n	p1	bush	149.7	219	0.113980141	414.7310334	-3.864400413	1422.795218	246.1675499	3055.735832	3.864400413	246.1675499
1188	2_task2F	70.53229174	a4	ASD	o2	early	n	p2	bush	149.7	219	0.122819555	551.7278998	133.132466	1610.490976	433.8633079	2833.683855	133.132466	433.8633079
1189	2_task2F	134.5134691	a4	ASD	o2	early	n	p2	bush	149.7	219	0.116938188	580.0530589	161.4576251	1509.539612	332.9119439	2862.311004	161.4576251	332.9119439
1190	2_task2F	151.2445076	a4	ASD	o2	early	n	p2	bush	149.7	219	0.120693205	525.0093823	106.4139485	1859.938361	683.3106929	2789.428543	106.4139485	683.3106929
1191	2_task2F	167.36	a4	ASD	o2	early	n	p2	bush	149.7	219	0.082	425.3023362	6.706902388	1421.080535	244.4528669	2927.236426	6.706902388	244.4528669
1192	base	24.65455842	a4	ASD	b	base	n	na	bush	149.7	219	0.109273202	443.2621768	24.66674299	1418.037323	241.4096549	3040.505237	24.66674299	241.4096549
1193	base	26.21376764	a4	ASD	b	base	n	na	bush	149.7	219	0.134464728	450.0865975	31.49116369	1620.174291	443.5466229	2941.53463	31.49116369	443.5466229
1194	base	28.54894792	a4	ASD	b	base	n	na	bush	149.7	219	0.074209821	474.9274591	56.33202529	1876.27595	699.6482819	2729.104219	56.33202529	699.6482819
1195	base	30.51502989	a4	ASD	b	base	n	na	bush	149.7	219	0.092215639	475.379166	56.78373219	1847.779131	671.1514629	2840.668318	56.78373219	671.1514629
1196	base	96.58767334	a4	ASD	b	base	n	na	bush	149.7	219	0.122662516	546.8828657	128.2874319	1690.934231	514.3065629	2793.040773	128.2874319	514.3065629
1197	base	100.6401923	a4	ASD	b	base	n	na	bush	149.7	219	0.108598038	490.9405437	72.34510989	2140.708423	964.0807549	2766.025058	72.34510989	964.0807549
1198	post	26.09197803	a4	ASD	p	post	n	na	bush	149.7	219	0.084192066	491.1246397	72.52920589	1654.387717	477.7600489	2991.154835	72.52920589	477.7600489
1199	post	27.37412526	a4	ASD	p	post	n	na	bush	149.7	219	0.103728857	486.1669835	67.57154969	1879.946844	703.3191759	2979.24622	67.57154969	703.3191759
1200	post	28.80529762	a4	ASD	p	post	n	na	bush	149.7	219	0.096113086	515.2041689	96.60873509	2047.226518	870.5988499	3093.524094	96.60873509	870.5988499
1201	post	30.04177557	a4	ASD	p	post	n	na	bush	149.7	219	0.062448866	504.3859601	85.79052629	2316.875762	1140.248094	3111.244058	85.79052629	1140.248094
1202	post	70.74278532	a4	ASD	p	post	n	na	bush	149.7	219	0.088962394	534.2600243	115.6645905	1547.77621	371.1485419	3238.947692	115.6645905	371.1485419
1203	post	73.77236512	a4	ASD	p	post	n	na	bush	149.7	219	0.068614016	456.0486355	37.45320169	2289.527162	1112.899494	2597.912879	37.45320169	1112.899494
1204	1_task4F	581.4252694	a5	ASD	o1	early	n	p4	bush	149.7	219	0.126106049	916.3383746	497.7429408	1639.414924	462.7872559	2362.218401	497.7429408	462.7872559
1205	1_task4F	600.6754076	a5	ASD	o1	early	n	p4	bush	149.7	219	0.182500258	531.6975497	113.1021159	1457.395959	280.7682909	2126.362916	113.1021159	280.7682909
1206	3_task2F	185.5437193	a5	ASD	o3	late	n	p2	bush	149.7	219	0.146738318	546.2904322	127.6949984	1293.66949	117.0418219	3127.029195	127.6949984	117.0418219
1207	base	26.35511204	a5	ASD	b	base	n	na	bush	149.7	219	0.149793998	1062.403575	643.8081412	1671.091802	494.4641339	2042.51503	643.8081412	494.4641339
1208	base	30.03576868	a5	ASD	b	base	n	na	bush	149.7	219	0.214423221	554.6252035	136.0297697	1129.450597	-47.17707113	2177.937482	136.0297697	47.17707113
1209	base	35.23371823	a5	ASD	b	base	n	na	bush	149.7	219	0.104176294	659.050826	240.4553922	1243.446364	66.81869587	2824.318535	240.4553922	66.81869587
1210	base	36.83889883	a5	ASD	b	base	n	na	bush	149.7	219	0.099345491	643.4781322	224.8826984	1309.513991	132.8863229	2612.838675	224.8826984	132.8863229
1211	base	109.4320294	a5	ASD	b	base	n	na	bush	149.7	219	0.146518208	594.0741559	175.4787221	1312.272334	135.6446659	2422.608946	175.4787221	135.6446659
1212	base	151.05346	a5	ASD	b	base	n	na	bush	149.7	219	0.160059472	649.492981	230.8975472	1243.025113	66.39744487	2995.938569	230.8975472	66.39744487
1213	post	53.79943796	a5	ASD	p	post	n	na	bush	149.7	219	0.198226965	666.0442066	247.4487728	1501.949955	325.3222869	3294.018119	247.4487728	325.3222869
1214	post	58.12185468	a5	ASD	p	post	n	na	bush	149.7	219	0.194092151	630.2971264	211.7016926	1290.635188	114.0075199	3335.169093	211.7016926	114.0075199
1215	post	60.41463458	a5	ASD	p	post	n	na	bush	149.7	219	0.131786808	711.2174675	292.6220337	1391.534048	214.9063799	3167.779988	292.6220337	214.9063799
1216	post	61.92656301	a5	ASD	p	post	n	na	bush	149.7	219	0.111316113	749.4007723	330.8053385	1376.213249	199.5855809	2931.274907	330.8053385	199.5855809
1217	post	114.0556423	a5	ASD	p	post	n	na	bush	149.7	219	0.144768983	637.1564098	218.560976	1433.028679	256.4010109	2027.839615	218.560976	256.4010109
1218	post	118.4007572	a5	ASD	p	post	n	na	bush	149.7	219	0.093404486	634.7368491	216.1414153	1372.075393	195.4477249	2296.254931	216.1414153	195.4477249
1219	1_task2F	147.9346011	a6	ASD	o1	early	n	p2	bush	149.7	219	0.132797865	400.6486177	-17.94681611	1209.150417	32.52274887	3140.935483	17.94681611	32.52274887
1220	1_task2F	165.0490957	a6	ASD	o1	early	n	p2	bush	149.7	219	0.145750037	429.3155336	10.72009979	1322.016231	145.3885629	2925.158744	10.72009979	145.3885629
1221	1_task2F	187.2803339	a6	ASD	o1	early	n	p2	bush	149.7	219	0.101842176	384.0942169	-34.50121691	1469.765749	293.1380809	3050.54768	34.50121691	293.1380809
1222	1_task2F	205.5547939	a6	ASD	o1	early	n	p2	bush	149.7	219	0.129196552	419.3345609	0.739127087	1574.975365	398.3476969	3027.200085	0.739127087	398.3476969
1223	1_task2F	221.1521055	a6	ASD	o1	early	n	p2	bush	149.7	219	0.145757842	357.14739	-61.44804381	1409.857278	233.2296099	3036.506015	61.44804381	233.2296099
1224	1_task2F	237.5184265	a6	ASD	o1	early	n	p2	bush	149.7	219	0.138536568	406.7297054	-11.86572841	1400.138643	223.5109749	2944.982913	11.86572841	223.5109749
1225	3_task3F	131.1346398	a6	ASD	o3	late	n	p3	bush	149.7	219	0.128239392	402.3278016	-16.26763221	1717.644324	541.0166559	2883.599077	16.26763221	541.0166559
1226	3_task3F	138.5974931	a6	ASD	o3	late	n	p3	bush	149.7	219	0.157582165	410.6075251	-7.987908713	1872.591711	695.9640429	2649.965117	7.987908713	695.9640429
1227	3_task3F	139.3216375	a6	ASD	o3	late	n	p3	bush	149.7	219	0.083297765	464.6359538	46.04051999	1929.477223	752.8495549	3137.190929	46.04051999	752.8495549
1228	3_task3F	141.7430943	a6	ASD	o3	late	n	p3	bush	149.7	219	0.114301206	354.5788016	-64.01663221	1780.258363	603.6306949	3060.448054	64.01663221	603.6306949
1229	3_task3F	155.3128888	a6	ASD	o3	late	n	p3	bush	149.7	219	0.109400398	418.57512	-0.020313812	1528.689489	352.0618209	2911.312083	0.020313812	352.0618209
1230	3_task3F	163.8639454	a6	ASD	o3	late	n	p3	bush	149.7	219	0.096011442	431.1336357	12.53820189	1668.672455	492.0447869	2529.565606	12.53820189	492.0447869
1231	3_task3F	192.1905092	a6	ASD	o3	late	n	p3	bush	149.7	219	0.139563607	470.2213267	51.62589289	1645.889435	469.2617669	2692.190781	51.62589289	469.2617669
1232	3_task3F	222.7269273	a6	ASD	o3	late	n	p3	bush	149.7	219	0.124762322	395.8982617	-22.69717211	1537.938666	361.3109979	2937.074419	22.69717211	361.3109979
1233	baseline	18.30194313	a6	ASD	b	base	n	na	bush	149.7	219	0.107150411	420.4722561	1.876822287	1103.38874	-73.23892813	2434.481437	1.876822287	73.23892813
1234	baseline	21.43359602	a6	ASD	b	base	n	na	bush	149.7	219	0.151096568	456.2985281	37.70309429	1524.320638	347.6929699	3106.570954	37.70309429	347.6929699
1235	baseline	24.20495701	a6	ASD	b	base	n	na	bush	149.7	219	0.152085985	457.1789289	38.58349509	1648.203148	471.5754799	3067.887465	38.58349509	471.5754799
1236	baseline	26.63699889	a6	ASD	b	base	n	na	bush	149.7	219	0.106146783	406.4462888	-12.14914501	1317.374305	140.7466369	2935.102044	12.14914501	140.7466369
1237	baseline	87.08164577	a6	ASD	b	base	n	na	bush	149.7	219	0.123846668	407.8185443	-10.77688951	1402.641351	226.0136829	2848.878238	10.77688951	226.0136829
1238	baseline	91.00202845	a6	ASD	b	base	n	na	bush	149.7	219	0.11180161	436.2426284	17.64719459	1599.397158	422.7694899	2986.962125	17.64719459	422.7694899
1239	post	31.32818665	a6	ASD	p	post	n	na	bush	149.7	219	0.222222389	443.333441	24.73800719	1262.357035	85.72936687	2110.673508	24.73800719	85.72936687
1240	post	33.42584452	a6	ASD	p	post	n	na	bush	149.7	219	0.195288299	418.1537082	-0.441725613	1475.488541	298.8608729	2508.538195	0.441725613	298.8608729
1241	post	35.50546949	a6	ASD	p	post	n	na	bush	149.7	219	0.161989637	440.151535	21.55610119	1363.158391	186.5307229	2058.45882	21.55610119	186.5307229
1242	post	36.77109859	a6	ASD	p	post	n	na	bush	149.7	219	0.133540413	438.8707329	20.27529909	1514.567711	337.9400429	2159.847468	20.27529909	337.9400429
1243	post	74.67204325	a6	ASD	p	post	n	na	bush	149.7	219	0.091787233	418.4282713	-0.167162512	1537.057632	360.4299639	2011.819812	0.167162512	360.4299639
1244	post	78.71768747	a6	ASD	p	post	n	na	bush	149.7	219	0.193103867	435.1530629	16.55762909	1588.75896	412.1312919	2147.704307	16.55762909	412.1312919
1245	1_task4F	591.7982862	a7	ASD	o1	early	n	p4	bush	149.7	219	0.117965915	417.7207095	-0.874724313	1773.620008	596.9923399	3112.548315	0.874724313	596.9923399
1246	1_task4F	604.7249353	a7	ASD	o1	early	n	p4	bush	149.7	219	0.077471449	454.0058109	35.41037709	1423.536803	246.9091349	2733.687475	35.41037709	246.9091349
1247	1_task4F	642.2698218	a7	ASD	o1	early	n	p4	bush	149.7	219	0.131195031	489.3824078	70.78697399	1755.594153	578.9664849	3017.450383	70.78697399	578.9664849
1248	1_task4F	647.128413	a7	ASD	o1	early	n	p4	bush	149.7	219	0.11317391	478.2825927	59.68715889	1594.164401	417.5367329	2981.955483	59.68715889	417.5367329
1249	1_task4F	667.5896966	a7	ASD	o1	early	n	p4	bush	149.7	219	0.111932393	462.8559325	44.26049869	1319.14945	142.5217819	3195.486734	44.26049869	142.5217819
1250	1_task4F	673.4869285	a7	ASD	o1	early	n	p4	bush	149.7	219	0.083347827	451.1242405	32.52880669	1564.133184	387.5055159	3123.605103	32.52880669	387.5055159
1251	3_task2F	193.1145436	a7	ASD	o3	late	n	p2	bush	149.7	219	0.095334149	468.7407031	50.14526929	1153.049334	-23.57833413	2979.496028	50.14526929	23.57833413
1252	3_task2F	196.9085042	a7	ASD	o3	late	n	p2	bush	149.7	219	0.155614373	468.3878421	49.79240829	1422.089881	245.4622129	3036.220643	49.79240829	245.4622129
1253	3_task2F	232.5160194	a7	ASD	o3	late	n	p2	bush	149.7	219	0.17117744	554.4740024	135.8785686	1266.079776	89.45210787	2920.507522	135.8785686	89.45210787
1254	3_task2F	248.3147716	a7	ASD	o3	late	n	p2	bush	149.7	219	0.098827116	499.2911393	80.69570549	1498.261983	321.6343149	2773.806951	80.69570549	321.6343149
1255	3_task2F	255.0659726	a7	ASD	o3	late	n	p2	bush	149.7	219	0.17024592	507.2765716	88.68113779	1384.624697	207.9970289	2875.325419	88.68113779	207.9970289
1256	3_task2F	268.1252236	a7	ASD	o3	late	n	p2	bush	149.7	219	0.170760166	494.2403332	75.64489939	1655.49039	478.8627219	2753.951955	75.64489939	478.8627219
1257	base	17.8081	a7	ASD	b	base	n	na	bush	149.7	219	0.182305725	451.9969678	33.40153399	1225.660748	49.03307987	3324.894954	33.40153399	49.03307987
1258	base	20.34319101	a7	ASD	b	base	n	na	bush	149.7	219	0.113885312	513.2851437	94.68970989	1635.612989	458.9853209	3162.408839	94.68970989	458.9853209
1259	base	24.03292319	a7	ASD	b	base	n	na	bush	149.7	219	0.140184366	606.3968421	187.8014083	1340.72866	164.1009919	3198.895089	187.8014083	164.1009919
1260	base	26.39125254	a7	ASD	b	base	n	na	bush	149.7	219	0.098132176	600.5020139	181.9065801	1510.391696	333.7640279	3239.757842	181.9065801	333.7640279
1261	base	127.6069559	a7	ASD	b	base	n	na	bush	149.7	219	0.058807363	574.5763381	155.9809043	1839.084106	662.4564379	2280.838465	155.9809043	662.4564379
1262	base	132.1889067	a7	ASD	b	base	n	na	bush	149.7	219	0.105170459	507.7341283	89.13869449	1855.05061	678.4229419	2892.579286	89.13869449	678.4229419
1263	post	37.16472519	a7	ASD	p	post	n	na	bush	149.7	219	0.133910336	628.1011444	209.5057106	1002.741062	-173.8866061	3578.126893	209.5057106	173.8866061
1264	post	39.38932544	a7	ASD	p	post	n	na	bush	149.7	219	0.140717112	576.47606	157.8806262	969.531858	-207.0958101	3172.586604	157.8806262	207.0958101
1265	post	41.86454258	a7	ASD	p	post	n	na	bush	149.7	219	0.101901325	578.1485806	159.5531468	1149.328811	-27.29885713	2956.303512	159.5531468	27.29885713
1266	post	43.50930284	a7	ASD	p	post	n	na	bush	149.7	219	0.096528701	684.0686911	265.4732573	1143.951916	-32.67575213	3015.962368	265.4732573	32.67575213
1267	post	95.78981912	a7	ASD	p	post	n	na	bush	149.7	219	0.166942732	563.7495916	145.1541578	1717.848626	541.2209579	2920.624419	145.1541578	541.2209579
1268	post	98.75464504	a7	ASD	p	post	n	na	bush	149.7	219	0.107063385	542.7357135	124.1402797	1777.602129	600.9744609	2833.636164	124.1402797	600.9744609
1269	1_task2F	266.4773264	a8	ASD	o1	early	n	p2	bush	149.7	219	0.220148353	715.5021219	296.9066881	1168.644504	-7.983164125	2926.999277	296.9066881	7.983164125
1270	3_task3F	219.7908025	a8	ASD	o3	late	n	p3	bush	149.7	219	0.251976775	417.4036938	-1.191740013	748.7702159	-427.8574522	3497.715124	1.191740013	427.8574522
1271	3_task3F	243.1193838	a8	ASD	o3	late	n	p3	bush	149.7	219	0.174311784	630.9382261	212.3427923	1300.430491	123.8028229	2574.419416	212.3427923	123.8028229
1272	3_task3F	256.6382003	a8	ASD	o3	late	n	p3	bush	149.7	219	0.18793567	495.9691418	77.37370799	929.6455291	-246.982139	3059.123922	77.37370799	246.982139
1273	3_task3F	270.8448417	a8	ASD	o3	late	n	p3	bush	149.7	219	0.162228565	499.6083974	81.01296359	875.776721	-300.8509471	3228.544232	81.01296359	300.8509471
1274	base	34.48547343	a8	ASD	b	base	n	na	bush	149.7	219	0.251463609	508.2425901	89.64715629	974.2705121	-202.357156	3265.110235	89.64715629	202.357156
1275	base	35.54211351	a8	ASD	b	base	n	na	bush	149.7	219	0.241794223	591.3384989	172.7430651	989.356881	-187.2707871	3217.589908	172.7430651	187.2707871
1276	base	37.79998255	a8	ASD	b	base	n	na	bush	149.7	219	0.183194258	460.107524	41.51209019	999.9556191	-176.672049	3241.635084	41.51209019	176.672049
1277	base	42.20366506	a8	ASD	b	base	n	na	bush	149.7	219	0.238503932	442.5890771	23.99364329	791.2361624	-385.3915057	3537.168652	23.99364329	385.3915057
1278	base	108.1538644	a8	ASD	b	base	n	na	bush	149.7	219	0.187769778	429.1777232	10.58228939	1060.08312	-116.5445481	2615.064494	10.58228939	116.5445481
1279	base	136.8214597	a8	ASD	b	base	n	na	bush	149.7	219	0.202032247	512.255469	93.66003519	1282.974404	106.3467359	3051.39878	93.66003519	106.3467359
1280	post	12.75782727	a8	ASD	p	post	n	na	bush	149.7	219	0.238236758	538.9068797	120.3114459	1008.333264	-168.2944041	3089.502294	120.3114459	168.2944041
1281	post	14.27181432	a8	ASD	p	post	n	na	bush	149.7	219	0.239323484	490.8890084	72.29357459	932.6588062	-243.9688619	3279.778773	72.29357459	243.9688619
1282	post	15.99011092	a8	ASD	p	post	n	na	bush	149.7	219	0.201789384	437.9548843	19.35945049	1038.383495	-138.2441731	3351.272961	19.35945049	138.2441731
1283	post	17.45180028	a8	ASD	p	post	n	na	bush	149.7	219	0.200631194	590.7966792	172.2012454	986.1999279	-190.4277402	3173.645226	172.2012454	190.4277402
1284	post	63.86419548	a8	ASD	p	post	n	na	bush	149.7	219	0.240275434	401.3252827	-17.27015111	889.6220308	-287.0056373	3183.284343	17.27015111	287.0056373
1285	post	74.54239022	a8	ASD	p	post	n	na	bush	149.7	219	0.241379052	410.6153406	-7.980093212	786.1039253	-390.5237428	3247.659423	7.980093212	390.5237428
1286	2_task4F	323.2487085	a9	ASD	o2	early	n	p4	bush	149.7	219	0.122579695	942.3218213	523.7263875	1537.200295	360.5726269	3280.177946	523.7263875	360.5726269
1287	2_task4F	335.9463578	a9	ASD	o2	early	n	p4	bush	149.7	219	0.128102559	769.0236819	350.4282481	1451.19078	274.5631119	3189.046321	350.4282481	274.5631119
1288	3_task3F	169.3946627	a9	ASD	o3	late	n	p3	bush	149.7	219	0.145463387	933.9874223	515.3919885	1523.486145	346.8584769	3036.865896	515.3919885	346.8584769
1289	3_task3F	186.2597987	a9	ASD	o3	late	n	p3	bush	149.7	219	0.184643811	891.4037307	472.8082969	1576.887062	400.2593939	3271.011477	472.8082969	400.2593939
1490	baseline	15.44128666	a2	ASD	b	base	n	na	bush	149.7	219	0.093106348	728.2694681	309.6740343	1395.448547	218.8208789	2655.551651	309.6740343	218.8208789
1491	baseline	17.37364581	a2	ASD	b	base	n	na	bush	149.7	219	0.0615639	592.4785743	173.8831405	1417.248857	240.6211889	2399.419598	173.8831405	240.6211889
1492	baseline	64.47835209	a2	ASD	b	base	n	na	bush	149.7	219	0.105258657	752.9743747	334.3789409	1482.499535	305.8718669	2843.813129	334.3789409	305.8718669
1493	baseline	67.63626736	a2	ASD	b	base	n	na	bush	149.7	219	0.075979684	608.3096578	189.714224	1484.064115	307.4364469	2875.907475	189.714224	307.4364469
1494	post	73.86144567	a2	ASD	p	post	n	na	bush	149.7	219	0.128223699	704.3399522	285.7445184	1329.019286	152.3916179	3296.972649	285.7445184	152.3916179
1495	post	76.76389372	a2	ASD	p	post	n	na	bush	149.7	219	0.071606092	687.5240315	268.9285977	1433.467419	256.8397509	2675.191322	268.9285977	256.8397509
1496	post	112.864487	a2	ASD	p	post	n	na	bush	149.7	219	0.130545685	728.4726873	309.8772535	1476.16874	299.5410719	2643.482241	309.8772535	299.5410719
1497	post	116.30294	a2	ASD	p	post	n	na	bush	149.7	219	0.058827631	683.9701046	265.3746708	1381.354011	204.7263429	2122.773605	265.3746708	204.7263429
1498	baseline	27.12342256	a3	ASD	b	base	n	na	bush	149.7	219	0.158293054	542.9734302	124.3779964	1376.777285	200.1496169	3575.79078	124.3779964	200.1496169
1499	baseline	32.43998089	a3	ASD	b	base	n	na	bush	149.7	219	0.143348119	526.0216794	107.4262456	1406.29831	229.6706419	3428.927251	107.4262456	229.6706419
1500	baseline	134.6564663	a3	ASD	b	base	n	na	bush	149.7	219	0.112111219	491.633817	73.03838319	1652.782289	476.1546209	3357.68497	73.03838319	476.1546209
1501	baseline	143.7526972	a3	ASD	b	base	n	na	bush	149.7	219	0.118637536	457.2396461	38.64421229	1709.669594	533.0419259	3368.444268	38.64421229	533.0419259
1502	post	129.6152869	a3	ASD	p	post	n	na	bush	149.7	219	0.317099714	500.349859	81.75442519	1206.211247	29.58357887	3499.71027	81.75442519	29.58357887
1503	post	175.017056	a3	ASD	p	post	n	na	bush	149.7	219	0.199304635	476.7150431	58.11960929	1230.151465	53.52379687	3503.355704	58.11960929	53.52379687
1504	post	235.9864516	a3	ASD	p	post	n	na	bush	149.7	219	0.132549583	470.5669695	51.97153569	1725.817373	549.1897049	3136.632034	51.97153569	549.1897049
1505	post	238.1274135	a3	ASD	p	post	n	na	bush	149.7	219	0.088460873	447.7091645	29.11373069	2219.077832	1042.450164	3193.561802	29.11373069	1042.450164
1506	base	14.15127864	a9	ASD	b	base	n	na	bush	149.7	219	0.232107508	1040.265677	621.6702432	1599.890287	423.2626189	1824.627677	621.6702432	423.2626189
1507	base	18.83022161	a9	ASD	b	base	n	na	bush	149.7	219	0.114121433	1158.708522	740.1130882	1746.352813	569.7251449	3105.751762	740.1130882	569.7251449
1508	base	73.5762188	a9	ASD	b	base	n	na	bush	149.7	219	0.202447794	595.153107	176.5576732	1967.519528	790.8918599	2012.394352	176.5576732	790.8918599
1509	base	77.23205282	a9	ASD	b	base	n	na	bush	149.7	219	0.146854488	787.0432095	368.4477757	1660.164837	483.5371689	2303.083193	368.4477757	483.5371689
1510	post	23.98157894	a9	ASD	p	post	n	na	bush	149.7	219	0.211485015	897.010226	478.4147922	1751.89667	575.2690019	3105.604714	478.4147922	575.2690019
1511	post	26.42479109	a9	ASD	p	post	n	na	bush	149.7	219	0.095117366	857.9049693	439.3095355	1815.434512	638.8068439	2898.218597	439.3095355	638.8068439
1512	post	52.2431834	a9	ASD	p	post	n	na	bush	149.7	219	0.102031126	935.9756335	517.3801997	1746.253454	569.6257859	3193.975764	517.3801997	569.6257859
1513	post	54.27596167	a9	ASD	p	post	n	na	bush	149.7	219	0.069195069	922.1346027	503.5391689	1641.911057	465.2833889	3067.883201	503.5391689	465.2833889
1538	baseline	19.69885793	a2	ASD	b	base	n	na	bush	149.7	219	0.064075111	669.3735936	250.7781598	1368.132722	191.5050539	2821.603096	250.7781598	191.5050539
1539	baseline	21.20251386	a2	ASD	b	base	n	na	bush	149.7	219	0.07567919	576.246531	157.6510972	1451.287351	274.6596829	2700.610502	157.6510972	274.6596829
1540	post	74.97462289	a2	ASD	p	post	n	na	bush	149.7	219	0.132435227	702.2249812	283.6295474	1414.743167	238.1154989	2440.26519	283.6295474	238.1154989
1541	post	77.75399159	a2	ASD	p	post	n	na	bush	149.7	219	0.066095514	648.0196303	229.4241965	1287.083762	110.4560939	2575.338482	229.4241965	110.4560939
1542	baseline	29.43716876	a3	ASD	b	base	n	na	bush	149.7	219	0.196594403	516.9103911	98.31495729	1373.296946	196.6692779	3355.425639	98.31495729	196.6692779
1543	baseline	34.74249354	a3	ASD	b	base	n	na	bush	149.7	219	0.114419134	517.3785103	98.78307649	1559.710302	383.0826339	3437.915281	98.78307649	383.0826339
1544	post	168.2271109	a3	ASD	p	post	n	na	bush	149.7	219	0.429526965	659.2604478	240.665014	1349.405315	172.7776469	3513.504344	240.665014	172.7776469
1545	post	177.7438487	a3	ASD	p	post	n	na	bush	149.7	219	0.215252739	495.1021895	76.50675569	1307.854861	131.2271929	3511.687469	76.50675569	131.2271929
1546	base	15.97790895	a9	ASD	b	base	n	na	bush	149.7	219	0.216231311	941.4208895	522.8254557	1657.44512	480.8174519	2048.34226	522.8254557	480.8174519
1547	base	20.41205512	a9	ASD	b	base	n	na	bush	149.7	219	0.132825602	937.3134901	518.7180563	1450.040722	273.4130539	2197.068643	518.7180563	273.4130539
1548	post	24.85336063	a9	ASD	p	post	n	na	bush	149.7	219	0.212898319	900.0492953	481.4538615	1696.84376	520.2160919	3138.602721	481.4538615	520.2160919
1549	post	27.30862213	a9	ASD	p	post	n	na	bush	149.7	219	0.08821896	821.7127144	403.1172806	1672.57175	495.9440819	2813.565182	403.1172806	495.9440819
1562	task4F	632.0036648	a10	ASD	o1	early	n	p4	bush	149.7	219	0.269490257	412.6437971	-5.951636713	914.7894479	-261.8382202	3152.102746	5.951636713	261.8382202
1563	task4F	644.4980728	a10	ASD	o1	early	n	p4	bush	149.7	219	0.228734161	549.3928824	130.7974486	1142.530705	-34.09696313	2783.219974	130.7974486	34.09696313
1564	task4F	660.0955411	a10	ASD	o1	early	n	p4	bush	149.7	219	0.255075832	486.2417178	67.64628399	1211.652975	35.02530687	3045.341042	67.64628399	35.02530687
1565	task4F	677.0917855	a10	ASD	o1	early	n	p4	bush	149.7	219	0.342883604	563.3755209	144.7800871	929.6197091	-247.007959	3052.561202	144.7800871	247.007959
1566	task4F	682.0459706	a10	ASD	o1	early	n	p4	bush	149.7	219	0.323457628	513.6522772	95.05684339	953.4141228	-223.2135453	3114.776852	95.05684339	223.2135453
1567	task4F	698.7437098	a10	ASD	o1	early	n	p4	bush	149.7	219	0.334804821	556.7837651	138.1883313	1119.028444	-57.59922413	3160.643324	138.1883313	57.59922413
1568	task4F	710.603247	a10	ASD	o1	early	n	p4	bush	149.7	219	0.226889027	557.1254483	138.5300145	1130.214214	-46.41345413	3113.483731	138.5300145	46.41345413
1569	task1F	496.9715008	a10	ASD	o2	early	n	p1	bush	149.7	219	0.122998313	451.0066472	32.41121339	1060.285218	-116.3424501	3197.197011	32.41121339	116.3424501
1570	task1F	518.2258667	a10	ASD	o2	early	n	p1	bush	149.7	219	0.14093289	450.1375898	31.54215599	1026.776848	-149.8508201	3175.04547	31.54215599	149.8508201
1571	task1F	542.641722	a10	ASD	o2	early	n	p1	bush	149.7	219	0.142555953	368.3798034	-50.21563041	2452.62274	1275.995072	3004.335296	50.21563041	1275.995072
1572	base	53.72188076	a10	ASD	b	base	n	na	bush	149.7	219	0.292030596	612.7767588	194.181325	1256.084617	79.45694887	3112.811188	194.181325	79.45694887
1573	base	56.21765104	a10	ASD	b	base	n	na	bush	149.7	219	0.613470744	554.3430959	135.7476621	1168.083621	-8.544047125	3129.991576	135.7476621	8.544047125
1574	base	61.08693819	a10	ASD	b	base	n	na	bush	149.7	219	0.079549292	435.7066344	17.11120059	1207.994824	31.36715588	2861.186284	17.11120059	31.36715588
1575	base	62.1907555	a10	ASD	b	base	n	na	bush	149.7	219	0.071337357	490.518336	71.92290219	1090.046469	-86.58119913	2953.861046	71.92290219	86.58119913
1576	base	147.2157271	a10	ASD	b	base	n	na	bush	149.7	219	0.357505718	353.0009323	-65.59450151	922.9919616	-253.6357065	2911.917886	65.59450151	253.6357065
1577	base	160.8781973	a10	ASD	b	base	n	na	bush	149.7	219	0.561651186	556.3170559	137.7216221	1185.954747	9.327078875	3188.607198	137.7216221	9.327078875
1578	post	28.45622805	a10	ASD	p	post	n	na	bush	149.7	219	0.366568619	384.7553696	-33.84006421	902.6849568	-273.9427113	3545.934635	33.84006421	273.9427113
1579	post	30.12074956	a10	ASD	p	post	n	na	bush	149.7	219	0.518103157	496.8713265	78.27589269	1107.350877	-69.27679113	3137.537901	78.27589269	69.27679113
1580	post	35.21962306	a10	ASD	p	post	n	na	bush	149.7	219	0.593129999	524.8373233	106.2418895	1135.437311	-41.19035713	3371.720357	106.2418895	41.19035713
1581	post	38.25533945	a10	ASD	p	post	n	na	bush	149.7	219	0.565481158	529.0313186	110.4358848	1105.601491	-71.02617713	3333.74749	110.4358848	71.02617713
1582	post	74.78900359	a10	ASD	p	post	n	na	bush	149.7	219	0.322933299	445.1848068	26.58937299	887.144958	-289.4827101	3284.078592	26.58937299	289.4827101
1583	post	77.54790837	a10	ASD	p	post	n	na	bush	149.7	219	0.38152	436.1696744	17.57424059	1100.15305	-76.47461813	3216.71928	17.57424059	76.47461813
1584	baseline	30.54332771	a2	ASD	b	base	n	na	sack	8.4	192	0.132814144	1083.371413	586.0807201	1609.851633	26.52859663	2485.343643	586.0807201	26.52859663
1585	baseline	33.96881438	a2	ASD	b	base	n	na	sack	8.4	192	0.160399458	1185.784139	688.4934461	1694.138657	110.8156206	2468.20496	688.4934461	110.8156206
1586	baseline	78.7629208	a2	ASD	b	base	n	na	sack	8.4	192	0.189537802	1118.818974	621.5282811	2054.508249	471.1852126	3218.489862	621.5282811	471.1852126
1587	baseline	82.22587014	a2	ASD	b	base	n	na	sack	8.4	192	0.149336462	1071.961378	574.6706851	2313.127007	729.8039706	3564.152837	574.6706851	729.8039706
1588	post	86.63142561	a2	ASD	p	post	n	na	sack	8.4	192	0.180941482	1005.745193	508.4545001	1900.940443	317.6174066	2600.766452	508.4545001	317.6174066
1589	post	89.03504697	a2	ASD	p	post	n	na	sack	8.4	192	0.106640645	1071.154892	573.8641991	1816.564171	233.2411346	2212.319239	573.8641991	233.2411346
1590	post	128.3150657	a2	ASD	p	post	n	na	sack	8.4	192	0.171585033	1133.771022	636.4803291	1231.536677	-351.7863594	2278.126691	636.4803291	351.7863594
1591	post	131.5303353	a2	ASD	p	post	n	na	sack	8.4	192	0.149370905	964.4782056	467.1875127	1611.916847	28.59381063	2379.870497	467.1875127	28.59381063
1592	baseline	61.59710732	a3	ASD	b	base	n	na	sack	8.4	192	0.299940567	515.4346997	18.14400683	1289.724966	-293.5980704	2298.40301	18.14400683	293.5980704
1593	baseline	67.10739131	a3	ASD	b	base	n	na	sack	8.4	192	0.322049906	1112.648307	615.3576141	2093.860351	510.5373146	3125.531995	615.3576141	510.5373146
1594	baseline	170.9277115	a3	ASD	b	base	n	na	sack	8.4	192	0.244024657	739.7615299	242.470837	2132.447778	549.1247416	2424.780994	242.470837	549.1247416
1595	baseline	177.3403343	a3	ASD	b	base	n	na	sack	8.4	192	0.315471795	1063.943006	566.6523131	2232.979929	649.6568926	3314.711449	566.6523131	649.6568926
1596	post	201.501981	a3	ASD	p	post	n	na	sack	8.4	192	0.402405211	1026.497236	529.2065431	2381.089163	797.7661266	3089.326505	529.2065431	797.7661266
1597	post	206.6623159	a3	ASD	p	post	n	na	sack	8.4	192	0.319639389	1050.136107	552.8454141	2372.473968	789.1509316	2758.809826	552.8454141	789.1509316
1598	post	246.0718677	a3	ASD	p	post	n	na	sack	8.4	192	0.264214539	991.4234987	494.1328058	2183.247849	599.9248126	2951.436939	494.1328058	599.9248126
1599	post	248.186778	a3	ASD	p	post	n	na	sack	8.4	192	0.164758776	948.9255723	451.6348794	2374.293448	790.9704116	3268.095409	451.6348794	790.9704116
1600	base	29.46894557	a9	ASD	b	base	n	na	sack	8.4	192	0.24606872	1078.748198	581.4575051	1872.799656	289.4766196	2505.264944	581.4575051	289.4766196
1601	base	32.97007429	a9	ASD	b	base	n	na	sack	8.4	192	0.197289423	1096.763326	599.4726331	2159.024887	575.7018506	2194.066962	599.4726331	575.7018506
1602	base	87.83563807	a9	ASD	b	base	n	na	sack	8.4	192	0.12113456	861.2900885	363.9993956	1837.181324	253.8582876	2445.435372	363.9993956	253.8582876
1603	base	90.88898997	a9	ASD	b	base	n	na	sack	8.4	192	0.123142852	995.2578692	497.9671763	1642.01125	58.68821363	2304.935048	497.9671763	58.68821363
1604	post	35.34879807	a9	ASD	p	post	n	na	sack	8.4	192	0.161607221	935.1485427	437.8578498	1498.10662	-85.21641637	2291.021156	437.8578498	85.21641637
1605	post	37.60938786	a9	ASD	p	post	n	na	sack	8.4	192	0.182825728	943.8414942	446.5508013	2138.554575	555.2315386	2532.45581	446.5508013	555.2315386
1606	post	69.22989825	a9	ASD	p	post	n	na	sack	8.4	192	0.107428776	764.0690246	266.7783317	1881.140236	297.8171996	2183.732338	266.7783317	297.8171996
1607	post	78.1694282	a9	ASD	p	post	n	na	sack	8.4	192	0.151630307	869.8933194	372.6026265	1815.537551	232.2145146	2245.930525	372.6026265	232.2145146
1632	baseline	31.96978587	a2	ASD	b	base	n	na	sack	8.4	192	0.127242314	1153.188989	655.8982961	1705.320553	121.9975166	2645.245615	655.8982961	121.9975166
1633	baseline	35.08030364	a2	ASD	b	base	n	na	sack	8.4	192	0.104546515	1126.210653	628.9199601	1529.83707	-53.48596637	2373.830841	628.9199601	53.48596637
1634	post	87.5209522	a2	ASD	p	post	n	na	sack	8.4	192	0.112508941	1068.193182	570.9024891	1900.692187	317.3691506	2159.421484	570.9024891	317.3691506
1635	post	90.00013976	a2	ASD	p	post	n	na	sack	8.4	192	0.130350855	1158.351513	661.0608201	1877.361933	294.0388966	2606.712934	661.0608201	294.0388966
1636	baseline	64.67796261	a3	ASD	b	base	n	na	sack	8.4	192	0.420786017	963.2471396	465.9564467	2280.87947	697.5564336	3095.360139	465.9564467	697.5564336
1637	baseline	69.36787896	a3	ASD	b	base	n	na	sack	8.4	192	0.315123475	1076.909232	579.6185391	1982.701264	399.3782276	2294.011629	579.6185391	399.3782276
1638	post	203.7120307	a3	ASD	p	post	n	na	sack	8.4	192	0.422494964	1066.379533	569.0888401	2339.098341	755.7753046	3285.733108	569.0888401	755.7753046
1639	post	208.9326427	a3	ASD	p	post	n	na	sack	8.4	192	0.315364199	951.318259	454.0275661	2474.287522	890.9644856	3010.254135	454.0275661	890.9644856
1640	base	30.87708941	a9	ASD	b	base	n	na	sack	8.4	192	0.275904281	977.3743968	480.0837039	1697.385282	114.0622456	2274.498909	480.0837039	114.0622456
1641	base	34.21078266	a9	ASD	b	base	n	na	sack	8.4	192	0.235963042	991.0188002	493.7281073	1895.081815	311.7587786	2470.726754	493.7281073	311.7587786
1642	post	36.5289621	a9	ASD	p	post	n	na	sack	8.4	192	0.185169326	936.5392356	439.2485427	1619.960273	36.63723663	2171.751747	439.2485427	36.63723663
1643	post	38.61229798	a9	ASD	p	post	n	na	sack	8.4	192	0.181364542	984.5280446	487.2373517	2141.721603	558.3985666	3318.069298	487.2373517	558.3985666
1656	1_task3F	969.622679	a1	ASD	o1	early	n	p3	sack	8.4	192	0.20500523	950.9438517	453.6531588	1802.29189	218.9688536	3061.489228	453.6531588	218.9688536
1657	1_task3F	995.3805298	a1	ASD	o1	early	n	p3	sack	8.4	192	0.214483706	914.2529208	416.9622279	1895.180927	311.8578906	3097.674486	416.9622279	311.8578906
1658	1_task3F	1002.982305	a1	ASD	o1	early	n	p3	sack	8.4	192	0.230230843	900.7961437	403.5054508	1763.865376	180.5423396	2713.125845	403.5054508	180.5423396
1659	1_task3F	1018.512972	a1	ASD	o1	early	n	p3	sack	8.4	192	0.19449918	941.1654722	443.8747793	1714.955431	131.6323946	2521.95967	443.8747793	131.6323946
1660	1_task3F	1031.066836	a1	ASD	o1	early	n	p3	sack	8.4	192	0.156512285	881.4008162	384.1101233	1925.81649	342.4934536	3330.306747	384.1101233	342.4934536
1661	3_task4F	303.5609976	a1	ASD	o3	late	n	p4	sack	8.4	192	0.141011165	920.8571956	423.5665027	1975.559477	392.2364406	2231.438167	423.5665027	392.2364406
1662	3_task4F	317.1365663	a1	ASD	o3	late	n	p4	sack	8.4	192	0.139422975	976.6573703	479.3666774	1736.968863	153.6458266	3134.491894	479.3666774	153.6458266
1663	3_task4F	330.467819	a1	ASD	o3	late	n	p4	sack	8.4	192	0.146530341	776.5291099	279.238417	1709.379472	126.0564356	3034.264274	279.238417	126.0564356
1664	3_task4F	382.3436182	a1	ASD	o3	late	n	p4	sack	8.4	192	0.164274676	983.494122	486.2034291	1641.445016	58.12197963	2522.968632	486.2034291	58.12197963
1665	3_task4F	394.4252908	a1	ASD	o3	late	n	p4	sack	8.4	192	0.192822665	753.4502801	256.1595872	1763.334679	180.0116426	2421.162352	256.1595872	180.0116426
1666	baseline	23.77364382	a1	ASD	b	base	n	na	sack	8.4	192	0.155435761	843.4851436	346.1944507	1991.677406	408.3543696	2054.807318	346.1944507	408.3543696
1667	baseline	26.21495752	a1	ASD	b	base	n	na	sack	8.4	192	0.114956803	812.4204743	315.1297814	1900.111232	316.7881956	2125.544912	315.1297814	316.7881956
1668	baseline	72.70757061	a1	ASD	b	base	n	na	sack	8.4	192	0.126043433	748.5851737	251.2944808	1864.711865	281.3888286	2180.609843	251.2944808	281.3888286
1669	baseline	76.59617031	a1	ASD	b	base	n	na	sack	8.4	192	0.089659385	710.6028372	213.3121443	1636.118095	52.79505863	2208.235567	213.3121443	52.79505863
1670	post	32.15797985	a1	ASD	p	post	n	na	sack	8.4	192	0.178876865	872.9182022	375.6275093	2013.6817	430.3586636	2488.159412	375.6275093	430.3586636
1671	post	52.17371585	a1	ASD	p	post	n	na	sack	8.4	192	0.150568296	908.3625629	411.07187	2021.121593	437.7985566	2286.565784	411.07187	437.7985566
1672	post	53.33580164	a1	ASD	p	post	n	na	sack	8.4	192	0.123279267	911.8137117	414.5230188	2008.262587	424.9395506	3039.64742	414.5230188	424.9395506
1673	post	79.66938113	a1	ASD	p	post	n	na	sack	8.4	192	0.128378775	907.2963866	410.0056937	2003.556509	420.2334726	2864.492746	410.0056937	420.2334726
1674	post	82.43536417	a1	ASD	p	post	n	na	sack	8.4	192	0.07927165	869.7276352	372.4369423	2049.633413	466.3103766	2867.749292	372.4369423	466.3103766
1675	1_task4F	343.7703508	a11	ASD	o1	early	n	p4	sack	8.4	192	0.107884442	931.7142299	434.423537	1060.378193	-522.9448434	1884.452193	434.423537	522.9448434
1676	1_task4F	370.1998136	a11	ASD	o1	early	n	p4	sack	8.4	192	0.132949513	975.7365873	478.4458944	1871.106263	287.7832266	3284.485737	478.4458944	287.7832266
1677	1_task4F	386.7874615	a11	ASD	o1	early	n	p4	sack	8.4	192	0.129842642	764.0255049	266.734812	1134.553474	-448.7695624	2246.333033	266.734812	448.7695624
1678	2_task1F	252.7632584	a11	ASD	o2	early	n	p1	sack	8.4	192	0.141055447	958.1238542	460.8331613	2008.314025	424.9909886	3196.915882	460.8331613	424.9909886
1679	2_task1F	269.5401578	a11	ASD	o2	early	n	p1	sack	8.4	192	0.145623795	916.2070058	418.9163129	1626.00956	42.68652363	2140.924161	418.9163129	42.68652363
1680	base	83.116683	a11	ASD	b	base	n	na	sack	8.4	192	0.081697337	841.9600152	344.6693223	2093.919404	510.5963676	2297.906481	344.6693223	510.5963676
1681	base	85.1325526	a11	ASD	b	base	n	na	sack	8.4	192	0.118434972	953.2292262	455.9385333	2371.611082	788.2880456	3261.916072	455.9385333	788.2880456
1682	base	87.9200198	a11	ASD	b	base	n	na	sack	8.4	192	0.0940558	746.9964823	249.7057894	1675.476106	92.15306963	2329.857747	249.7057894	92.15306963
1683	base	90.11476569	a11	ASD	b	base	n	na	sack	8.4	192	0.075964385	759.398019	262.1073261	2202.808288	619.4852516	2629.732225	262.1073261	619.4852516
1684	base	211.9864023	a11	ASD	b	base	n	na	sack	8.4	192	0.149003691	871.0231134	373.7324205	1841.91766	258.5946236	2279.968556	373.7324205	258.5946236
1685	base	234.1757497	a11	ASD	b	base	n	na	sack	8.4	192	0.172970685	860.6628923	363.3721994	1533.64254	-49.68049637	2238.718893	363.3721994	49.68049637
1686	post	46.81911587	a11	ASD	p	post	n	na	sack	8.4	192	0.087110318	853.4240576	356.1333647	1994.91047	411.5874336	3208.491853	356.1333647	411.5874336
1687	post	48.75350185	a11	ASD	p	post	n	na	sack	8.4	192	0.049854705	715.9487296	218.6580367	1759.42778	176.1047436	3083.73036	218.6580367	176.1047436
1688	post	51.02771426	a11	ASD	p	post	n	na	sack	8.4	192	0.072889475	657.671614	160.3809211	821.0925102	-762.2305262	2380.387259	160.3809211	762.2305262
1689	post	53.09321358	a11	ASD	p	post	n	na	sack	8.4	192	0.103628802	935.4878167	438.1971238	2358.82188	775.4988436	3544.274304	438.1971238	775.4988436
1690	post	138.1112374	a11	ASD	p	post	n	na	sack	8.4	192	0.200301553	944.8528958	447.5622029	1466.058613	-117.2644234	2229.945887	447.5622029	117.2644234
1691	post	143.5705492	a11	ASD	p	post	n	na	sack	8.4	192	0.186371965	935.2147127	437.9240198	1143.9161	-439.4069364	2201.637733	437.9240198	439.4069364
1692	1_task3F	833.5135489	a12	ASD	o1	early	n	p3	sack	8.4	192	0.192693126	702.1740174	204.8833245	2285.909408	702.5863716	3523.980974	204.8833245	702.5863716
1693	1_task3F	957.0279985	a12	ASD	o1	early	n	p3	sack	8.4	192	0.288385227	676.9358157	179.6451228	1950.305049	366.9820126	3163.056744	179.6451228	366.9820126
1694	3_task2F	658.9608968	a12	ASD	o3	late	n	p2	sack	8.4	192	0.210199151	716.1377273	218.8470344	2348.218123	764.8950866	2837.303596	218.8470344	764.8950866
1695	base	111.665797	a12	ASD	b	base	n	na	sack	8.4	192	0.182818689	544.2183507	46.92765783	2329.621722	746.2986856	3308.987695	46.92765783	746.2986856
1696	base	114.7105397	a12	ASD	b	base	n	na	sack	8.4	192	0.103042558	511.5368709	14.24617803	2781.576263	1198.253227	3340.809103	14.24617803	1198.253227
1697	base	117.1052953	a12	ASD	b	base	n	na	sack	8.4	192	0.142015929	527.1047655	29.81407263	2490.038895	906.7158586	3472.275481	29.81407263	906.7158586
1698	base	118.6490518	a12	ASD	b	base	n	na	sack	8.4	192	0.175896363	542.2459178	44.95522493	2276.578219	693.2551826	3451.957208	44.95522493	693.2551826
1699	base	203.2738794	a12	ASD	b	base	n	na	sack	8.4	192	0.136527612	514.3917107	17.10101783	2219.12865	635.8056136	3559.387414	17.10101783	635.8056136
1700	base	208.1953171	a12	ASD	b	base	n	na	sack	8.4	192	0.175209636	476.5068441	-20.78384878	2351.428086	768.1050496	3379.335039	20.78384878	768.1050496
1701	post	58.69628847	a12	ASD	p	post	n	na	sack	8.4	192	0.225423051	619.2683855	121.9776926	2076.129783	492.8067466	3335.544405	121.9776926	492.8067466
1702	post	63.0414152	a12	ASD	p	post	n	na	sack	8.4	192	0.303169597	635.3159863	138.0252934	1949.510913	366.1878766	3263.54698	138.0252934	366.1878766
1703	post	66.11455775	a12	ASD	p	post	n	na	sack	8.4	192	0.222243845	773.5441072	276.2534143	2067.575837	484.2528006	3349.157707	276.2534143	484.2528006
1704	post	67.44799724	a12	ASD	p	post	n	na	sack	8.4	192	0.211947066	620.579106	123.2884131	1858.821858	275.4988216	2100.90154	123.2884131	275.4988216
1705	post	136.4274079	a12	ASD	p	post	n	na	sack	8.4	192	0.206404425	702.4113754	205.1206825	1917.364082	334.0410456	3127.530999	205.1206825	334.0410456
1706	post	140.3725027	a12	ASD	p	post	n	na	sack	8.4	192	0.27713242	871.0715571	373.7808642	2181.413456	598.0904196	3227.098154	373.7808642	598.0904196
1707	1_task1F	324.3029395	a13	ASD	o1	early	n	p1	sack	8.4	192	0.178986936	890.211961	392.9212681	2363.089582	779.7665456	3499.694228	392.9212681	779.7665456
1708	1_task1F	370.186766	a13	ASD	o1	early	n	p1	sack	8.4	192	0.128776021	827.1224523	329.8317594	1693.522814	110.1997776	2764.230647	329.8317594	110.1997776
1709	2_task2F	543.502713	a13	ASD	o2	early	n	p2	sack	8.4	192	0.167694738	815.9039558	318.6132629	1813.841974	230.5189376	2314.920062	318.6132629	230.5189376
1710	2_task2F	549.68875	a13	ASD	o2	early	n	p2	sack	8.4	192	0.199291246	660.323746	163.0330531	1832.208416	248.8853796	2164.320869	163.0330531	248.8853796
1711	2_task2F	681.9605702	a13	ASD	o2	early	n	p2	sack	8.4	192	0.128166873	883.0656655	385.7749726	1063.799258	-519.5237784	2056.494568	385.7749726	519.5237784
1712	base	82.70106265	a13	ASD	b	base	n	na	sack	8.4	192	0.186726076	1252.612925	755.3222321	1783.951632	200.6285956	2760.197651	755.3222321	200.6285956
1713	base	84.41631972	a13	ASD	b	base	n	na	sack	8.4	192	0.187813191	1232.226188	734.9354951	1593.360638	10.03760163	2697.070758	734.9354951	10.03760163
1714	base	87.17336828	a13	ASD	b	base	n	na	sack	8.4	192	0.135677506	1314.215436	816.9247431	1771.819055	188.4960186	2488.435941	816.9247431	188.4960186
1715	base	88.39655255	a13	ASD	b	base	n	na	sack	8.4	192	0.093981864	1182.366343	685.0756501	1510.424389	-72.89864737	2656.300834	685.0756501	72.89864737
1716	base	202.1803673	a13	ASD	b	base	n	na	sack	8.4	192	0.256036481	1137.412141	640.1214481	1771.652562	188.3295256	2268.049755	640.1214481	188.3295256
1717	base	209.972724	a13	ASD	b	base	n	na	sack	8.4	192	0.247183983	1280.556038	783.2653451	1989.006452	405.6834156	3270.457032	783.2653451	405.6834156
1718	post	53.99986533	a13	ASD	p	post	n	na	sack	8.4	192	0.103357846	1041.464998	544.1743051	2006.05811	422.7350736	2515.843269	544.1743051	422.7350736
1719	post	54.90050547	a13	ASD	p	post	n	na	sack	8.4	192	0.091645894	1113.893177	616.6024841	2213.658176	630.3351396	2552.385705	616.6024841	630.3351396
1720	post	58.80788366	a13	ASD	p	post	n	na	sack	8.4	192	0.100631254	951.1821186	453.8914257	2104.449212	521.1261756	2634.863762	453.8914257	521.1261756
1721	post	59.39389394	a13	ASD	p	post	n	na	sack	8.4	192	0.099401369	1098.621125	601.3304321	2170.447838	587.1248016	2707.302116	601.3304321	587.1248016
1722	post	140.5421891	a13	ASD	p	post	n	na	sack	8.4	192	0.178537927	765.0208273	267.7301344	2253.727392	670.4043556	2568.734598	267.7301344	670.4043556
1723	post	144.7116778	a13	ASD	p	post	n	na	sack	8.4	192	0.1538072	818.7892105	321.4985176	2234.938913	651.6158766	2497.360415	321.4985176	651.6158766
1724	1_task3F	343.872434	a14	ASD	o1	early	n	p3	sack	8.4	192	0.24719445	720.3591827	223.0684898	1431.259458	-152.0635784	2877.199144	223.0684898	152.0635784
1725	1_task3F	358.2329937	a14	ASD	o1	early	n	p3	sack	8.4	192	0.182494611	864.6210129	367.33032	1533.963594	-49.35944237	3283.029135	367.33032	49.35944237
1726	1_task3F	376.5958892	a14	ASD	o1	early	n	p3	sack	8.4	192	0.169062655	827.9157018	330.6250089	1534.569449	-48.75358737	2944.129433	330.6250089	48.75358737
1727	1_task3F	400.9698928	a14	ASD	o1	early	n	p3	sack	8.4	192	0.189124829	482.2003885	-15.09030438	1506.063326	-77.25971037	3252.386715	15.09030438	77.25971037
1728	1_task3F	452.2697951	a14	ASD	o1	early	n	p3	sack	8.4	192	0.15040983	397.3188683	-99.97182458	1681.502019	98.17898263	2765.618665	99.97182458	98.17898263
1729	1_task3F	467.6600581	a14	ASD	o1	early	n	p3	sack	8.4	192	0.190666045	751.8228422	254.5321493	1574.031582	-9.291454375	3490.911617	254.5321493	9.291454375
1730	3_task1F	114.7503414	a14	ASD	o3	late	n	p1	sack	8.4	192	0.123761394	859.5505246	362.2598317	1630.551529	47.22849263	2991.745827	362.2598317	47.22849263
1731	3_task1F	129.8330186	a14	ASD	o3	late	n	p1	sack	8.4	192	0.164784915	786.4956961	289.2050032	1671.860478	88.53744163	2965.33421	289.2050032	88.53744163
1732	base	34.51600395	a14	ASD	b	base	n	na	sack	8.4	192	0.129836503	981.5450892	484.2543963	1304.239329	-279.0837074	2793.663776	484.2543963	279.0837074
1733	base	36.61952254	a14	ASD	b	base	n	na	sack	8.4	192	0.185045081	698.1794037	200.8887108	1315.181422	-268.1416144	3008.412809	200.8887108	268.1416144
1734	base	37.9839626	a14	ASD	b	base	n	na	sack	8.4	192	0.183068929	678.6655463	181.3748534	1362.753339	-220.5696974	2918.713719	181.3748534	220.5696974
1735	base	95.26038588	a14	ASD	b	base	n	na	sack	8.4	192	0.21405805	977.8695722	480.5788793	1561.889408	-21.43362837	2942.220562	480.5788793	21.43362837
1736	base	99.38207331	a14	ASD	b	base	n	na	sack	8.4	192	0.167841114	394.0471673	-103.2435256	1624.90348	41.58044363	2750.093194	103.2435256	41.58044363
1737	post	31.24085373	a14	ASD	p	post	n	na	sack	8.4	192	0.203352178	884.7505629	387.45987	1319.867699	-263.4553374	3096.029576	387.45987	263.4553374
1738	post	32.22120043	a14	ASD	p	post	n	na	sack	8.4	192	0.187310476	855.7448259	358.454133	1485.402425	-97.92061137	3061.046113	358.454133	97.92061137
1739	post	33.42884005	a14	ASD	p	post	n	na	sack	8.4	192	0.2053423	887.01948	389.7287871	1442.045657	-141.2773794	2898.352325	389.7287871	141.2773794
1740	post	34.50474691	a14	ASD	p	post	n	na	sack	8.4	192	0.192506178	910.9818354	413.6911425	1490.86604	-92.45699637	2943.36721	413.6911425	92.45699637
1741	post	59.25695004	a14	ASD	p	post	n	na	sack	8.4	192	0.13023407	590.2543254	92.96363253	1600.091636	16.76859963	3008.272535	92.96363253	16.76859963
1742	post	62.12427244	a14	ASD	p	post	n	na	sack	8.4	192	0.151504855	623.1710018	125.8803089	1544.979184	-38.34385237	3222.500803	125.8803089	38.34385237
1743	1_task3F	409.0363939	a2	ASD	o1	early	n	p3	sack	8.4	192	0.192036694	1031.88454	534.5938471	1499.801838	-83.52119837	2541.75461	534.5938471	83.52119837
1744	1_task3F	428.3873807	a2	ASD	o1	early	n	p3	sack	8.4	192	0.151306036	1056.774527	559.4838341	1659.882152	76.55911563	2386.875423	559.4838341	76.55911563
1745	1_task3F	446.9944697	a2	ASD	o1	early	n	p3	sack	8.4	192	0.190445621	1019.432509	522.1418161	1626.103762	42.78072563	2591.412049	522.1418161	42.78072563
1746	1_task3F	461.7112028	a2	ASD	o1	early	n	p3	sack	8.4	192	0.178278737	967.3651571	470.0744642	1336.878102	-246.4449344	2197.270673	470.0744642	246.4449344
1747	3_task1F	118.5177633	a2	ASD	o3	late	n	p1	sack	8.4	192	0.196107377	1073.110345	575.8196521	1912.078148	328.7551116	2240.640888	575.8196521	328.7551116
1748	3_task1F	129.7226753	a2	ASD	o3	late	n	p1	sack	8.4	192	0.186443087	1115.352627	618.0619341	1636.681154	53.35811763	2597.570006	618.0619341	53.35811763
1749	3_task1F	151.3201959	a2	ASD	o3	late	n	p1	sack	8.4	192	0.184292185	936.3454409	439.054748	1747.938938	164.6159016	2301.507165	439.054748	164.6159016
1750	3_task1F	168.3816785	a2	ASD	o3	late	n	p1	sack	8.4	192	0.188853989	1069.11828	571.8275871	1946.94473	363.6216936	2444.730372	571.8275871	363.6216936
1751	3_task1F	212.6515835	a3	ASD	o3	late	n	p1	sack	8.4	192	0.329082734	972.0372261	474.7465332	2209.25322	625.9301836	2627.574771	474.7465332	625.9301836
1752	4_task4F	368.4090414	a3	ASD	o4	late	n	p4	sack	8.4	192	0.283715203	1002.733127	505.4424341	1267.922451	-315.4005854	2274.438236	505.4424341	315.4005854
1753	4_task4F	371.5078401	a3	ASD	o4	late	n	p4	sack	8.4	192	0.219493264	895.9702687	398.6795758	1214.74891	-368.5741264	2199.365519	398.6795758	368.5741264
1754	4_task4F	372.6595172	a3	ASD	o4	late	n	p4	sack	8.4	192	0.198482175	875.7122925	378.4215996	1195.342734	-387.9803024	2476.114295	378.4215996	387.9803024
1755	4_task4F	376.0205615	a3	ASD	o4	late	n	p4	sack	8.4	192	0.339969543	988.3922059	491.101513	1247.772883	-335.5501534	2333.561441	491.101513	335.5501534
1756	4_task4F	399.5973074	a3	ASD	o4	late	n	p4	sack	8.4	192	0.307151545	996.0075986	498.7169057	1972.489658	389.1666216	2516.383162	498.7169057	389.1666216
1757	1_task1F	237.238186	a4	ASD	o1	early	n	p1	sack	8.4	192	0.082551631	904.0885069	406.797814	2362.312397	778.9893606	3528.960457	406.797814	778.9893606
1758	1_task1F	255.3968533	a4	ASD	o1	early	n	p1	sack	8.4	192	0.147783603	933.1938447	435.9031518	1317.815883	-265.5071534	2282.566783	435.9031518	265.5071534
1759	1_task1F	274.7689906	a4	ASD	o1	early	n	p1	sack	8.4	192	0.074418317	936.6922499	439.401557	2275.448633	692.1255966	3026.321678	439.401557	692.1255966
1760	2_task2F	570.9144351	a4	ASD	o2	early	n	p2	sack	8.4	192	0.187627666	850.3159903	353.0252974	1062.688553	-520.6344834	2446.530158	353.0252974	520.6344834
1761	2_task2F	591.5864968	a4	ASD	o2	early	n	p2	sack	8.4	192	0.086993651	721.8441344	224.5534415	1519.571767	-63.75126938	2838.805041	224.5534415	63.75126938
1762	2_task2F	605.3736066	a4	ASD	o2	early	n	p2	sack	8.4	192	0.096580663	818.9793579	321.688665	1342.62236	-240.7006764	2233.032886	321.688665	240.7006764
1763	2_task2F	614.6396142	a4	ASD	o2	early	n	p2	sack	8.4	192	0.153907859	509.4368403	12.14614743	1052.779768	-530.5432684	2540.998136	12.14614743	530.5432684
1764	base	45.1943516	a4	ASD	b	base	n	na	sack	8.4	192	0.066381913	645.9546008	148.6639079	1615.402413	32.07937663	2441.253915	148.6639079	32.07937663
1765	base	46.89144986	a4	ASD	b	base	n	na	sack	8.4	192	0.059100272	700.5033655	203.2126726	1558.601327	-24.72170937	2519.775521	203.2126726	24.72170937
1766	base	48.65672596	a4	ASD	b	base	n	na	sack	8.4	192	0.064227295	632.1528214	134.8621285	1328.754347	-254.5686894	2414.359918	134.8621285	254.5686894
1767	base	58.60075911	a4	ASD	b	base	n	na	sack	8.4	192	0.080481788	660.14406	162.8533671	2233.515299	650.1922626	3167.52312	162.8533671	650.1922626
1768	base	127.5759497	a4	ASD	b	base	n	na	sack	8.4	192	0.162100627	910.2127068	412.9220139	2388.105035	804.7819986	3660.13008	412.9220139	804.7819986
1769	base	131.3404425	a4	ASD	b	base	n	na	sack	8.4	192	0.121114932	905.2342066	407.9435137	2480.388582	897.0655456	3565.839432	407.9435137	897.0655456
1770	post	41.14	a4	ASD	p	post	n	na	sack	8.4	192	0.058	891.1076033	393.8169104	1627.07515	43.75211363	2188.683798	393.8169104	43.75211363
1771	post	43.05722245	a4	ASD	p	post	n	na	sack	8.4	192	0.052444895	810.8068054	313.5161125	967.4155046	-615.9075318	2090.192355	313.5161125	615.9075318
1772	post	45.7893444	a4	ASD	p	post	n	na	sack	8.4	192	0.087311208	974.1525281	476.8618352	1414.124277	-169.1987594	2153.044116	476.8618352	169.1987594
1773	post	47.40376549	a4	ASD	p	post	n	na	sack	8.4	192	0.058469024	944.0818432	446.7911503	1087.373792	-495.9492444	2084.547191	446.7911503	495.9492444
1774	post	101.48	a4	ASD	p	post	n	na	sack	8.4	192	0.178	573.814047	76.52335413	1067.5297	-515.7933364	2417.390453	76.52335413	515.7933364
1775	post	105.3	a4	ASD	p	post	n	na	sack	8.4	192	0.138	869.5855306	372.2948377	1124.570886	-458.7521504	2527.576402	372.2948377	458.7521504
1776	1_task4F	362.4772624	a5	ASD	o1	early	n	p4	sack	8.4	192	0.159603177	1006.793703	509.5030101	2275.737421	692.4143846	2484.084626	509.5030101	692.4143846
1777	3_task2F	636.1513641	a5	ASD	o3	late	n	p2	sack	8.4	192	0.139769703	1024.136864	526.8461711	1749.334334	166.0112976	2373.279542	526.8461711	166.0112976
1778	base	57.11334079	a5	ASD	b	base	n	na	sack	8.4	192	0.182422419	989.5000767	492.2093838	1621.614774	38.29173763	2494.923276	492.2093838	38.29173763
1779	base	58.9487728	a5	ASD	b	base	n	na	sack	8.4	192	0.203326825	1100.346123	603.0554301	1677.237195	93.91415863	2503.220127	603.0554301	93.91415863
1780	base	64.85248735	a5	ASD	b	base	n	na	sack	8.4	192	0.143929615	1085.796147	588.5054541	1693.810473	110.4874366	2502.285968	588.5054541	110.4874366
1781	base	66.5273473	a5	ASD	b	base	n	na	sack	8.4	192	0.152599334	1068.10032	570.8096271	1673.073707	89.75067063	2524.156973	570.8096271	89.75067063
1782	base	199.3936225	a5	ASD	b	base	n	na	sack	8.4	192	0.16502664	959.7134799	462.422787	1804.697771	221.3747346	2612.411478	462.422787	221.3747346
1783	base	222.9235396	a5	ASD	b	base	n	na	sack	8.4	192	0.174038854	1044.187326	546.8966331	1840.71602	257.3929836	2562.217458	546.8966331	257.3929836
1784	post	71.98553983	a5	ASD	p	post	n	na	sack	8.4	192	0.248772253	1095.827275	598.5365821	1923.621214	340.2981776	2482.255652	598.5365821	340.2981776
1785	post	74.42775358	a5	ASD	p	post	n	na	sack	8.4	192	0.239620663	1046.200281	548.9095881	2340.150675	756.8276386	2869.678941	548.9095881	756.8276386
1786	post	76.77539887	a5	ASD	p	post	n	na	sack	8.4	192	0.209970746	1041.418109	544.1274161	1553.450471	-29.87256537	2454.282671	544.1274161	29.87256537
1787	post	79.34712923	a5	ASD	p	post	n	na	sack	8.4	192	0.238696285	1110.788021	613.4973281	1539.031935	-44.29110137	2428.203103	613.4973281	44.29110137
1788	post	137.9117548	a5	ASD	p	post	n	na	sack	8.4	192	0.112798945	874.8545823	377.5638894	1858.508436	275.1853996	2564.297664	377.5638894	275.1853996
1789	post	142.4692319	a5	ASD	p	post	n	na	sack	8.4	192	0.157041746	916.0114993	418.7208064	1713.787421	130.4643846	2554.480022	418.7208064	130.4643846
1790	1_task2F	535.8941281	a6	ASD	o1	early	n	p2	sack	8.4	192	0.150486715	444.4495996	-52.84109328	1538.495701	-44.82733537	3023.832042	52.84109328	44.82733537
1791	1_task2F	538.8142268	a6	ASD	o1	early	n	p2	sack	8.4	192	0.094453646	832.3143293	335.0236364	1842.262271	258.9392346	2904.687044	335.0236364	258.9392346
1792	1_task2F	549.9985974	a6	ASD	o1	early	n	p2	sack	8.4	192	0.159787839	849.321422	352.0307291	2034.5876	451.2645636	2104.266681	352.0307291	451.2645636
1793	1_task2F	553.445308	a6	ASD	o1	early	n	p2	sack	8.4	192	0.215812256	1002.953933	505.6632401	2059.54648	476.2234436	2930.945934	505.6632401	476.2234436
1794	1_task2F	576.2963157	a6	ASD	o1	early	n	p2	sack	8.4	192	0.141419053	860.286053	362.9953601	2132.663413	549.3403766	2932.784316	362.9953601	549.3403766
1795	1_task2F	585.7267486	a6	ASD	o1	early	n	p2	sack	8.4	192	0.135491606	856.5495786	359.2588857	2089.509757	506.1867206	2285.139904	359.2588857	506.1867206
1796	1_task2F	628.092882	a6	ASD	o1	early	n	p2	sack	8.4	192	0.23055018	915.4962998	418.2056069	1602.362374	19.03933763	2088.739762	418.2056069	19.03933763
1797	3_task3F	362.7282115	a6	ASD	o3	late	n	p3	sack	8.4	192	0.164551361	905.5051608	408.2144679	1949.473051	366.1500146	2004.947064	408.2144679	366.1500146
1798	3_task3F	374.9777796	a6	ASD	o3	late	n	p3	sack	8.4	192	0.172695355	939.5287354	442.2380425	1617.439978	34.11694163	2817.645017	442.2380425	34.11694163
1799	3_task3F	382.7129398	a6	ASD	o3	late	n	p3	sack	8.4	192	0.137192636	825.9685806	328.6778877	2055.784882	472.4618456	2609.902905	328.6778877	472.4618456
1800	3_task3F	392.6519377	a6	ASD	o3	late	n	p3	sack	8.4	192	0.16826274	878.6846346	381.3939417	1747.016135	163.6930986	2867.317274	381.3939417	163.6930986
1801	3_task3F	406.3940876	a6	ASD	o3	late	n	p3	sack	8.4	192	0.127101242	946.8591785	449.5684856	1992.462027	409.1389906	2943.578323	449.5684856	409.1389906
1802	3_task3F	415.881983	a6	ASD	o3	late	n	p3	sack	8.4	192	0.179407475	927.971312	430.6806191	2076.466336	493.1432996	3222.933679	430.6806191	493.1432996
1803	3_task3F	418.5446582	a6	ASD	o3	late	n	p3	sack	8.4	192	0.165207256	853.701769	356.4110761	1880.46646	297.1434236	2807.353715	356.4110761	297.1434236
1804	3_task3F	433.2735426	a6	ASD	o3	late	n	p3	sack	8.4	192	0.106258576	824.3122377	327.0215448	2063.01734	479.6943036	3051.933417	327.0215448	479.6943036
1805	3_task3F	446.7094663	a6	ASD	o3	late	n	p3	sack	8.4	192	0.135067456	808.6448541	311.3541612	1996.280002	412.9569656	2940.050022	311.3541612	412.9569656
1806	baseline	41.38342649	a6	ASD	b	base	n	na	sack	8.4	192	0.099147017	717.3660984	220.0754055	1911.38033	328.0572936	2338.120109	220.0754055	328.0572936
1807	baseline	42.48517144	a6	ASD	b	base	n	na	sack	8.4	192	0.103657114	810.8147094	313.5240165	1892.221211	308.8981746	2701.265237	313.5240165	308.8981746
1808	baseline	44.61485518	a6	ASD	b	base	n	na	sack	8.4	192	0.100289632	985.5350742	488.2443813	1977.203868	393.8808316	2051.616141	488.2443813	393.8808316
1809	baseline	45.90851161	a6	ASD	b	base	n	na	sack	8.4	192	0.091471391	940.8551883	443.5644954	1928.146999	344.8239626	3006.692493	443.5644954	344.8239626
1810	baseline	104.571362	a6	ASD	b	base	n	na	sack	8.4	192	0.107276019	736.0113441	238.7206512	1916.320523	332.9974866	1935.864538	238.7206512	332.9974866
1811	baseline	109.988	a6	ASD	b	base	n	na	sack	8.4	192	0.106	696.7956505	199.5049576	1961.089807	377.7667706	2045.90773	199.5049576	377.7667706
1812	post	45.84368249	a6	ASD	p	post	n	na	sack	8.4	192	0.115624778	698.4566592	201.1659663	1495.422518	-87.90051837	2131.348138	201.1659663	87.90051837
1813	post	47.36520989	a6	ASD	p	post	n	na	sack	8.4	192	0.119580221	771.4797418	274.1890489	1932.756683	349.4336466	2108.018573	274.1890489	349.4336466
1814	post	48.93166623	a6	ASD	p	post	n	na	sack	8.4	192	0.106667542	834.3992942	337.1086013	1671.321614	87.99857763	2061.67718	337.1086013	87.99857763
1815	post	50.05066824	a6	ASD	p	post	n	na	sack	8.4	192	0.091840733	763.9666053	266.6759124	2013.651739	430.3287026	2059.579463	266.6759124	430.3287026
1816	post	89.62438144	a6	ASD	p	post	n	na	sack	8.4	192	0.124687981	867.1982052	369.9075123	1888.328609	305.0055726	2084.313897	369.9075123	305.0055726
1817	post	92.6956891	a6	ASD	p	post	n	na	sack	8.4	192	0.128375342	978.633436	481.3427431	1851.856477	268.5334406	2140.989542	481.3427431	268.5334406
1818	1_task4F	408.7223111	a7	ASD	o1	early	n	p4	sack	8.4	192	0.206905232	1103.005794	605.7151011	2012.177976	428.8549396	2522.653165	605.7151011	428.8549396
1819	1_task4F	413.7794143	a7	ASD	o1	early	n	p4	sack	8.4	192	0.185075764	1002.673829	505.3831361	1690.87571	107.5526736	2650.881147	505.3831361	107.5526736
1820	1_task4F	458.6551485	a7	ASD	o1	early	n	p4	sack	8.4	192	0.161112963	1061.59626	564.3055671	2136.703564	553.3805276	2247.762288	564.3055671	553.3805276
1821	1_task4F	462.9961175	a7	ASD	o1	early	n	p4	sack	8.4	192	0.190841364	967.9585665	470.6678736	2220.115815	636.7927786	2288.892195	470.6678736	636.7927786
1822	1_task4F	480.6793558	a7	ASD	o1	early	n	p4	sack	8.4	192	0.126994007	876.6349832	379.3442903	1730.642321	147.3192846	2212.215533	379.3442903	147.3192846
1823	1_task4F	488.9818565	a7	ASD	o1	early	n	p4	sack	8.4	192	0.138591157	936.0901071	438.7994142	1719.62878	136.3057436	2316.608493	438.7994142	136.3057436
1824	3_task2F	582.4401734	a7	ASD	o3	late	n	p2	sack	8.4	192	0.177379188	740.9903071	243.6996142	1822.352307	239.0292706	2260.134166	243.6996142	239.0292706
1825	3_task2F	587.3702689	a7	ASD	o3	late	n	p2	sack	8.4	192	0.151286575	870.2546086	372.9639157	1839.077079	255.7540426	2148.33351	372.9639157	255.7540426
1826	3_task2F	604.5241647	a7	ASD	o3	late	n	p2	sack	8.4	192	0.169774072	810.4004978	313.1098049	2031.111168	447.7881316	2355.885537	313.1098049	447.7881316
1827	3_task2F	621.9987237	a7	ASD	o3	late	n	p2	sack	8.4	192	0.2553933	885.8983885	388.6076956	1775.059378	191.7363416	2142.004561	388.6076956	191.7363416
1828	3_task2F	637.8627504	a7	ASD	o3	late	n	p2	sack	8.4	192	0.255500782	820.8234564	323.5327635	1577.40735	-5.915686375	2418.51102	323.5327635	5.915686375
1829	3_task2F	642.736	a7	ASD	o3	late	n	p2	sack	8.4	192	0.05	577.5925639	80.30187103	1506.307232	-77.01580437	2094.918043	80.30187103	77.01580437
1830	base	67.25129215	a7	ASD	b	base	n	na	sack	8.4	192	0.231055138	1088.759341	591.4686481	1857.416766	274.0937296	2319.488403	591.4686481	274.0937296
1831	base	68.54906155	a7	ASD	b	base	n	na	sack	8.4	192	0.231060227	953.3424043	456.0517114	2376.710528	793.3874916	3684.258878	456.0517114	793.3874916
1832	base	71.96378506	a7	ASD	b	base	n	na	sack	8.4	192	0.240763353	998.9635832	501.6728903	1957.866068	374.5430316	2435.961113	501.6728903	374.5430316
1833	base	74.30448723	a7	ASD	b	base	n	na	sack	8.4	192	0.173922589	891.4458885	394.1551956	1310.350137	-272.9728994	2301.207342	394.1551956	272.9728994
1834	base	157.6023215	a7	ASD	b	base	n	na	sack	8.4	192	0.162423882	947.9047679	450.614075	1768.298602	184.9755656	2349.184289	450.614075	184.9755656
1835	base	161.1609367	a7	ASD	b	base	n	na	sack	8.4	192	0.245483319	890.845728	393.5550351	1814.921294	231.5982576	2383.977334	393.5550351	231.5982576
1836	post	57.37880653	a7	ASD	p	post	n	na	sack	8.4	192	0.188522594	1056.201217	558.9105241	2166.895537	583.5725006	2643.104137	558.9105241	583.5725006
1837	post	59.38022329	a7	ASD	p	post	n	na	sack	8.4	192	0.238519258	1117.168407	619.8777141	2182.545111	599.2220746	2781.881138	619.8777141	599.2220746
1838	post	62.02514637	a7	ASD	p	post	n	na	sack	8.4	192	0.250749906	1073.650481	576.3597881	2254.262466	670.9394296	2665.986366	576.3597881	670.9394296
1839	post	63.66432147	a7	ASD	p	post	n	na	sack	8.4	192	0.28360384	1119.711119	622.4204261	2191.28062	607.9575836	2693.505061	622.4204261	607.9575836
1840	post	108.8447963	a7	ASD	p	post	n	na	sack	8.4	192	0.200499618	1013.344751	516.0540581	2096.58387	513.2608336	2550.270579	516.0540581	513.2608336
1841	post	111.8788227	a7	ASD	p	post	n	na	sack	8.4	192	0.187678373	1031.389191	534.0984981	2115.935184	532.6121476	2751.198587	534.0984981	532.6121476
1842	1_task2F	643.7452724	a8	ASD	o1	early	n	p2	sack	8.4	192	0.288503839	1006.881831	509.5911381	1997.798461	414.4754246	2542.45956	509.5911381	414.4754246
1843	1_task2F	696.6639263	a8	ASD	o1	early	n	p2	sack	8.4	192	0.279555081	938.9913807	441.7006878	1951.396615	368.0735786	2127.713618	441.7006878	368.0735786
1844	3_task3F	438.1101126	a8	ASD	o3	late	n	p3	sack	8.4	192	0.243821773	850.8718429	353.58115	1710.470213	127.1471766	2371.824312	353.58115	127.1471766
1845	3_task3F	480.3776304	a8	ASD	o3	late	n	p3	sack	8.4	192	0.22413908	984.5096871	487.2189942	2066.542288	483.2192516	2907.589007	487.2189942	483.2192516
1846	3_task3F	524.2394555	a8	ASD	o3	late	n	p3	sack	8.4	192	0.188501732	891.1886626	393.8979697	2212.259806	628.9367696	2514.494444	393.8979697	628.9367696
1847	3_task3F	547.2017234	a8	ASD	o3	late	n	p3	sack	8.4	192	0.194342665	941.6099102	444.3192173	1874.652573	291.3295366	2756.266758	444.3192173	291.3295366
1848	base	56.75072651	a8	ASD	b	base	n	na	sack	8.4	192	0.184945138	867.8445628	370.5538699	2098.249768	514.9267316	2417.61449	370.5538699	514.9267316
1849	base	57.76246976	a8	ASD	b	base	n	na	sack	8.4	192	0.164580031	799.7396057	302.4489128	1817.19174	233.8687036	2338.093936	302.4489128	233.8687036
1850	base	59.75160283	a8	ASD	b	base	n	na	sack	8.4	192	0.184610494	952.0409186	454.7502257	2054.124613	470.8015766	2521.821454	454.7502257	470.8015766
1851	base	60.82128923	a8	ASD	b	base	n	na	sack	8.4	192	0.142322752	881.7774257	384.4867328	2095.298898	511.9758616	2618.920858	384.4867328	511.9758616
1852	base	211.6902655	a8	ASD	b	base	n	na	sack	8.4	192	0.173591184	886.606732	389.3160391	1912.2555	328.9324636	2573.145764	389.3160391	328.9324636
1853	base	216.3879033	a8	ASD	b	base	n	na	sack	8.4	192	0.244007275	859.5185887	362.2278958	1875.952499	292.6294626	1926.814165	362.2278958	292.6294626
1854	post	30.49424584	a8	ASD	p	post	n	na	sack	8.4	192	0.196486207	915.0180753	417.7273824	1849.467023	266.1439866	2371.81516	417.7273824	266.1439866
1855	post	31.89009937	a8	ASD	p	post	n	na	sack	8.4	192	0.172745838	961.2240342	463.9333413	1871.872971	288.5499346	2728.743309	463.9333413	288.5499346
1856	post	35.85834824	a8	ASD	p	post	n	na	sack	8.4	192	0.139012656	789.9907893	292.7000964	1925.085407	341.7623706	2491.723237	292.7000964	341.7623706
1857	post	37.93048949	a8	ASD	p	post	n	na	sack	8.4	192	0.11269471	846.7126233	349.4219304	2159.989287	576.6662506	2661.002428	349.4219304	576.6662506
1858	post	39.74006923	a8	ASD	p	post	n	na	sack	8.4	192	0.132016307	843.6959825	346.4052896	1856.022221	272.6991846	2547.92355	346.4052896	272.6991846
1859	post	41.08654931	a8	ASD	p	post	n	na	sack	8.4	192	0.113993293	825.19113	327.9004371	2252.324906	669.0018696	2302.729279	327.9004371	669.0018696
1860	post	96.22422114	a8	ASD	p	post	n	na	sack	8.4	192	0.140165604	934.0308545	436.7401616	2095.543772	512.2207356	2464.691263	436.7401616	512.2207356
1861	post	99.26996055	a8	ASD	p	post	n	na	sack	8.4	192	0.170555573	912.914499	415.6238061	1992.41064	409.0876036	2815.318357	415.6238061	409.0876036
1862	2_task4F	187.154688	a9	ASD	o2	early	n	p4	sack	8.4	192	0.155253176	790.7519771	293.4612842	1068.962077	-514.3609594	2176.265815	293.4612842	514.3609594
1863	2_task4F	215.8384844	a9	ASD	o2	early	n	p4	sack	8.4	192	0.155149921	816.8169518	319.5262589	1239.321111	-344.0019254	2152.09272	319.5262589	344.0019254
1864	2_task4F	218.2070466	a9	ASD	o2	early	n	p4	sack	8.4	192	0.133917373	780.5448544	283.2541615	1100.955844	-482.3671924	2170.307787	283.2541615	482.3671924
1865	3_task3F	330.0366446	a9	ASD	o3	late	n	p3	sack	8.4	192	0.191060339	1047.662707	550.3720141	1123.310214	-460.0128224	2130.565128	550.3720141	460.0128224
1866	3_task3F	337.9167118	a9	ASD	o3	late	n	p3	sack	8.4	192	0.191074955	919.3747613	422.0840684	1427.084294	-156.2387424	2225.351654	422.0840684	156.2387424
2076	task1F	226.2374224	a10	ASD	o2	early	n	p1	sack	8.4	192	0.165956302	943.687655	446.3969621	1819.416722	236.0936856	2987.891426	446.3969621	236.0936856
2077	task1F	242.9693005	a10	ASD	o2	early	n	p1	sack	8.4	192	0.310784414	907.0107488	409.7200559	1813.28946	229.9664236	2984.097601	409.7200559	229.9664236
2078	task1F	264.1730944	a10	ASD	o2	early	n	p1	sack	8.4	192	0.153658404	802.196877	304.9061841	2183.181626	599.8585896	3116.583921	304.9061841	599.8585896
2079	base	87.592	a10	ASD	b	base	n	na	sack	8.4	192	0.258	1031.80587	534.5151771	1983.963792	400.6407556	3028.622032	534.5151771	400.6407556
2080	base	89.61630423	a10	ASD	b	base	n	na	sack	8.4	192	0.321391548	990.9790419	493.688349	1925.92653	342.6034936	2932.693265	493.688349	342.6034936
2081	base	91.53783172	a10	ASD	b	base	n	na	sack	8.4	192	0.317220733	998.5421398	501.2514469	1982.277173	398.9541366	3078.899831	501.2514469	398.9541366
2082	base	93.40985736	a10	ASD	b	base	n	na	sack	8.4	192	0.190285278	1066.546538	569.2558451	1919.333993	336.0109566	2951.033504	569.2558451	336.0109566
2083	base	176.0742134	a10	ASD	b	base	n	na	sack	8.4	192	0.285931492	1020.261959	522.9712661	1389.184783	-194.1382534	2735.969779	522.9712661	194.1382534
2084	base	181.0943936	a10	ASD	b	base	n	na	sack	8.4	192	0.277212812	830.2022542	332.9115613	1670.345672	87.02263563	2703.253355	332.9115613	87.02263563
2085	post	48.80933209	a10	ASD	p	post	n	na	sack	8.4	192	0.719335818	1011.202256	513.9115631	2340.069992	756.7469556	3338.752008	513.9115631	756.7469556
2086	post	50.80502694	a10	ASD	p	post	n	na	sack	8.4	192	0.535946125	861.5315076	364.2408147	2241.535962	658.2129256	3337.929095	364.2408147	658.2129256
2087	post	53.75315803	a10	ASD	p	post	n	na	sack	8.4	192	1.098752979	764.1425743	266.8518814	2311.278341	727.9553046	3229.598241	266.8518814	727.9553046
2088	post	57.42106425	a10	ASD	p	post	n	na	sack	8.4	192	0.645257978	820.3494706	323.0587777	2086.162525	502.8394886	3368.845856	323.0587777	502.8394886
2089	post	87.05440343	a10	ASD	p	post	n	na	sack	8.4	192	0.532420659	800.3640985	303.0734056	1605.275884	21.95284763	3152.015217	303.0734056	21.95284763
2090	post	89.70667776	a10	ASD	p	post	n	na	sack	8.4	192	0.374408757	752.7150525	255.4243596	2390.009799	806.6867626	3110.436281	255.4243596	806.6867626
2091	1_task3F	509.7041295	a1	ASD	o1	early	n	p3	pear	2.9	332	0.171947765	341.260527	-74.06335398	2766.598895	1060.171168	3094.913432	74.06335398	1060.171168
2092	1_task3F	523.861933	a1	ASD	o1	early	n	p3	pear	2.9	332	0.162200479	399.4014721	-15.92240888	2921.747079	1215.319352	3249.23334	15.92240888	1215.319352
2093	1_task3F	534.6760339	a1	ASD	o1	early	n	p3	pear	2.9	332	0.143986504	683.5002604	268.1763794	2310.636494	604.2087669	2676.75773	268.1763794	604.2087669
2094	1_task3F	541.5051164	a1	ASD	o1	early	n	p3	pear	2.9	332	0.22734764	776.2357737	360.9118927	2090.128425	383.7006979	2632.38067	360.9118927	383.7006979
2095	1_task3F	553.184037	a1	ASD	o1	early	n	p3	pear	2.9	332	0.129810775	586.6097125	171.2858315	2756.96585	1050.538123	3015.34909	171.2858315	1050.538123
2096	1_task3F	586.3747548	a1	ASD	o1	early	n	p3	pear	2.9	332	0.090503029	682.0217035	266.6978225	2362.832621	656.4048939	3049.68108	266.6978225	656.4048939
2097	1_task3F	617.3899094	a1	ASD	o1	early	n	p3	pear	2.9	332	0.133543533	440.2524846	24.92860363	2685.244614	978.8168869	2899.881135	24.92860363	978.8168869
2098	1_task3F	632.5562094	a1	ASD	o1	early	n	p3	pear	2.9	332	0.117244616	452.53759	37.21370903	2900.025312	1193.597585	2973.115317	37.21370903	1193.597585
2099	1_task3F	660.5080587	a1	ASD	o1	early	n	p3	pear	2.9	332	0.133966143	548.4006463	133.0767653	2783.226384	1076.798657	3461.298849	133.0767653	1076.798657
2100	1_task3F	673.6054832	a1	ASD	o1	early	n	p3	pear	2.9	332	0.162237474	543.4741173	128.1502363	2784.292792	1077.865065	3258.088668	128.1502363	1077.865065
2101	1_task3F	695.2056501	a1	ASD	o1	early	n	p3	pear	2.9	332	0.128055819	643.9524978	228.6286168	2426.973964	720.5462369	3153.78088	228.6286168	720.5462369
2102	1_task3F	696.9158718	a1	ASD	o1	early	n	p3	pear	2.9	332	0.148874081	626.2925272	210.9686462	2795.760936	1089.333209	3433.934174	210.9686462	1089.333209
2103	3_task4F	211.9079099	a1	ASD	o3	late	n	p4	pear	2.9	332	0.110261822	325.8490219	-89.47485908	2774.332097	1067.90437	3094.941041	89.47485908	1067.90437
2104	3_task4F	221.479028	a1	ASD	o3	late	n	p4	pear	2.9	332	0.104677871	532.1152347	116.7913537	2605.307898	898.8801709	3452.410225	116.7913537	898.8801709
2105	3_task4F	228.3611152	a1	ASD	o3	late	n	p4	pear	2.9	332	0.12667418	463.1011842	47.77730323	1720.309349	13.88162188	3026.660794	47.77730323	13.88162188
2106	3_task4F	241.9282311	a1	ASD	o3	late	n	p4	pear	2.9	332	0.092608626	678.6662637	263.3423827	2408.027683	701.5999559	3168.430918	263.3423827	701.5999559
2107	3_task4F	243.8932926	a1	ASD	o3	late	n	p4	pear	2.9	332	0.123251819	668.8706873	253.5468063	2318.477518	612.0497909	3142.420948	253.5468063	612.0497909
2108	3_task4F	261.894511	a1	ASD	o3	late	n	p4	pear	2.9	332	0.110894122	636.9049754	221.5810944	2607.455645	901.0279179	3464.417468	221.5810944	901.0279179
2109	baseline	17.58631998	a1	ASD	b	base	n	na	pear	2.9	332	0.132197999	393.1156989	-22.20818208	2943.709044	1237.281317	3325.722317	22.20818208	1237.281317
2110	baseline	20.71667897	a1	ASD	b	base	n	na	pear	2.9	332	0.138629484	374.7471376	-40.57674338	2230.205717	523.7779899	3242.643805	40.57674338	523.7779899
2111	baseline	65.59916762	a1	ASD	b	base	n	na	pear	2.9	332	0.087586497	443.3560862	28.03220523	2854.215361	1147.787634	3272.432202	28.03220523	1147.787634
2112	baseline	68.93464747	a1	ASD	b	base	n	na	pear	2.9	332	0.107019002	470.580058	55.25617703	2819.818455	1113.390728	3602.103811	55.25617703	1113.390728
2113	post	30.41095344	a1	ASD	p	post	n	na	pear	2.9	332	0.129976834	509.5876275	94.26374653	2901.787782	1195.360055	3334.704113	94.26374653	1195.360055
2114	post	48.86286023	a1	ASD	p	post	n	na	pear	2.9	332	0.109784261	339.0549236	-76.26895738	1770.050113	63.62238588	3366.646503	76.26895738	63.62238588
2115	post	50.29214557	a1	ASD	p	post	n	na	pear	2.9	332	0.098187356	371.5360307	-43.78785028	2646.321368	939.8936409	3035.892279	43.78785028	939.8936409
2116	post	71.86481289	a1	ASD	p	post	n	na	pear	2.9	332	0.084246758	435.4320576	20.10817663	2067.12465	360.6969229	2849.360118	20.10817663	360.6969229
2117	post	77.17020356	a1	ASD	p	post	n	na	pear	2.9	332	0.083826664	442.9667139	27.64283293	2858.991028	1152.563301	3161.209976	27.64283293	1152.563301
2118	1_task4F	166.4223828	a11	ASD	o1	early	n	p4	pear	2.9	332	0.124053194	733.5575509	318.2336699	2781.925824	1075.498097	2853.652641	318.2336699	1075.498097
2119	1_task4F	209.7461907	a11	ASD	o1	early	n	p4	pear	2.9	332	0.081869182	688.8520293	273.5281483	2455.060631	748.6329039	3040.108318	273.5281483	748.6329039
2120	1_task4F	220.9775386	a11	ASD	o1	early	n	p4	pear	2.9	332	0.164548398	706.9159835	291.5921025	2662.305336	955.8776089	3573.319751	291.5921025	955.8776089
2121	1_task4F	240.7240153	a11	ASD	o1	early	n	p4	pear	2.9	332	0.147323315	708.8638059	293.5399249	2551.936446	845.5087189	2931.023941	293.5399249	845.5087189
2122	2_task1F	83.92293756	a11	ASD	o2	early	n	p1	pear	2.9	332	0.160591292	769.3544519	354.0305709	2559.598544	853.1708169	2889.407799	354.0305709	853.1708169
2123	2_task1F	94.61826693	a11	ASD	o2	early	n	p1	pear	2.9	332	0.158666304	723.0378311	307.7139501	2581.013846	874.5861189	3550.63143	307.7139501	874.5861189
2124	2_task1F	127.094462	a11	ASD	o2	early	n	p1	pear	2.9	332	0.16543932	753.3087696	337.9848886	2472.528435	766.1007079	3704.13084	337.9848886	766.1007079
2125	base	43.10034361	a11	ASD	b	base	n	na	pear	2.9	332	0.109926484	671.0373568	255.7134758	1713.294899	6.867171875	2876.806199	255.7134758	6.867171875
2126	base	44.89804355	a11	ASD	b	base	n	na	pear	2.9	332	0.079886348	687.6459086	272.3220276	1659.701194	-46.72653313	2907.551029	272.3220276	46.72653313
2127	base	47.76930882	a11	ASD	b	base	n	na	pear	2.9	332	0.106702971	675.0248283	259.7009473	1552.305465	-154.1222621	2724.285943	259.7009473	154.1222621
2128	base	49.88974485	a11	ASD	b	base	n	na	pear	2.9	332	0.111334596	691.2636747	275.9397937	2011.697496	305.2697689	2700.615276	275.9397937	305.2697689
2129	base	184.6151485	a11	ASD	b	base	n	na	pear	2.9	332	0.106550095	670.6695141	255.3456331	2116.367866	409.9401389	2544.071368	255.3456331	409.9401389
2130	base	190.7491266	a11	ASD	b	base	n	na	pear	2.9	332	0.161107993	693.1818605	277.8579795	2334.258674	627.8309469	2673.088874	277.8579795	627.8309469
2131	post	34.17012573	a11	ASD	p	post	n	na	pear	2.9	332	0.11555321	717.2205463	301.8966653	2366.788877	660.3611499	2977.487395	301.8966653	660.3611499
2132	post	36.18046693	a11	ASD	p	post	n	na	pear	2.9	332	0.087032548	729.5671147	314.2432337	2526.559587	820.1318599	2858.629606	314.2432337	820.1318599
2133	post	38.73853964	a11	ASD	p	post	n	na	pear	2.9	332	0.099378684	747.7700226	332.4461416	2489.03538	782.6076529	2641.547284	332.4461416	782.6076529
2134	post	41.31903893	a11	ASD	p	post	n	na	pear	2.9	332	0.073891833	744.8375383	329.5136573	2419.391571	712.9638439	2991.185034	329.5136573	712.9638439
2135	post	118.1038571	a11	ASD	p	post	n	na	pear	2.9	332	0.093875108	734.2580564	318.9341754	2464.936532	758.5088049	2752.717005	318.9341754	758.5088049
2136	post	123.4318135	a11	ASD	p	post	n	na	pear	2.9	332	0.095172174	510.0715628	94.74768183	1186.714212	-519.7135151	2652.470772	94.74768183	519.7135151
2137	1_task3F	267.9118958	a12	ASD	o1	early	n	p3	pear	2.9	332	0.139012304	676.5963853	261.2725043	2407.07047	700.6427429	3092.711442	261.2725043	700.6427429
2138	1_task3F	357.2416502	a12	ASD	o1	early	n	p3	pear	2.9	332	0.096175003	741.5226762	326.1987952	2386.77702	680.3492929	3171.485311	326.1987952	680.3492929
2139	1_task3F	370.6865552	a12	ASD	o1	early	n	p3	pear	2.9	332	0.159806183	879.7642807	464.4403997	2121.41682	414.9890929	3121.54655	464.4403997	414.9890929
2140	3_task2F	373.4493683	a12	ASD	o3	late	n	p2	pear	2.9	332	0.082505939	706.7837421	291.4598611	1008.397713	-698.0300141	2442.176156	291.4598611	698.0300141
2141	3_task2F	382.8628622	a12	ASD	o3	late	n	p2	pear	2.9	332	0.127972638	631.9448768	216.6209958	2193.886721	487.4589939	2649.977302	216.6209958	487.4589939
2142	3_task2F	404.9181586	a12	ASD	o3	late	n	p2	pear	2.9	332	0.139272736	540.0267244	124.7028434	1958.340321	251.9125939	2495.29502	124.7028434	251.9125939
2143	3_task2F	433.5536277	a12	ASD	o3	late	n	p2	pear	2.9	332	0.135504276	834.2438671	418.9199861	2204.531922	498.1041949	3406.016389	418.9199861	498.1041949
2144	base	81.28158239	a12	ASD	b	base	n	na	pear	2.9	332	0.090139677	605.5058495	190.1819685	2417.881673	711.4539459	3040.451889	190.1819685	711.4539459
2145	base	83.06775306	a12	ASD	b	base	n	na	pear	2.9	332	0.071461987	613.9476028	198.6237218	2063.984385	357.5566579	2339.893911	198.6237218	357.5566579
2146	base	86.77564202	a12	ASD	b	base	n	na	pear	2.9	332	0.092577611	734.493864	319.169983	2016.470649	310.0429219	2655.813669	319.169983	310.0429219
2147	base	88.08647186	a12	ASD	b	base	n	na	pear	2.9	332	0.139769591	753.7385712	338.4146902	2127.195112	420.7673849	3173.290745	338.4146902	420.7673849
2148	base	189.9316034	a12	ASD	b	base	n	na	pear	2.9	332	0.087537549	704.5402023	289.2163213	2055.243105	348.8153779	2777.0996	289.2163213	348.8153779
2149	base	193.4278517	a12	ASD	b	base	n	na	pear	2.9	332	0.124391649	698.4327295	283.1088485	1997.564237	291.1365099	2647.459134	283.1088485	291.1365099
2150	post	43.71308706	a12	ASD	p	post	n	na	pear	2.9	332	0.146413315	650.9274155	235.6035345	2229.179349	522.7516219	2963.639688	235.6035345	522.7516219
2151	post	47.22398867	a12	ASD	p	post	n	na	pear	2.9	332	0.113977337	629.2441656	213.9202846	2322.146199	615.7184719	2883.835299	213.9202846	615.7184719
2152	post	48.94694618	a12	ASD	p	post	n	na	pear	2.9	332	0.125331409	716.3197707	300.9958897	2309.484329	603.0566019	3006.264928	300.9958897	603.0566019
2153	post	119.4181353	a12	ASD	p	post	n	na	pear	2.9	332	0.074446672	697.9515186	282.6276376	1989.653278	283.2255509	2917.347752	282.6276376	283.2255509
2154	post	122.9612581	a12	ASD	p	post	n	na	pear	2.9	332	0.130955214	653.7511066	238.4272256	1834.853547	128.4258199	2665.882874	238.4272256	128.4258199
2155	1_task1F	199.5280387	a13	ASD	o1	early	n	p1	pear	2.9	332	0.091902411	644.5256242	229.2017432	2501.731906	795.3041789	3456.738386	229.2017432	795.3041789
2156	1_task1F	210.5330054	a13	ASD	o1	early	n	p1	pear	2.9	332	0.155505318	662.0517344	246.7278534	2487.651395	781.2236679	3281.99958	246.7278534	781.2236679
2157	2_task2F	379.6479398	a13	ASD	o2	early	n	p2	pear	2.9	332	0.097334174	420.6805025	5.356621525	1228.681677	-477.7460501	2773.02078	5.356621525	477.7460501
2158	2_task2F	414.2436405	a13	ASD	o2	early	n	p2	pear	2.9	332	0.079435032	527.9958815	112.6720005	2453.824112	747.3963849	3357.503333	112.6720005	747.3963849
2159	base	65.81860179	a13	ASD	b	base	n	na	pear	2.9	332	0.177273437	629.0239648	213.7000838	1897.59235	191.1646229	3005.698803	213.7000838	191.1646229
2160	base	67.27089997	a13	ASD	b	base	n	na	pear	2.9	332	0.171558662	496.8784333	81.55455233	2107.14394	400.7162129	2979.166482	81.55455233	400.7162129
2161	base	73.05515098	a13	ASD	b	base	n	na	pear	2.9	332	0.162891705	903.2709061	487.9470251	2452.030896	745.6031689	2707.154891	487.9470251	745.6031689
2162	base	74.50584207	a13	ASD	b	base	n	na	pear	2.9	332	0.194452223	811.0366824	395.7128014	1980.535354	274.1076269	2734.661391	395.7128014	274.1076269
2163	base	168.3354397	a13	ASD	b	base	n	na	pear	2.9	332	0.17489223	537.512239	122.188358	2301.515284	595.0875569	2409.365491	122.188358	595.0875569
2164	base	176.0996483	a13	ASD	b	base	n	na	pear	2.9	332	0.179502332	371.6413627	-43.68251828	1115.818247	-590.6094801	3045.05444	43.68251828	590.6094801
2165	post	42.92379972	a13	ASD	p	post	n	na	pear	2.9	332	0.192780004	661.7205742	246.3966932	2655.40042	948.9726929	3342.156967	246.3966932	948.9726929
2166	post	44.49012219	a13	ASD	p	post	n	na	pear	2.9	332	0.126461945	665.2331448	249.9092638	2817.882649	1111.454922	2873.864643	249.9092638	1111.454922
2167	post	45.66031697	a13	ASD	p	post	n	na	pear	2.9	332	0.159689574	690.580034	275.256153	2660.532267	954.1045399	2691.552105	275.256153	954.1045399
2168	post	46.32166916	a13	ASD	p	post	n	na	pear	2.9	332	0.157850789	650.8862587	235.5623777	1990.246886	283.8191589	2763.155388	235.5623777	283.8191589
2169	post	85.62953784	a13	ASD	p	post	n	na	pear	2.9	332	0.099491126	777.7012224	362.3773414	2442.686883	736.2591559	3121.129815	362.3773414	736.2591559
2170	post	109.3932105	a13	ASD	p	post	n	na	pear	2.9	332	0.119957803	682.2917156	266.9678346	2377.013133	670.5854059	2788.439763	266.9678346	670.5854059
2171	1_task3F	139.7816338	a14	ASD	o1	early	n	p3	pear	2.9	332	0.11892592	493.2432671	77.91938613	2655.197572	948.7698449	3185.76035	77.91938613	948.7698449
2172	1_task3F	150.8872123	a14	ASD	o1	early	n	p3	pear	2.9	332	0.096111538	430.6163361	15.29245513	2545.441013	839.0132859	3244.158244	15.29245513	839.0132859
2173	1_task3F	162.3572114	a14	ASD	o1	early	n	p3	pear	2.9	332	0.120798553	558.6750352	143.3511542	2454.949931	748.5222039	3025.954894	143.3511542	748.5222039
2174	3_task1F	35.32444979	a14	ASD	o3	late	n	p1	pear	2.9	332	0.079931747	733.8170873	318.4932063	2591.170981	884.7432539	3366.51542	318.4932063	884.7432539
2175	3_task1F	48.41267274	a14	ASD	o3	late	n	p1	pear	2.9	332	0.070122	648.0870994	232.7632184	2526.558318	820.1305909	3334.752362	232.7632184	820.1305909
2176	3_task1F	61.66697129	a14	ASD	o3	late	n	p1	pear	2.9	332	0.094850338	599.1201775	183.7962965	2452.165408	745.7376809	3460.34113	183.7962965	745.7376809
2177	base	24.90291227	a14	ASD	b	base	n	na	pear	2.9	332	0.118023163	498.6469274	83.32304643	2586.718534	880.2908069	3134.973675	83.32304643	880.2908069
2178	base	25.97557253	a14	ASD	b	base	n	na	pear	2.9	332	0.076136404	504.5625883	89.23870733	2588.174691	881.7469639	2786.714702	89.23870733	881.7469639
2179	base	27.82616235	a14	ASD	b	base	n	na	pear	2.9	332	0.100764652	506.5033068	91.17942583	2489.714887	783.2871599	3220.074703	91.17942583	783.2871599
2180	base	29.00651134	a14	ASD	b	base	n	na	pear	2.9	332	0.093204824	508.6846404	93.36075943	2570.019733	863.5920059	3630.260378	93.36075943	863.5920059
2181	base	84.19115894	a14	ASD	b	base	n	na	pear	2.9	332	0.118786887	441.0699044	25.74602343	2617.201759	910.7740319	3559.87907	25.74602343	910.7740319
2182	base	89.55696304	a14	ASD	b	base	n	na	pear	2.9	332	0.112466119	483.5091799	68.18529893	1797.269226	90.84149887	2619.547294	68.18529893	90.84149887
2183	post	26.34097548	a14	ASD	p	post	n	na	pear	2.9	332	0.068877533	492.8278639	77.50398293	2583.477834	877.0501069	2742.024826	77.50398293	877.0501069
2184	post	27.32722929	a14	ASD	p	post	n	na	pear	2.9	332	0.111933928	600.953002	185.629121	2420.867926	714.4401989	3002.172943	185.629121	714.4401989
2185	post	28.41637062	a14	ASD	p	post	n	na	pear	2.9	332	0.067535526	499.808968	84.48508703	2564.523915	858.0961879	3239.948462	84.48508703	858.0961879
2186	post	29.36033709	a14	ASD	p	post	n	na	pear	2.9	332	0.06108502	563.4674801	148.1435991	2667.758073	961.3303459	3050.720283	148.1435991	961.3303459
2187	post	53.64282731	a14	ASD	p	post	n	na	pear	2.9	332	0.110593968	505.937318	90.61343703	2225.879656	519.4519289	3025.823746	90.61343703	519.4519289
2188	post	56.48259848	a14	ASD	p	post	n	na	pear	2.9	332	0.091001397	494.0672312	78.74335023	2358.303485	651.8757579	3135.955056	78.74335023	651.8757579
2189	1_task3F	137.9200518	a2	ASD	o1	early	n	p3	pear	2.9	332	0.084965121	493.8549676	78.53108663	2439.999559	733.5718319	2633.561817	78.53108663	733.5718319
2190	1_task3F	149.2824365	a2	ASD	o1	early	n	p3	pear	2.9	332	0.057984563	618.4095101	203.0856291	1857.158144	150.7304169	2592.768861	203.0856291	150.7304169
2191	3_task1F	40.09681663	a2	ASD	o3	late	n	p1	pear	2.9	332	0.087313815	537.0432217	121.7193407	1992.338253	285.9105259	2700.55343	121.7193407	285.9105259
2192	3_task1F	53.15084239	a2	ASD	o3	late	n	p1	pear	2.9	332	0.186063829	565.2956759	149.9717949	1841.63221	135.2044829	2821.248352	149.9717949	135.2044829
2193	3_task1F	104.7497094	a3	ASD	o3	late	n	p1	pear	2.9	332	0.189541701	475.6266235	60.30274253	988.4081086	-718.0196185	3210.684792	60.30274253	718.0196185
2194	4_task4F	333.2930915	a3	ASD	o4	late	n	p4	pear	2.9	332	0.343450282	753.5961627	338.2722817	895.9453369	-810.4823902	2673.338107	338.2722817	810.4823902
2195	1_task1F	109.7159565	a4	ASD	o1	early	n	p1	pear	2.9	332	0.098502227	801.9147738	386.5908928	817.3135254	-889.1142017	2488.550027	386.5908928	889.1142017
2196	1_task1F	124.7721322	a4	ASD	o1	early	n	p1	pear	2.9	332	0.131533213	803.1264233	387.8025423	2653.222986	946.7952589	3627.839891	387.8025423	946.7952589
2197	1_task1F	157.4361252	a4	ASD	o1	early	n	p1	pear	2.9	332	0.149079545	834.7101906	419.3863096	2242.114271	535.6865439	3086.392128	419.3863096	535.6865439
2198	2_task2F	301.3127881	a4	ASD	o2	early	n	p2	pear	2.9	332	0.115576294	736.1046686	320.7807876	2269.023132	562.5954049	2660.304079	320.7807876	562.5954049
2199	2_task2F	350.7045649	a4	ASD	o2	early	n	p2	pear	2.9	332	0.084709019	773.1316221	357.8077411	2479.339164	772.9114369	3124.622428	357.8077411	772.9114369
2200	2_task2F	386.1087423	a4	ASD	o2	early	n	p2	pear	2.9	332	0.109918534	665.8202239	250.4963429	2794.135713	1087.707986	3643.377874	250.4963429	1087.707986
2201	2_task2F	387.6929101	a4	ASD	o2	early	n	p2	pear	2.9	332	0.084195747	400.306267	-15.01761398	1247.17266	-459.2550671	2966.339807	15.01761398	459.2550671
2202	base	33.13811159	a4	ASD	b	base	n	na	pear	2.9	332	0.130560212	497.1124125	81.78853153	2213.030222	506.6024949	3353.5008	81.78853153	506.6024949
2203	base	35.92246157	a4	ASD	b	base	n	na	pear	2.9	332	0.104575697	613.7448734	198.4209924	2508.837185	802.4094579	3551.649295	198.4209924	802.4094579
2204	base	37.43197026	a4	ASD	b	base	n	na	pear	2.9	332	0.119280322	544.6252485	129.3013675	1988.585736	282.1580089	3325.934007	129.3013675	282.1580089
2205	base	106.2643765	a4	ASD	b	base	n	na	pear	2.9	332	0.101739154	586.917677	171.593796	2432.503612	726.0758849	3158.363167	171.593796	726.0758849
2206	base	111.4242132	a4	ASD	b	base	n	na	pear	2.9	332	0.093447324	652.2718042	236.9479232	2444.768271	738.3405439	2863.4298	236.9479232	738.3405439
2207	post	31.9780694	a4	ASD	p	post	n	na	pear	2.9	332	0.114404762	401.2313227	-14.09255828	1209.732763	-496.6949641	2981.839001	14.09255828	496.6949641
2208	post	33.90623063	a4	ASD	p	post	n	na	pear	2.9	332	0.121931359	594.8452365	179.5213555	2604.192657	897.7649299	3691.580606	179.5213555	897.7649299
2209	post	35.35030199	a4	ASD	p	post	n	na	pear	2.9	332	0.110603975	691.8787723	276.5548913	2466.180756	759.7530289	2987.950653	276.5548913	759.7530289
2210	post	36.85624516	a4	ASD	p	post	n	na	pear	2.9	332	0.114490329	686.4265847	271.1027037	2516.007364	809.5796369	3018.379666	271.1027037	809.5796369
2211	post	77.26498484	a4	ASD	p	post	n	na	pear	2.9	332	0.113079631	604.6199258	189.2960448	2373.909572	667.4818449	3054.937369	189.2960448	667.4818449
2212	post	80.1343291	a4	ASD	p	post	n	na	pear	2.9	332	0.102747292	593.4732709	178.1493899	2375.71232	669.2845929	2969.210953	178.1493899	669.2845929
2213	1_task4F	139.9806625	a5	ASD	o1	early	n	p4	pear	2.9	332	0.117315996	670.3217248	254.9978438	1743.118736	36.69100887	2667.265479	254.9978438	36.69100887
2214	1_task4F	159.0208096	a5	ASD	o1	early	n	p4	pear	2.9	332	0.107909941	803.5385783	388.2146973	1306.095503	-400.3322241	2649.126912	388.2146973	400.3322241
2215	3_task2F	362.7222755	a5	ASD	o3	late	n	p2	pear	2.9	332	0.18421558	682.8271817	267.5033007	1758.249113	51.82138588	2594.710867	267.5033007	51.82138588
2216	3_task2F	390.8585564	a5	ASD	o3	late	n	p2	pear	2.9	332	0.168216632	558.3704078	143.0465268	1857.564023	151.1362959	2775.514093	143.0465268	151.1362959
2217	3_task2F	410.9528361	a5	ASD	o3	late	n	p2	pear	2.9	332	0.110893772	722.7564688	307.4325878	1638.557738	-67.86998913	2692.098348	307.4325878	67.86998913
2218	base	45.50319173	a5	ASD	b	base	n	na	pear	2.9	332	0.144859874	681.4733161	266.1494351	1980.007432	273.5797049	2596.805032	266.1494351	273.5797049
2219	base	46.31935969	a5	ASD	b	base	n	na	pear	2.9	332	0.1143701	646.6173816	231.2935006	1989.402286	282.9745589	2593.178253	231.2935006	282.9745589
2220	base	48.17382632	a5	ASD	b	base	n	na	pear	2.9	332	0.091362151	792.6869919	377.3631109	1653.029026	-53.39870113	2419.587457	377.3631109	53.39870113
2221	base	48.95577046	a5	ASD	b	base	n	na	pear	2.9	332	0.072516481	787.9964576	372.6725766	1660.205509	-46.22221813	2615.919617	372.6725766	46.22221813
2222	base	160.6875567	a5	ASD	b	base	n	na	pear	2.9	332	0.127422137	681.2454362	265.9215552	1945.258789	238.8310619	2633.906909	265.9215552	238.8310619
2223	base	185.5125958	a5	ASD	b	base	n	na	pear	2.9	332	0.090617999	794.0779834	378.7541024	1653.073054	-53.35467313	2590.199524	378.7541024	53.35467313
2224	post	63.90051663	a5	ASD	p	post	n	na	pear	2.9	332	0.131727503	662.9745235	247.6506425	2143.094149	436.6664219	2842.314055	247.6506425	436.6664219
2225	post	65.51119087	a5	ASD	p	post	n	na	pear	2.9	332	0.105135124	606.9932132	191.6693322	2427.931334	721.5036069	2604.344729	191.6693322	721.5036069
2226	post	67.25091962	a5	ASD	p	post	n	na	pear	2.9	332	0.117547034	630.7000657	215.3761847	1739.480093	33.05236587	2646.815304	215.3761847	33.05236587
2227	post	68.93605739	a5	ASD	p	post	n	na	pear	2.9	332	0.112341299	625.1052333	209.7813523	1920.369816	213.9420889	2650.269405	209.7813523	213.9420889
2228	post	122.8109329	a5	ASD	p	post	n	na	pear	2.9	332	0.120417778	596.326693	181.002812	1714.620196	8.192468875	2681.4544	181.002812	8.192468875
2229	post	126.3740486	a5	ASD	p	post	n	na	pear	2.9	332	0.113117435	662.8583258	247.5344448	1714.714378	8.286650875	2587.726316	247.5344448	8.286650875
2230	1_task2F	351.4345793	a6	ASD	o1	early	n	p2	pear	2.9	332	0.063845666	724.742432	309.418551	2037.775925	331.3481979	2571.771175	309.418551	331.3481979
2231	1_task2F	376.6447053	a6	ASD	o1	early	n	p2	pear	2.9	332	0.065590982	568.4749354	153.1510544	1385.997546	-320.4301811	2482.015906	153.1510544	320.4301811
2232	1_task2F	380.9007332	a6	ASD	o1	early	n	p2	pear	2.9	332	0.102467512	630.5493002	215.2254192	1762.358436	55.93070887	2490.25081	215.2254192	55.93070887
2233	1_task2F	401.1410572	a6	ASD	o1	early	n	p2	pear	2.9	332	0.080763901	831.9032502	416.5793692	2440.702536	734.2748089	3354.972978	416.5793692	734.2748089
2234	1_task2F	421.6888546	a6	ASD	o1	early	n	p2	pear	2.9	332	0.104293848	649.661785	234.337904	2044.496931	338.0692039	2490.157127	234.337904	338.0692039
2235	1_task2F	430.939339	a6	ASD	o1	early	n	p2	pear	2.9	332	0.071793367	806.4577238	391.1338428	2322.915107	616.4873799	3095.558156	391.1338428	616.4873799
2236	3_task3F	73.00962745	a6	ASD	o3	late	n	p3	pear	2.9	332	0.095881487	595.53756	180.213679	2607.48251	901.0547829	2813.692646	180.213679	901.0547829
2237	3_task3F	83.85844437	a6	ASD	o3	late	n	p3	pear	2.9	332	0.071237376	707.6455741	292.3216931	2230.229039	523.8013119	2890.037771	292.3216931	523.8013119
2238	3_task3F	96.60850721	a6	ASD	o3	late	n	p3	pear	2.9	332	0.117406042	633.904841	218.58096	2058.686289	352.2585619	2560.825707	218.58096	352.2585619
2239	3_task3F	114.6136439	a6	ASD	o3	late	n	p3	pear	2.9	332	0.096191999	633.5952956	218.2714146	2040.242943	333.8152159	2571.650998	218.2714146	333.8152159
2240	baseline	29.77634192	a6	ASD	b	base	n	na	pear	2.9	332	0.131299152	581.9454433	166.6215623	2287.858003	581.4302759	2917.374751	166.6215623	581.4302759
2241	baseline	31.14984664	a6	ASD	b	base	n	na	pear	2.9	332	0.120664396	617.0274446	201.7035636	2345.260065	638.8323379	2832.857737	201.7035636	638.8323379
2242	baseline	33.08729324	a6	ASD	b	base	n	na	pear	2.9	332	0.098028551	648.9779288	233.6540478	2297.452527	591.0247999	2755.761155	233.6540478	591.0247999
2243	baseline	34.40448694	a6	ASD	b	base	n	na	pear	2.9	332	0.079119511	646.3165306	230.9926496	2295.700932	589.2732049	3044.467329	230.9926496	589.2732049
2244	baseline	95.13522305	a6	ASD	b	base	n	na	pear	2.9	332	0.096062203	607.9342428	192.6103618	2131.722278	425.2945509	3018.111647	192.6103618	425.2945509
2245	baseline	98.46176295	a6	ASD	b	base	n	na	pear	2.9	332	0.072619674	616.8149519	201.4910709	1958.009746	251.5820189	2952.204037	201.4910709	251.5820189
2246	post	38.80931039	a6	ASD	p	post	n	na	pear	2.9	332	0.115196893	607.5980051	192.2741241	2237.545518	531.1177909	2659.473017	192.2741241	531.1177909
2247	post	39.99074404	a6	ASD	p	post	n	na	pear	2.9	332	0.085452414	627.1686195	211.8447385	2102.141666	395.7139389	2743.375718	211.8447385	395.7139389
2248	post	41.80717404	a6	ASD	p	post	n	na	pear	2.9	332	0.080348077	621.7532749	206.4293939	2071.356534	364.9288069	2621.829405	206.4293939	364.9288069
2249	post	43.0380407	a6	ASD	p	post	n	na	pear	2.9	332	0.082450229	602.2919645	186.9680835	1885.303944	178.8762169	2491.807834	186.9680835	178.8762169
2250	post	82.47484074	a6	ASD	p	post	n	na	pear	2.9	332	0.070285894	658.5786248	243.2547438	1869.592517	163.1647899	2157.507683	243.2547438	163.1647899
2251	post	86.20336531	a6	ASD	p	post	n	na	pear	2.9	332	0.093698846	710.0587596	294.7348786	1982.547208	276.1194809	2303.502886	294.7348786	276.1194809
2252	1_task4F	219.3600512	a7	ASD	o1	early	n	p4	pear	2.9	332	0.113833214	290.3219634	-125.0019176	1234.574502	-471.8532251	3195.394685	125.0019176	471.8532251
2253	1_task4F	228.8777267	a7	ASD	o1	early	n	p4	pear	2.9	332	0.13030554	304.9138113	-110.4100697	1641.874334	-64.55339313	3199.388751	110.4100697	64.55339313
2254	1_task4F	261.5180179	a7	ASD	o1	early	n	p4	pear	2.9	332	0.176442029	375.0172161	-40.30666488	477.7549737	-1228.672753	3101.11921	40.30666488	1228.672753
2255	1_task4F	268.8964781	a7	ASD	o1	early	n	p4	pear	2.9	332	0.106938606	425.4338058	10.10992483	2349.757363	643.3296359	3451.907085	10.10992483	643.3296359
2256	1_task4F	276.2486976	a7	ASD	o1	early	n	p4	pear	2.9	332	0.084462201	451.4089803	36.08509933	2365.609618	659.1818909	2966.904268	36.08509933	659.1818909
2257	1_task4F	290.5159686	a7	ASD	o1	early	n	p4	pear	2.9	332	0.114977535	512.6462712	97.32239023	2583.697819	877.2700919	3466.263017	97.32239023	877.2700919
2258	1_task4F	324.112666	a7	ASD	o1	early	n	p4	pear	2.9	332	0.057546568	480.4805286	65.15664763	2719.209703	1012.781976	3409.448896	65.15664763	1012.781976
2259	1_task4F	343.8885307	a7	ASD	o1	early	n	p4	pear	2.9	332	0.08687732	490.1704077	74.84652673	2456.295473	749.8677459	3169.262964	74.84652673	749.8677459
2260	3_task2F	380.0355165	a7	ASD	o3	late	n	p2	pear	2.9	332	0.167646566	552.2143108	136.8904298	2741.091676	1034.663949	2915.75628	136.8904298	1034.663949
2261	3_task2F	390.4660499	a7	ASD	o3	late	n	p2	pear	2.9	332	0.102801781	422.4239631	7.100082125	1389.909599	-316.5181281	2721.493249	7.100082125	316.5181281
2262	3_task2F	409.5664744	a7	ASD	o3	late	n	p2	pear	2.9	332	0.129019906	618.612387	203.288506	1746.396616	39.96888887	2884.119692	203.288506	39.96888887
2263	3_task2F	438.346999	a7	ASD	o3	late	n	p2	pear	2.9	332	0.119154343	534.2513299	118.9274489	2757.035051	1050.607324	3088.238247	118.9274489	1050.607324
2264	3_task2F	446.0187755	a7	ASD	o3	late	n	p2	pear	2.9	332	0.072332281	568.7879424	153.4640614	2053.929671	347.5019439	2874.255291	153.4640614	347.5019439
2265	base	36.94757621	a7	ASD	b	base	n	na	pear	2.9	332	0.087524283	399.6495038	-15.67437718	2421.449184	715.0214569	2953.74562	15.67437718	715.0214569
2266	base	43.71420779	a7	ASD	b	base	n	na	pear	2.9	332	0.117406409	407.4125515	-7.911329475	1851.45689	145.0291629	2897.088325	7.911329475	145.0291629
2267	base	46.12811019	a7	ASD	b	base	n	na	pear	2.9	332	0.194220379	1639.257713	1223.933832	2208.97744	502.5497129	3424.137184	1223.933832	502.5497129
2268	base	46.27844562	a7	ASD	b	base	n	na	pear	2.9	332	0.106450487	417.6252251	2.301344125	1750.315128	43.88740087	3047.107866	2.301344125	43.88740087
2269	base	48.82997392	a7	ASD	b	base	n	na	pear	2.9	332	0.133647964	414.1822967	-1.141584275	740.3401991	-966.087528	3102.076839	1.141584275	966.087528
2270	base	149.0795535	a7	ASD	b	base	n	na	pear	2.9	332	0.146522619	327.2642369	-88.05964408	1551.714574	-154.7131531	3124.052465	88.05964408	154.7131531
2271	base	153.3028881	a7	ASD	b	base	n	na	pear	2.9	332	0.098331122	336.7167983	-78.60708268	2967.056324	1260.628597	3835.909269	78.60708268	1260.628597
2272	post	46.57120789	a7	ASD	p	post	n	na	pear	2.9	332	0.193051736	365.3901385	-49.93374248	2633.259888	926.8321609	3263.116668	49.93374248	926.8321609
2273	post	48.40247896	a7	ASD	p	post	n	na	pear	2.9	332	0.174421075	342.0638491	-73.26003188	1873.480327	167.0525999	3143.15068	73.26003188	167.0525999
2274	post	50.82677613	a7	ASD	p	post	n	na	pear	2.9	332	0.148349325	343.6374763	-71.68640468	1634.032639	-72.39508813	3194.533208	71.68640468	72.39508813
2275	post	52.45880546	a7	ASD	p	post	n	na	pear	2.9	332	0.168742284	348.3717729	-66.95210808	1708.09809	1.670362875	3178.219679	66.95210808	1.670362875
2276	post	101.6772696	a7	ASD	p	post	n	na	pear	2.9	332	0.097891269	375.7376896	-39.58619138	1375.500117	-330.9276101	3160.042229	39.58619138	330.9276101
2277	post	104.7912215	a7	ASD	p	post	n	na	pear	2.9	332	0.124718163	392.6065153	-22.71736568	2131.007478	424.5797509	3301.086276	22.71736568	424.5797509
2278	1_task2F	432.3978652	a8	ASD	o1	early	n	p2	pear	2.9	332	0.271663703	410.3058208	-5.018060175	1269.192282	-437.2354451	3277.693012	5.018060175	437.2354451
2279	1_task2F	444.3563392	a8	ASD	o1	early	n	p2	pear	2.9	332	0.138187772	472.8617791	57.53789813	2043.974767	337.5470399	3067.894283	57.53789813	337.5470399
2280	1_task2F	458.7413923	a8	ASD	o1	early	n	p2	pear	2.9	332	0.181509683	411.4370991	-3.886781875	1464.432659	-241.9950681	3065.126711	3.886781875	241.9950681
2281	1_task2F	485.5232011	a8	ASD	o1	early	n	p2	pear	2.9	332	0.235648856	376.8515415	-38.47233948	1307.840025	-398.5877021	3254.92324	38.47233948	398.5877021
2282	3_task3F	70.39725623	a8	ASD	o3	late	n	p3	pear	2.9	332	0.250169106	427.4955207	12.17163973	3251.18303	1544.755303	3632.141181	12.17163973	1544.755303
2283	3_task3F	89.1155242	a8	ASD	o3	late	n	p3	pear	2.9	332	0.321279853	391.1770647	-24.14681628	3192.70083	1486.273103	3713.135357	24.14681628	1486.273103
2284	3_task3F	102.9652161	a8	ASD	o3	late	n	p3	pear	2.9	332	0.273090439	360.9943895	-54.32949148	1089.318397	-617.1093301	3140.908209	54.32949148	617.1093301
2285	3_task3F	117.4815798	a8	ASD	o3	late	n	p3	pear	2.9	332	0.241640615	380.8790108	-34.44487018	2573.811064	867.3833369	3430.358067	34.44487018	867.3833369
2286	3_task3F	128.0568005	a8	ASD	o3	late	n	p3	pear	2.9	332	0.116596485	815.4599139	400.1360329	1865.394553	158.9668259	2279.617196	400.1360329	158.9668259
2287	3_task3F	143.3076926	a8	ASD	o3	late	n	p3	pear	2.9	332	0.202493643	404.2575337	-11.06634728	1820.22676	113.7990329	3147.117271	11.06634728	113.7990329
2288	3_task3F	186.5935443	a8	ASD	o3	late	n	p3	pear	2.9	332	0.178533298	368.6634626	-46.66041838	1988.288499	281.8607719	3141.104877	46.66041838	281.8607719
2289	base	45.91223494	a8	ASD	b	base	n	na	pear	2.9	332	0.123616544	360.980996	-54.34288498	1805.913601	99.48587387	3121.938555	54.34288498	99.48587387
2290	base	48.18782317	a8	ASD	b	base	n	na	pear	2.9	332	0.108338399	388.4314412	-26.89243978	2338.846591	632.4188639	3004.379907	26.89243978	632.4188639
2291	base	50.45418705	a8	ASD	b	base	n	na	pear	2.9	332	0.097214093	398.3535147	-16.97036628	1687.874878	-18.55284913	2847.681211	16.97036628	18.55284913
2292	base	51.41874207	a8	ASD	b	base	n	na	pear	2.9	332	0.113494909	378.0354361	-37.28844488	2290.121058	583.6933309	3260.749834	37.28844488	583.6933309
2293	base	193.2785432	a8	ASD	b	base	n	na	pear	2.9	332	0.123946426	781.7164939	366.3926129	1989.953395	283.5256679	2425.52696	366.3926129	283.5256679
2294	base	198.0103788	a8	ASD	b	base	n	na	pear	2.9	332	0.142917171	690.8828241	275.5589431	1959.648992	253.2212649	2397.610673	275.5589431	253.2212649
2295	post	23.30380919	a8	ASD	p	post	n	na	pear	2.9	332	0.126166397	666.067383	250.743502	1649.521389	-56.90633813	2612.713055	250.743502	56.90633813
2296	post	24.63356928	a8	ASD	p	post	n	na	pear	2.9	332	0.107356202	649.7970689	234.4731879	1849.45597	143.0282429	2507.49301	234.4731879	143.0282429
2297	post	26.03438171	a8	ASD	p	post	n	na	pear	2.9	332	0.070370497	566.2290071	150.9051261	679.0195588	-1027.408168	2273.22097	150.9051261	1027.408168
2298	post	27.36456177	a8	ASD	p	post	n	na	pear	2.9	332	0.070082084	624.4976681	209.1737871	1038.582546	-667.8451811	2331.91383	209.1737871	667.8451811
2299	post	81.49634287	a8	ASD	p	post	n	na	pear	2.9	332	0.12131175	776.3705843	361.0467033	1573.339408	-133.0883191	2447.014364	361.0467033	133.0883191
2300	post	84.26670014	a8	ASD	p	post	n	na	pear	2.9	332	0.087889214	912.4088246	497.0849436	1642.061952	-64.36577513	2261.067145	497.0849436	64.36577513
2301	2_task4F	72.26859347	a9	ASD	o2	early	n	p4	pear	2.9	332	0.136298026	461.1997215	45.87584053	895.3776454	-811.0500817	2856.464076	45.87584053	811.0500817
2302	2_task4F	107.8732753	a9	ASD	o2	early	n	p4	pear	2.9	332	0.14625294	404.7475893	-10.57629168	921.6975637	-784.7301634	2757.965099	10.57629168	784.7301634
2303	2_task4F	127.666193	a9	ASD	o2	early	n	p4	pear	2.9	332	0.160705923	431.7178813	16.39400033	1140.232035	-566.1956921	2936.030859	16.39400033	566.1956921
2304	2_task4F	142.737353	a9	ASD	o2	early	n	p4	pear	2.9	332	0.148019922	522.153416	106.829535	1803.356189	96.92846188	2915.650639	106.829535	96.92846188
2305	2_task4F	168.6483912	a9	ASD	o2	early	n	p4	pear	2.9	332	0.153063992	454.1273223	38.80344133	704.9086382	-1001.519089	2770.761746	38.80344133	1001.519089
2306	3_task3F	92.29129105	a9	ASD	o3	late	n	p3	pear	2.9	332	0.123420693	462.431726	47.10784503	1151.46643	-554.9612971	2600.807192	47.10784503	554.9612971
2307	3_task3F	103.907426	a9	ASD	o3	late	n	p3	pear	2.9	332	0.160626354	554.9273049	139.6034239	2417.195444	710.7677169	2883.26895	139.6034239	710.7677169
2514	baseline	24.03148956	a2	ASD	b	base	n	na	pear	2.9	332	0.105885701	389.4337844	-25.89009658	2688.829355	982.4016279	3359.223976	25.89009658	982.4016279
2515	baseline	26.77978881	a2	ASD	b	base	n	na	pear	2.9	332	0.072416781	455.2275027	39.90362173	2819.668354	1113.240627	3689.127874	39.90362173	1113.240627
2516	baseline	71.15493312	a2	ASD	b	base	n	na	pear	2.9	332	0.072591754	392.4659236	-22.85795738	2727.968519	1021.540792	3255.366546	22.85795738	1021.540792
2517	baseline	74.99041843	a2	ASD	b	base	n	na	pear	2.9	332	0.114704491	419.7069439	4.383062925	2717.836982	1011.409255	3263.135305	4.383062925	1011.409255
2518	post	80.09946676	a2	ASD	p	post	n	na	pear	2.9	332	0.13316546	569.8860772	154.5621962	2910.254101	1203.826374	3743.774245	154.5621962	1203.826374
2519	post	82.53380387	a2	ASD	p	post	n	na	pear	2.9	332	0.097831487	453.381999	38.05811803	2825.401523	1118.973796	3765.519845	38.05811803	1118.973796
2520	post	119.4577759	a2	ASD	p	post	n	na	pear	2.9	332	0.100559565	472.1021742	56.77829323	2813.66187	1107.234143	3743.724081	56.77829323	1107.234143
2521	post	122.015711	a2	ASD	p	post	n	na	pear	2.9	332	0.116984913	469.162061	53.83818003	2692.409134	985.9814069	3309.871425	53.83818003	985.9814069
2522	baseline	37.42537687	a3	ASD	b	base	n	na	pear	2.9	332	0.241665635	510.1274328	94.80355183	1788.660887	82.23315988	2821.177803	94.80355183	82.23315988
2523	baseline	42.21690455	a3	ASD	b	base	n	na	pear	2.9	332	0.222256237	459.1977821	43.87390113	1009.183882	-697.2438451	3142.802416	43.87390113	697.2438451
2524	baseline	152.8143033	a3	ASD	b	base	n	na	pear	2.9	332	0.112538942	410.0916845	-5.232196475	3190.226389	1483.798662	3992.634709	5.232196475	1483.798662
2525	baseline	157.6221065	a3	ASD	b	base	n	na	pear	2.9	332	0.248437043	427.0136844	11.68980343	3135.047112	1428.619385	3624.976952	11.68980343	1428.619385
2526	post	181.0840889	a3	ASD	p	post	n	na	pear	2.9	332	0.165186694	393.9245411	-21.39933988	3031.003218	1324.575491	3713.99907	21.39933988	1324.575491
2527	post	194.5253249	a3	ASD	p	post	n	na	pear	2.9	332	0.303104586	469.8031178	54.47923683	3058.632618	1352.204891	3451.11637	54.47923683	1352.204891
2528	post	240.9410353	a3	ASD	p	post	n	na	pear	2.9	332	0.172000559	456.4106658	41.08678483	2932.027975	1225.600248	3290.402845	41.08678483	1225.600248
2529	post	243.1874814	a3	ASD	p	post	n	na	pear	2.9	332	0.169878535	479.5505231	64.22664213	2915.86423	1209.436503	3149.773612	64.22664213	1209.436503
2530	base	23.30316117	a9	ASD	b	base	n	na	pear	2.9	332	0.312884295	572.1250268	156.8011458	2124.246416	417.8186889	2881.693136	156.8011458	417.8186889
2531	base	26.00443993	a9	ASD	b	base	n	na	pear	2.9	332	0.184511144	549.7292815	134.4054005	1995.279029	288.8513019	3079.616627	134.4054005	288.8513019
2532	base	80.47276514	a9	ASD	b	base	n	na	pear	2.9	332	0.096005067	524.5604109	109.2365299	2756.144174	1049.716447	2806.425746	109.2365299	1049.716447
2533	base	83.51377103	a9	ASD	b	base	n	na	pear	2.9	332	0.241211435	465.3902029	50.06632193	1493.422633	-213.0050941	2785.629451	50.06632193	213.0050941
2534	post	29.51718137	a9	ASD	p	post	n	na	pear	2.9	332	0.160006901	504.1775479	88.85366693	2268.506404	562.0786769	3394.454332	88.85366693	562.0786769
2535	post	32.12255985	a9	ASD	p	post	n	na	pear	2.9	332	0.157096118	487.784462	72.46058103	1773.804903	67.37717587	2735.691032	72.46058103	67.37717587
2536	post	63.00463187	a9	ASD	p	post	n	na	pear	2.9	332	0.114223696	421.0525862	5.728705225	2808.176386	1101.748659	3912.020986	5.728705225	1101.748659
2537	post	66.47423341	a9	ASD	p	post	n	na	pear	2.9	332	0.150699394	420.459469	5.135588025	2770.145001	1063.717274	3654.803068	5.135588025	1063.717274
2562	baseline	25.15521638	a2	ASD	b	base	n	na	pear	2.9	332	0.091078922	427.3818139	12.05793293	1944.640838	238.2131109	2907.680727	12.05793293	238.2131109
2563	baseline	27.96430737	a2	ASD	b	base	n	na	pear	2.9	332	0.075706379	390.5918778	-24.73200318	2711.672717	1005.24499	3640.253558	24.73200318	1005.24499
2564	post	81.00218733	a2	ASD	p	post	n	na	pear	2.9	332	0.098063191	528.352561	113.02868	2854.584191	1148.156464	3838.484502	113.02868	1148.156464
2565	post	83.5113579	a2	ASD	p	post	n	na	pear	2.9	332	0.08968636	552.1713487	136.8474677	2833.110116	1126.682389	3717.672135	136.8474677	1126.682389
2566	baseline	39.65340215	a3	ASD	b	base	n	na	pear	2.9	332	0.212241552	525.5453189	110.2214379	1668.514286	-37.91344113	2598.050885	110.2214379	37.91344113
2567	baseline	44.49156274	a3	ASD	b	base	n	na	pear	2.9	332	0.242624332	455.6461041	40.32222313	3206.910467	1500.48274	3416.840756	40.32222313	1500.48274
2568	post	183.3017871	a3	ASD	p	post	n	na	pear	2.9	332	0.141679996	239.7354205	-175.5884605	416.7260677	-1289.701659	2975.398586	175.5884605	1289.701659
2569	post	196.8796551	a3	ASD	p	post	n	na	pear	2.9	332	0.235547697	488.0062677	72.68238673	2974.886908	1268.459181	3407.878297	72.68238673	1268.459181
2570	base	24.44774241	a9	ASD	b	base	n	na	pear	2.9	332	0.246995886	484.0763569	68.75247593	1614.100207	-92.32752013	2891.95445	68.75247593	92.32752013
2571	base	27.21967888	a9	ASD	b	base	n	na	pear	2.9	332	0.289997463	544.4548107	129.1309297	2233.143599	526.7158719	2865.114244	129.1309297	526.7158719
2572	post	31.06663364	a9	ASD	p	post	n	na	pear	2.9	332	0.201607741	469.7815669	54.45768593	2775.259719	1068.831992	3813.5454	54.45768593	1068.831992
2573	post	33.01187976	a9	ASD	p	post	n	na	pear	2.9	332	0.125316156	439.122835	23.79895403	1645.389192	-61.03853513	2963.622826	23.79895403	61.03853513
2586	task4F	162.3053264	a10	ASD	o1	early	n	p4	pear	2.9	332	0.194061269	338.2806125	-77.04326848	2767.261624	1060.833897	3207.949315	77.04326848	1060.833897
2587	task4F	216.022485	a10	ASD	o1	early	n	p4	pear	2.9	332	0.165097619	315.1255279	-100.1983531	2866.639407	1160.21168	3047.69294	100.1983531	1160.21168
2588	task1F	53.1274326	a10	ASD	o2	early	n	p1	pear	2.9	332	0.147921028	304.7846147	-110.5392663	1840.763753	134.3360259	3036.052045	110.5392663	134.3360259
2589	task1F	69.94913517	a10	ASD	o2	early	n	p1	pear	2.9	332	0.241573349	310.892885	-104.430996	2676.164209	969.7364819	3082.660854	104.430996	969.7364819
2590	task1F	90.81379997	a10	ASD	o2	early	n	p1	pear	2.9	332	0.315978839	298.4628413	-116.8610397	3102.034585	1395.606858	3108.626626	116.8610397	1395.606858
2591	task1F	119.8401787	a10	ASD	o2	early	n	p1	pear	2.9	332	0.160211747	618.209677	202.885796	2239.551694	533.1239669	2963.102492	202.885796	533.1239669
2592	task1F	136.2984281	a10	ASD	o2	early	n	p1	pear	2.9	332	0.07703472	572.6956612	157.3717802	2178.075936	471.6482089	3215.541294	157.3717802	471.6482089
2593	base	66.51617124	a10	ASD	b	base	n	na	pear	2.9	332	0.18116537	319.1361038	-96.18777718	1627.214466	-79.21326113	3064.7296	96.18777718	79.21326113
2594	base	69.46406567	a10	ASD	b	base	n	na	pear	2.9	332	0.018131337	350.7242837	-64.59959728	2820.719381	1114.291654	2893.068029	64.59959728	1114.291654
2595	base	69.55194544	a10	ASD	b	base	n	na	pear	2.9	332	0.157628209	324.6575255	-90.66635548	2816.560149	1110.132422	3423.176809	90.66635548	1110.132422
2596	base	71.74286248	a10	ASD	b	base	n	na	pear	2.9	332	0.142815909	326.2640378	-89.05984318	2965.174437	1258.74671	3204.816384	89.05984318	1258.74671
2597	base	73.05293793	a10	ASD	b	base	n	na	pear	2.9	332	0.131650556	426.2794474	10.95556643	2567.517149	861.0894219	3015.532943	10.95556643	861.0894219
2598	base	166.5854862	a10	ASD	b	base	n	na	pear	2.9	332	0.152536099	398.9703395	-16.35354148	2764.302276	1057.874549	3072.740446	16.35354148	1057.874549
2599	base	170.0834567	a10	ASD	b	base	n	na	pear	2.9	332	0.094724012	411.5628738	-3.761007175	2713.494346	1007.066619	3360.920226	3.761007175	1007.066619
2600	post	40.87354496	a10	ASD	p	post	n	na	pear	2.9	332	0.223720129	306.2356578	-109.0882232	2930.138733	1223.711006	2952.099402	109.0882232	1223.711006
2601	post	42.25091909	a10	ASD	p	post	n	na	pear	2.9	332	0.185691495	290.2776928	-125.0461882	2846.682635	1140.254908	3203.919566	125.0461882	1140.254908
2602	post	43.62668834	a10	ASD	p	post	n	na	pear	2.9	332	0.113819981	319.0996885	-96.22419248	2781.764809	1075.337082	3238.555072	96.22419248	1075.337082
2603	post	44.70367972	a10	ASD	p	post	n	na	pear	2.9	332	0.081888828	313.9434069	-101.3804741	2770.406088	1063.978361	3823.278448	101.3804741	1063.978361
2604	post	81.32206638	a10	ASD	p	post	n	na	pear	2.9	332	0.204117326	314.1354367	-101.1884443	2903.288054	1196.860327	3237.34978	101.1884443	1196.860327
2605	post	83.87130652	a10	ASD	p	post	n	na	pear	2.9	332	0.123148492	408.2212927	-7.102588275	2828.880646	1122.452919	3274.171728	7.102588275	1122.452919
2606	2_task2S	496.2924359	a1	ASD	o2	early	s	p2	bee	8.7	199	0.351451135	604.5543578	334.5936638	3193.837069	926.1604296	4191.276983	334.5936638	926.1604296
2607	2_task2S	507.807503	a1	ASD	o2	early	s	p2	bee	8.7	199	0.209835912	570.4818053	300.5211113	3310.646564	1042.969925	3696.384077	300.5211113	1042.969925
2608	2_task2S	527.5361443	a1	ASD	o2	early	s	p2	bee	8.7	199	0.232195321	341.3590784	71.39838444	476.6314998	-1791.04514	3241.080719	71.39838444	1791.04514
2609	2_task2S	535.8147626	a1	ASD	o2	early	s	p2	bee	8.7	199	0.316119517	621.1136192	351.1529252	1491.258785	-776.4178544	3128.83	351.1529252	776.4178544
2610	2_task2S	545.8805594	a1	ASD	o2	early	s	p2	bee	8.7	199	0.13914581	490.2224697	220.2617757	3041.898905	774.2222656	3814.330665	220.2617757	774.2222656
2611	2_task2S	555.8084457	a1	ASD	o2	early	s	p2	bee	8.7	199	0.360918322	392.8872881	122.9265941	2447.710377	180.0337376	3464.460037	122.9265941	180.0337376
2612	4_task1S	541.1653413	a1	ASD	o4	late	s	p1	bee	8.7	199	0.214126654	478.9739586	209.0132646	3186.243875	918.5672356	3376.240251	209.0132646	918.5672356
2613	4_task1S	562.6197574	a1	ASD	o4	late	s	p1	bee	8.7	199	0.225225115	544.6441303	274.6834363	2733.960966	466.2843266	3435.314223	274.6834363	466.2843266
2614	4_task1S	581.7219293	a1	ASD	o4	late	s	p1	bee	8.7	199	0.40241247	435.3543299	165.3936359	2282.766037	15.08939762	3502.158815	165.3936359	15.08939762
2615	4_task1S	679.8849471	a1	ASD	o4	late	s	p1	bee	8.7	199	0.269353618	557.582563	287.621869	3171.963647	904.2870076	3964.658521	287.621869	904.2870076
2616	3_task3S	300.0920223	a11	ASD	o3	late	s	p3	bee	8.7	199	0.521696181	339.6279094	69.66721544	2216.25694	-51.41969937	3570.45836	69.66721544	51.41969937
2617	3_task3S	377.7732258	a11	ASD	o3	late	s	p3	bee	8.7	199	0.327812119	288.0542602	18.09356624	1565.855047	-701.8215924	3690.465339	18.09356624	701.8215924
2618	3_task3S	394.6618039	a11	ASD	o3	late	s	p3	bee	8.7	199	0.262392256	400.9801421	131.0194481	1455.910232	-811.7664074	3200.564687	131.0194481	811.7664074
2619	4_task2S	572.4837828	a11	ASD	o4	late	s	p2	bee	8.7	199	0.553520568	321.346947	51.38625304	700.237834	-1567.438805	3451.359693	51.38625304	1567.438805
2620	4_task2S	615.0961391	a11	ASD	o4	late	s	p2	bee	8.7	199	0.173572874	446.9652869	177.0045929	2884.29879	616.6221506	3451.466583	177.0045929	616.6221506
2621	4_task2S	665.7667143	a11	ASD	o4	late	s	p2	bee	8.7	199	0.821064326	363.0699351	93.10924114	1237.854959	-1029.82168	3511.088808	93.10924114	1029.82168
2622	4_task2S	719.2835863	a11	ASD	o4	late	s	p2	bee	8.7	199	0.321568944	383.5527207	113.5920267	1908.210755	-359.4658844	3323.166318	113.5920267	359.4658844
2623	2_task4S	758.6380435	a12	ASD	o2	early	s	p4	bee	8.7	199	0.326952483	316.5568549	46.59616094	1263.403882	-1004.272757	3030.111832	46.59616094	1004.272757
2624	4_task1S	698.8954813	a12	ASD	o4	late	s	p1	bee	8.7	199	0.249397067	367.3009253	97.34023134	1801.759022	-465.9176174	3057.646818	97.34023134	465.9176174
2625	4_task1S	760.9005657	a12	ASD	o4	late	s	p1	bee	8.7	199	0.37726914	295.8550497	25.89435574	2593.243475	325.5668356	3098.7434	25.89435574	325.5668356
2626	3_task4S	787.2047209	a13	ASD	o3	late	s	p4	bee	8.7	199	0.213810289	367.7921559	97.83146194	1737.325004	-530.3516354	3366.973633	97.83146194	530.3516354
2627	3_task4S	865.568883	a13	ASD	o3	late	s	p4	bee	8.7	199	0.175200049	360.7187443	90.75805034	1395.765194	-871.9114454	3090.689105	90.75805034	871.9114454
2628	3_task4S	883.1011272	a13	ASD	o3	late	s	p4	bee	8.7	199	0.222917094	459.471595	189.510901	2420.980535	153.3038956	3240.397587	189.510901	153.3038956
2629	4_task3S	511.2367058	a13	ASD	o4	late	s	p3	bee	8.7	199	0.236198699	439.9148248	169.9541308	898.8142989	-1368.86234	3179.822991	169.9541308	1368.86234
2630	4_task3S	600.9355955	a13	ASD	o4	late	s	p3	bee	8.7	199	0.281151699	375.1930186	105.2323246	1548.739954	-718.9366854	3164.719131	105.2323246	718.9366854
2631	2_task4S	474.2452014	a14	ASD	o2	early	s	p4	bee	8.7	199	0.183827999	359.5079354	89.54724144	572.907292	-1694.769347	2835.360721	89.54724144	1694.769347
2632	2_task4S	494.8165745	a14	ASD	o2	early	s	p4	bee	8.7	199	0.290468148	425.9669058	156.0062118	2880.191628	612.5149886	3932.664405	156.0062118	612.5149886
2633	2_task4S	514.8675922	a14	ASD	o2	early	s	p4	bee	8.7	199	0.254900546	416.8703197	146.9096257	2852.731927	585.0552876	2859.135981	146.9096257	585.0552876
2634	4_task2S	378.2848861	a14	ASD	o4	late	s	p2	bee	8.7	199	0.307703393	454.3055514	184.3448574	2848.112105	580.4354656	3299.040418	184.3448574	580.4354656
2635	4_task2S	407.7408289	a14	ASD	o4	late	s	p2	bee	8.7	199	0.296342298	291.9001643	21.93947034	1191.264031	-1076.412608	3030.304886	21.93947034	1076.412608
2636	4_task2S	422.6774378	a14	ASD	o4	late	s	p2	bee	8.7	199	0.236693552	304.5594961	34.59880214	1849.935842	-417.7407974	2880.065234	34.59880214	417.7407974
2637	4_task2S	439.2649985	a14	ASD	o4	late	s	p2	bee	8.7	199	0.158765728	438.0373187	168.0766247	2727.011341	459.3347016	3318.163538	168.0766247	459.3347016
2638	2_task4S	581.2983877	a2	ASD	o2	early	s	p4	bee	8.7	199	0.238552361	414.9347971	144.9741031	2927.726873	660.0502336	3254.260496	144.9741031	660.0502336
2639	2_task4S	609.1809345	a2	ASD	o2	early	s	p4	bee	8.7	199	0.289957583	476.3184379	206.3577439	1712.682787	-554.9938524	2883.940272	206.3577439	554.9938524
2640	2_task4S	675.8719264	a2	ASD	o2	early	s	p4	bee	8.7	199	0.267024122	440.1454974	170.1848034	2891.89462	624.2179806	3341.63549	170.1848034	624.2179806
2641	4_task2S	530.3061573	a2	ASD	o4	late	s	p2	bee	8.7	199	0.238489357	419.1323365	149.1716425	2945.865847	678.1892076	3271.36775	149.1716425	678.1892076
2642	4_task2S	548.4403637	a2	ASD	o4	late	s	p2	bee	8.7	199	0.31069495	405.2680178	135.3073238	3001.41092	733.7342806	3241.089543	135.3073238	733.7342806
2643	4_task2S	565.2469601	a2	ASD	o4	late	s	p2	bee	8.7	199	0.385519809	497.9324812	227.9717872	2852.210365	584.5337256	3656.348203	227.9717872	584.5337256
2644	1_task2S	614.4402494	a3	ASD	o1	early	s	p2	bee	8.7	199	0.460376606	499.1466764	229.1859824	2134.332132	-133.3445074	3323.419735	229.1859824	133.3445074
2645	1_task2S	630.7061624	a3	ASD	o1	early	s	p2	bee	8.7	199	0.464301357	451.6123658	181.6516718	2111.38588	-156.2907594	3417.463805	181.6516718	156.2907594
2646	1_task2S	676.4356465	a3	ASD	o1	early	s	p2	bee	8.7	199	0.287785117	449.4432499	179.4825559	2941.170211	673.4935716	3331.444096	179.4825559	673.4935716
2647	2_task3S	314.5198445	a3	ASD	o2	early	s	p3	bee	8.7	199	0.29715781	459.9417368	189.9810428	2523.015244	255.3386046	3721.406973	189.9810428	255.3386046
2648	2_task3S	337.0263699	a3	ASD	o2	early	s	p3	bee	8.7	199	0.956333082	380.6808024	110.7201084	1738.767724	-528.9089154	3278.928794	110.7201084	528.9089154
2649	2_task3S	364.0303105	a3	ASD	o2	early	s	p3	bee	8.7	199	0.320606496	308.1550054	38.19431144	1040.869556	-1226.807083	3231.134403	38.19431144	1226.807083
2650	2_task3S	366.6484284	a3	ASD	o2	early	s	p3	bee	8.7	199	0.476923786	465.3571983	195.3965043	2027.808777	-239.8678624	3340.767597	195.3965043	239.8678624
2651	3_task4S	590.3189921	a4	ASD	o3	late	s	p4	bee	8.7	199	0.177437321	338.6713656	68.71067164	1680.916356	-586.7602834	3043.19149	68.71067164	586.7602834
2652	3_task4S	598.8390896	a4	ASD	o3	late	s	p4	bee	8.7	199	0.156172403	320.3976733	50.43697934	1726.712552	-540.9640874	3165.027309	50.43697934	540.9640874
2653	3_task4S	622.1282923	a4	ASD	o3	late	s	p4	bee	8.7	199	0.226584506	289.6254041	19.66471014	1815.382741	-452.2938984	3196.208527	19.66471014	452.2938984
2654	3_task4S	640.736	a4	ASD	o3	late	s	p4	bee	8.7	199	0.082	252.2141094	-17.74658456	549.2332098	-1718.44343	3115.361644	17.74658456	1718.44343
2655	3_task4S	653.3219013	a4	ASD	o3	late	s	p4	bee	8.7	199	0.147477177	562.082892	292.122198	1441.154361	-826.5222784	3382.082713	292.122198	826.5222784
2656	4_task3S	308.6681433	a4	ASD	o4	late	s	p3	bee	8.7	199	0.305858967	533.4107763	263.4500823	2791.788858	524.1122186	3120.045526	263.4500823	524.1122186
2657	4_task3S	323.3174081	a4	ASD	o4	late	s	p3	bee	8.7	199	0.161134385	289.5341417	19.57344774	1371.310799	-896.3658404	2807.811166	19.57344774	896.3658404
2658	4_task3S	333.5718143	a4	ASD	o4	late	s	p3	bee	8.7	199	0.234371321	342.401507	72.44081304	1329.601182	-938.0754574	3154.866128	72.44081304	938.0754574
2659	4_task3S	369.3055816	a4	ASD	o4	late	s	p3	bee	8.7	199	0.195122243	432.9502269	162.9895329	1640.229607	-627.4470324	3272.185521	162.9895329	627.4470324
2660	4_task3S	393.3515041	a4	ASD	o4	late	s	p3	bee	8.7	199	0.175349944	313.248642	43.28794804	1484.08356	-783.5930794	3080.649321	43.28794804	783.5930794
2661	4_task3S	407.9843721	a4	ASD	o4	late	s	p3	bee	8.7	199	0.177756533	352.690554	82.72986004	1440.117969	-827.5586704	2981.438604	82.72986004	827.5586704
2662	4_task3S	409.7939184	a4	ASD	o4	late	s	p3	bee	8.7	199	0.293176468	348.3187725	78.35807854	1273.133038	-994.5436014	2628.112931	78.35807854	994.5436014
2663	2_task1S	688.7664342	a5	ASD	o2	early	s	p1	bee	8.7	199	0.313341294	458.6533018	188.6926078	907.3466901	-1360.329949	3464.982073	188.6926078	1360.329949
2664	4_task3S	456.9920804	a5	ASD	o4	late	s	p3	bee	8.7	199	0.292669584	369.2673679	99.30667394	1207.840262	-1059.836377	3304.990299	99.30667394	1059.836377
2665	2_task1S	400.6955256	a6	ASD	o2	early	s	p1	bee	8.7	199	0.228129904	461.0334701	191.0727761	3041.682724	774.0060846	3057.305555	191.0727761	774.0060846
2666	2_task1S	416.7804561	a6	ASD	o2	early	s	p1	bee	8.7	199	0.191845269	314.3935315	44.43283754	1100.845866	-1166.830773	2982.043019	44.43283754	1166.830773
2667	2_task1S	434.268071	a6	ASD	o2	early	s	p1	bee	8.7	199	0.173482683	518.021836	248.061142	3096.214517	828.5378776	3487.649313	248.061142	828.5378776
2668	2_task1S	461.7137847	a6	ASD	o2	early	s	p1	bee	8.7	199	0.43769432	330.4911143	60.53042034	472.8078208	-1794.868819	3032.927509	60.53042034	1794.868819
2669	4_task4S	561.7106345	a6	ASD	o4	late	s	p4	bee	8.7	199	0.166166978	453.867082	183.906388	3151.351354	883.6747146	3535.983443	183.906388	883.6747146
2670	4_task4S	575.4556216	a6	ASD	o4	late	s	p4	bee	8.7	199	0.17384753	453.9922232	184.0315292	2449.669407	181.9927676	3738.740665	184.0315292	181.9927676
2671	4_task4S	614.584664	a6	ASD	o4	late	s	p4	bee	8.7	199	0.153051285	361.8586662	91.89797224	1110.377844	-1157.298795	3308.231212	91.89797224	1157.298795
2672	4_task4S	629.1739507	a6	ASD	o4	late	s	p4	bee	8.7	199	0.230098645	371.4583901	101.4976961	1316.054154	-951.6224854	3093.944571	101.4976961	951.6224854
2673	4_task4S	655.1129642	a6	ASD	o4	late	s	p4	bee	8.7	199	0.163651963	372.5469886	102.5862946	1512.358387	-755.3182524	3155.326706	102.5862946	755.3182524
2674	4_task4S	682.2035868	a6	ASD	o4	late	s	p4	bee	8.7	199	0.106826387	389.4340134	119.4733194	2997.89132	730.2146806	3181.958748	119.4733194	730.2146806
2675	2_task3S	313.978844	a7	ASD	o2	early	s	p3	bee	8.7	199	0.260263338	289.1050674	19.14437344	2114.549047	-153.1275924	3410.398119	19.14437344	153.1275924
2676	2_task3S	375.5994387	a7	ASD	o2	early	s	p3	bee	8.7	199	0.284324995	404.639719	134.679025	2101.757842	-165.9187974	3267.959508	134.679025	165.9187974
2677	2_task3S	397.4537371	a7	ASD	o2	early	s	p3	bee	8.7	199	0.292646694	282.6630668	12.70237284	2476.583609	208.9069696	3335.76299	12.70237284	208.9069696
2678	2_task3S	399.5643222	a7	ASD	o2	early	s	p3	bee	8.7	199	0.129355605	412.5003881	142.5396941	2395.614725	127.9380856	3299.399204	142.5396941	127.9380856
2679	4_task1S	358.6142572	a7	ASD	o4	late	s	p1	bee	8.7	199	0.240028124	335.1704491	65.20975514	1568.39949	-699.2771494	3437.881078	65.20975514	699.2771494
2680	4_task1S	378.2476514	a7	ASD	o4	late	s	p1	bee	8.7	199	0.20538334	291.9820193	22.02132534	1367.567358	-900.1092814	3022.382392	22.02132534	900.1092814
2681	4_task1S	397.6407307	a7	ASD	o4	late	s	p1	bee	8.7	199	0.190414482	363.4872247	93.52653074	1307.220328	-960.4563114	3264.547113	93.52653074	960.4563114
2682	4_task1S	424.4634697	a7	ASD	o4	late	s	p1	bee	8.7	199	0.234887155	420.3785948	150.4179008	2983.514361	715.8377216	3967.556401	150.4179008	715.8377216
2683	4_task1S	432.088267	a7	ASD	o4	late	s	p1	bee	8.7	199	0.322866265	342.3183747	72.35768074	1568.577271	-699.0993684	3394.614136	72.35768074	699.0993684
2684	4_task1S	443.1742449	a7	ASD	o4	late	s	p1	bee	8.7	199	0.242698604	342.1320407	72.17134674	1396.963084	-870.7135554	3297.505983	72.17134674	870.7135554
2685	2_task1S	450.4750515	a8	ASD	o2	early	s	p1	bee	8.7	199	0.286378979	498.6113539	228.6506599	1431.943925	-835.7327144	3052.281338	228.6506599	835.7327144
2686	2_task1S	469.8005187	a8	ASD	o2	early	s	p1	bee	8.7	199	0.410467442	486.6665807	216.7058867	1472.948035	-794.7286044	2993.936105	216.7058867	794.7286044
2687	2_task1S	496.6365936	a8	ASD	o2	early	s	p1	bee	8.7	199	0.25661922	441.1659348	171.2052408	1718.180675	-549.4959644	3439.392112	171.2052408	549.4959644
2688	2_task1S	508.5393247	a8	ASD	o2	early	s	p1	bee	8.7	199	0.29873939	588.3058185	318.3451245	1357.293394	-910.3832454	3130.140199	318.3451245	910.3832454
2689	2_task1S	511.4252805	a8	ASD	o2	early	s	p1	bee	8.7	199	0.417182907	678.9536657	408.9929717	1477.910837	-789.7658024	2927.911774	408.9929717	789.7658024
2690	4_task4S	690.34531	a8	ASD	o4	late	s	p4	bee	8.7	199	0.335388905	436.5544684	166.5937744	3162.242938	894.5662986	3204.049903	166.5937744	894.5662986
2691	4_task4S	695.1728153	a8	ASD	o4	late	s	p4	bee	8.7	199	0.236521017	410.4808689	140.5201749	1509.607479	-758.0691604	3017.494495	140.5201749	758.0691604
2692	4_task4S	708.2668999	a8	ASD	o4	late	s	p4	bee	8.7	199	0.262964796	351.3254099	81.36471594	1317.546585	-950.1300544	3280.909682	81.36471594	950.1300544
2693	4_task4S	723.4874213	a8	ASD	o4	late	s	p4	bee	8.7	199	0.222512255	365.7078447	95.74715074	1217.897624	-1049.779015	3150.54929	95.74715074	1049.779015
2694	4_task4S	758.1298258	a8	ASD	o4	late	s	p4	bee	8.7	199	0.287356621	422.8210871	152.8603931	1469.073235	-798.6034044	2993.068771	152.8603931	798.6034044
2695	1_task2S	545.1260216	a9	ASD	o1	early	s	p2	bee	8.7	199	0.227071716	551.5978032	281.6371092	2868.463217	600.7865776	3767.527283	281.6371092	600.7865776
2696	4_task1S	350.6034127	a9	ASD	o4	late	s	p1	bee	8.7	199	0.2347336	572.0936192	302.1329252	3005.827922	738.1512826	3637.853066	302.1329252	738.1512826
2778	task3S	272.6394516	a10	ASD	o3	late	s	p3	bee	8.7	199	0.375428225	405.6837871	135.7230931	2160.322103	-107.3545364	2767.15811	135.7230931	107.3545364
2779	task3S	308.2377758	a10	ASD	o3	late	s	p3	bee	8.7	199	0.37023755	375.9026247	105.9419307	2896.300053	628.6234136	3184.085965	105.9419307	628.6234136
2780	task3S	354.5184277	a10	ASD	o3	late	s	p3	bee	8.7	199	0.21444988	498.1045533	228.1438593	2905.917908	638.2412686	3345.344748	228.1438593	638.2412686
2781	task3S	376.4721306	a10	ASD	o3	late	s	p3	bee	8.7	199	0.191124957	330.1510996	60.19040564	1899.703623	-367.9730164	3072.252349	60.19040564	367.9730164
2782	task3S	389.9484273	a10	ASD	o3	late	s	p3	bee	8.7	199	0.604965535	321.464093	51.50339904	2644.301953	376.6253136	3062.141925	51.50339904	376.6253136
2783	task3S	392.2693178	a10	ASD	o3	late	s	p3	bee	8.7	199	0.438228222	322.4494707	52.48877674	2975.547214	707.8705746	3118.771875	52.48877674	707.8705746
2784	task3S	420.44668	a10	ASD	o3	late	s	p3	bee	8.7	199	0.259346061	347.9733222	78.01262824	1882.591227	-385.0854124	2918.092405	78.01262824	385.0854124
2785	task2S	458.1202956	a10	ASD	o4	late	s	p2	bee	8.7	199	0.293286995	323.9570293	53.99633534	2857.682659	590.0060196	3258.326964	53.99633534	590.0060196
2786	task2S	476.3969863	a10	ASD	o4	late	s	p2	bee	8.7	199	0.287061507	393.6534453	123.6927513	2752.130421	484.4537816	3280.92986	123.6927513	484.4537816
2787	task2S	501.1409621	a10	ASD	o4	late	s	p2	bee	8.7	199	0.414029699	295.6927037	25.73200974	1242.49041	-1025.186229	3248.307359	25.73200974	1025.186229
2788	task2S	516.4282711	a10	ASD	o4	late	s	p2	bee	8.7	199	0.205964395	413.2545905	143.2938965	2932.02819	664.3515506	3027.732461	143.2938965	664.3515506
2789	task2S	538.319615	a10	ASD	o4	late	s	p2	bee	8.7	199	0.311764978	338.2918555	68.33116154	2980.272098	712.5954586	3237.838161	68.33116154	712.5954586
2790	2_task2S	202.3815071	a1	ASD	o2	early	s	p2	sheep	14.4	216	0.196738149	391.7512098	-114.1847837	3006.153475	812.9100713	3959.195319	114.1847837	812.9100713
2791	2_task2S	204.0193987	a1	ASD	o2	early	s	p2	sheep	14.4	216	0.149765993	524.0356757	18.09968225	2948.041581	754.7981773	3460.869155	18.09968225	754.7981773
2792	2_task2S	212.3012626	a1	ASD	o2	early	s	p2	sheep	14.4	216	0.154832634	534.0082401	28.07224665	2831.186718	637.9433143	3311.251014	28.07224665	637.9433143
2793	2_task2S	215.5900995	a1	ASD	o2	early	s	p2	sheep	14.4	216	0.175701894	615.7565662	109.8205728	2699.51807	506.2746663	3192.634995	109.8205728	506.2746663
2794	2_task2S	237.8143369	a1	ASD	o2	early	s	p2	sheep	14.4	216	0.156423731	480.4291194	-25.50687405	3054.883684	861.6402803	3456.730885	25.50687405	861.6402803
2795	2_task2S	240.4604008	a1	ASD	o2	early	s	p2	sheep	14.4	216	0.176526184	490.303227	-15.63276645	3038.398677	845.1552733	3469.373447	15.63276645	845.1552733
2796	2_task2S	250.3273772	a1	ASD	o2	early	s	p2	sheep	14.4	216	0.162439423	451.9232059	-54.01278755	1774.823926	-418.4194778	2914.59712	54.01278755	418.4194778
2797	2_task2S	253.1686941	a1	ASD	o2	early	s	p2	sheep	14.4	216	0.164203966	554.3068762	48.37088275	3070.199762	876.9563583	3590.675406	48.37088275	876.9563583
2798	2_task2S	277.7819118	a1	ASD	o2	early	s	p2	sheep	14.4	216	0.195693321	448.4528624	-57.48313105	2697.737916	504.4945123	2881.44917	57.48313105	504.4945123
2799	2_task2S	279.8868434	a1	ASD	o2	early	s	p2	sheep	14.4	216	0.156394075	503.4235222	-2.51247125	3031.539766	838.2963623	3381.182961	2.51247125	838.2963623
2800	2_task2S	284.7011429	a1	ASD	o2	early	s	p2	sheep	14.4	216	0.141765689	497.1770959	-8.75889755	2888.523589	695.2801853	3426.1236	8.75889755	695.2801853
2801	2_task2S	286.8379028	a1	ASD	o2	early	s	p2	sheep	14.4	216	0.159584391	528.2722099	22.33621645	2972.311786	779.0683823	3787.880298	22.33621645	779.0683823
2802	2_task2S	294.3084272	a1	ASD	o2	early	s	p2	sheep	14.4	216	0.182563559	475.160156	-30.77583745	3125.859006	932.6156023	3522.123852	30.77583745	932.6156023
2803	2_task2S	295.9468665	a1	ASD	o2	early	s	p2	sheep	14.4	216	0.141081435	593.234563	87.29856955	2853.860467	660.6170633	3503.635321	87.29856955	660.6170633
2804	2_task2S	304.190595	a1	ASD	o2	early	s	p2	sheep	14.4	216	0.1949619	623.4421861	117.5061927	2722.63097	529.3875663	3377.868195	117.5061927	529.3875663
2805	4_task1S	340.755841	a1	ASD	o4	late	s	p1	sheep	14.4	216	0.159975854	654.1732608	148.2372674	2964.342101	771.0986973	3561.024003	148.2372674	771.0986973
2806	4_task1S	342.7096912	a1	ASD	o4	late	s	p1	sheep	14.4	216	0.137273843	582.2223411	76.28634765	3071.855245	878.6118413	3409.965912	76.28634765	878.6118413
2807	4_task1S	363.3544122	a1	ASD	o4	late	s	p1	sheep	14.4	216	0.153207607	540.8717489	34.93575545	2979.320456	786.0770523	3447.742458	34.93575545	786.0770523
2808	4_task1S	365.6201777	a1	ASD	o4	late	s	p1	sheep	14.4	216	0.139927409	433.1383999	-72.79759355	3022.620456	829.3770523	3355.899243	72.79759355	829.3770523
2809	4_task1S	388.775102	a1	ASD	o4	late	s	p1	sheep	14.4	216	0.169391954	591.8231418	85.88714835	2916.722274	723.4788703	3168.638553	85.88714835	723.4788703
2810	4_task1S	390.206765	a1	ASD	o4	late	s	p1	sheep	14.4	216	0.112184425	581.4109709	75.47497745	2997.088256	803.8448523	3539.878235	75.47497745	803.8448523
2811	4_task1S	407.2490511	a1	ASD	o4	late	s	p1	sheep	14.4	216	0.16609033	605.0870528	99.15105935	1206.717819	-986.5255848	2980.578403	99.15105935	986.5255848
2812	4_task1S	408.7716643	a1	ASD	o4	late	s	p1	sheep	14.4	216	0.152842878	639.7372533	133.8012599	2987.542039	794.2986353	3388.785083	133.8012599	794.2986353
2813	4_task1S	415.2751558	a1	ASD	o4	late	s	p1	sheep	14.4	216	0.158317757	628.9127946	122.9768012	3024.445301	831.2018973	3394.947057	122.9768012	831.2018973
2814	4_task1S	417.3524141	a1	ASD	o4	late	s	p1	sheep	14.4	216	0.146135044	411.0518204	-94.88417305	3150.464292	957.2208883	3304.788079	94.88417305	957.2208883
2815	4_task1S	444.1275809	a1	ASD	o4	late	s	p1	sheep	14.4	216	0.17311242	477.2407279	-28.69526555	2819.144251	625.9008473	3759.580115	28.69526555	625.9008473
2816	4_task1S	462.7253824	a1	ASD	o4	late	s	p1	sheep	14.4	216	0.128877398	456.7862562	-49.14973725	2928.685501	735.4420973	3020.53431	49.14973725	735.4420973
2817	4_task1S	468.7478972	a1	ASD	o4	late	s	p1	sheep	14.4	216	0.144722609	540.4885213	34.55252785	2875.643852	682.4004483	3194.875325	34.55252785	682.4004483
2818	4_task1S	485.4582402	a1	ASD	o4	late	s	p1	sheep	14.4	216	0.201376423	487.7885867	-18.14740675	2868.877411	675.6340073	3857.684158	18.14740675	675.6340073
2819	4_task1S	489.7402359	a1	ASD	o4	late	s	p1	sheep	14.4	216	0.22466084	419.3231171	-86.61287635	2899.327703	706.0842993	3151.910366	86.61287635	706.0842993
2820	3_task3S	622.906155	a11	ASD	o3	late	s	p3	sheep	14.4	216	0.075715417	521.055536	15.11954255	2710.629856	517.3864523	3363.520555	15.11954255	517.3864523
2821	3_task3S	655.6626746	a11	ASD	o3	late	s	p3	sheep	14.4	216	0.128368692	479.1293149	-26.80667855	930.0241357	-1263.219268	3158.982685	26.80667855	1263.219268
2822	3_task3S	658.7225685	a11	ASD	o3	late	s	p3	sheep	14.4	216	0.102271665	522.6756136	16.73962015	2811.568405	618.3250013	3162.31373	16.73962015	618.3250013
2823	3_task3S	689.3204595	a11	ASD	o3	late	s	p3	sheep	14.4	216	0.157731292	568.070972	62.13497855	2475.452198	282.2087943	3018.241214	62.13497855	282.2087943
2824	3_task3S	706.8140244	a11	ASD	o3	late	s	p3	sheep	14.4	216	0.098874488	561.0970491	55.16105565	3057.070233	863.8268293	3436.383943	55.16105565	863.8268293
2825	4_task2S	255.0893196	a11	ASD	o4	late	s	p2	sheep	14.4	216	0.079954651	492.7710402	-13.16495325	2822.569996	629.3265923	3338.041257	13.16495325	629.3265923
2826	4_task2S	273.2721894	a11	ASD	o4	late	s	p2	sheep	14.4	216	0.079965023	461.4895936	-44.44639985	2672.081336	478.8379323	3174.899356	44.44639985	478.8379323
2827	4_task2S	294.0157275	a11	ASD	o4	late	s	p2	sheep	14.4	216	0.108876682	388.7679705	-117.168023	2632.74457	439.5011663	3474.133205	117.168023	439.5011663
2828	4_task2S	298.8125801	a11	ASD	o4	late	s	p2	sheep	14.4	216	0.092596567	408.9993473	-96.93664615	1698.013357	-495.2300468	2915.463685	96.93664615	495.2300468
2829	4_task2S	320.1012214	a11	ASD	o4	late	s	p2	sheep	14.4	216	0.130655376	578.4866239	72.55063045	2794.80546	601.5620563	3384.645441	72.55063045	601.5620563
2830	4_task2S	373.3184049	a11	ASD	o4	late	s	p2	sheep	14.4	216	0.089187989	424.6107583	-81.32523515	2919.35002	726.1066163	3563.162231	81.32523515	726.1066163
2831	2_task4S	395.8881624	a12	ASD	o2	early	s	p4	sheep	14.4	216	0.232654454	465.3821319	-40.55386155	2891.096545	697.8531413	3703.791179	40.55386155	697.8531413
2832	2_task4S	408.4122195	a12	ASD	o2	early	s	p4	sheep	14.4	216	0.178438927	530.6406864	24.70469295	2705.601899	512.3584953	3058.086363	24.70469295	512.3584953
2833	2_task4S	431.9753052	a12	ASD	o2	early	s	p4	sheep	14.4	216	0.212165796	510.1349362	4.19894275	2621.164989	427.9215853	3019.646453	4.19894275	427.9215853
2834	2_task4S	434.0029534	a12	ASD	o2	early	s	p4	sheep	14.4	216	0.127821668	484.5193897	-21.41660375	2572.731375	379.4879713	3301.450189	21.41660375	379.4879713
2835	2_task4S	486.8079552	a12	ASD	o2	early	s	p4	sheep	14.4	216	0.150019409	415.0087678	-90.92722565	2509.445224	316.2018203	3129.078164	90.92722565	316.2018203
2836	2_task4S	507.1208799	a12	ASD	o2	early	s	p4	sheep	14.4	216	0.200240147	426.6733686	-79.26262485	2826.14163	632.8982263	3175.945523	79.26262485	632.8982263
2837	2_task4S	509.6756948	a12	ASD	o2	early	s	p4	sheep	14.4	216	0.129915427	402.2227208	-103.7132727	2427.271924	234.0285203	3014.448817	103.7132727	234.0285203
2838	4_task1S	504.5065916	a12	ASD	o4	late	s	p1	sheep	14.4	216	0.108816797	431.3286483	-74.60734515	2497.196181	303.9527773	3386.930205	74.60734515	303.9527773
2839	4_task1S	519.6468339	a12	ASD	o4	late	s	p1	sheep	14.4	216	0.154083633	423.5367294	-82.39926405	2278.376985	85.13358125	3160.2673	82.39926405	85.13358125
2840	4_task1S	521.1758043	a12	ASD	o4	late	s	p1	sheep	14.4	216	0.086305506	473.5705231	-32.36547035	2377.173625	183.9302213	2962.021759	32.36547035	183.9302213
2841	4_task1S	535.4552983	a12	ASD	o4	late	s	p1	sheep	14.4	216	0.103001976	429.8150416	-76.12095185	2541.691255	348.4478513	3073.087632	76.12095185	348.4478513
2842	4_task1S	555.0861928	a12	ASD	o4	late	s	p1	sheep	14.4	216	0.088490383	425.8135064	-80.12248705	1926.891255	-266.3521488	3007.171298	80.12248705	266.3521488
2843	4_task1S	572.8894445	a12	ASD	o4	late	s	p1	sheep	14.4	216	0.127994166	336.033742	-169.9022515	1427.910592	-765.3328118	2898.109837	169.9022515	765.3328118
2844	3_task4S	445.674039	a13	ASD	o3	late	s	p4	sheep	14.4	216	0.141922025	479.3405922	-26.59540125	2541.043684	347.8002803	3320.613602	26.59540125	347.8002803
2845	3_task4S	468.7725415	a13	ASD	o3	late	s	p4	sheep	14.4	216	0.166300974	537.3480344	31.41204095	1990.255995	-202.9874088	3051.958267	31.41204095	202.9874088
2846	3_task4S	581.5819262	a13	ASD	o3	late	s	p4	sheep	14.4	216	0.129542519	551.2055259	45.26953245	2884.029375	690.7859713	3273.913605	45.26953245	690.7859713
2847	4_task3S	837.8594208	a13	ASD	o4	late	s	p3	sheep	14.4	216	0.134358001	527.2467	21.31070655	2011.166519	-182.0768848	3028.765354	21.31070655	182.0768848
2848	4_task3S	839.2104704	a13	ASD	o4	late	s	p3	sheep	14.4	216	0.091013066	449.6374028	-56.29859065	2070.488757	-122.7546468	3007.72141	56.29859065	122.7546468
2849	4_task3S	882.9552916	a13	ASD	o4	late	s	p3	sheep	14.4	216	0.193118634	561.3983914	55.46239795	1906.049616	-287.1937878	2984.37089	55.46239795	287.1937878
2850	4_task3S	887.9043582	a13	ASD	o4	late	s	p3	sheep	14.4	216	0.138510089	596.4916234	90.55562995	2316.319568	123.0761643	3411.300935	90.55562995	123.0761643
2851	4_task3S	900.2633565	a13	ASD	o4	late	s	p3	sheep	14.4	216	0.145602767	459.7276886	-46.20830485	2352.17694	158.9335363	3294.474604	46.20830485	158.9335363
2852	4_task3S	903.9920481	a13	ASD	o4	late	s	p3	sheep	14.4	216	0.142551761	466.9193267	-39.01666675	2256.660881	63.41747725	3094.4792	39.01666675	63.41747725
2853	2_task4S	261.1624426	a14	ASD	o2	early	s	p4	sheep	14.4	216	0.090545695	490.8677351	-15.06825835	1972.038141	-221.2052628	2640.99309	15.06825835	221.2052628
2854	2_task4S	271.8023539	a14	ASD	o2	early	s	p4	sheep	14.4	216	0.107607979	487.0316158	-18.90437765	1869.070097	-324.1733068	2238.513185	18.90437765	324.1733068
2855	2_task4S	273.3960872	a14	ASD	o2	early	s	p4	sheep	14.4	216	0.10108937	541.5005725	35.56457905	1534.113539	-659.1298648	2214.718674	35.56457905	659.1298648
2856	2_task4S	275.0111489	a14	ASD	o2	early	s	p4	sheep	14.4	216	0.099776806	533.9441874	28.00819395	2260.264198	67.02079425	3253.536035	28.00819395	67.02079425
2857	2_task4S	297.4492306	a14	ASD	o2	early	s	p4	sheep	14.4	216	0.098725932	520.2027381	14.26674465	1182.591338	-1010.652066	2412.322354	14.26674465	1010.652066
2858	2_task4S	313.0526134	a14	ASD	o2	early	s	p4	sheep	14.4	216	0.072247502	482.9198071	-23.01618635	2060.723582	-132.5198218	2544.504067	23.01618635	132.5198218
2859	2_task4S	317.2401116	a14	ASD	o2	early	s	p4	sheep	14.4	216	0.108066662	534.1500729	28.21407945	1209.588735	-983.6546688	2283.355337	28.21407945	983.6546688
2860	4_task2S	161.888252	a14	ASD	o4	late	s	p2	sheep	14.4	216	0.071992319	492.0731227	-13.86287075	1586.753063	-606.4903408	1896.406709	13.86287075	606.4903408
2861	4_task2S	178.365361	a14	ASD	o4	late	s	p2	sheep	14.4	216	0.114531803	482.8544292	-23.08156425	2224.983481	31.74007725	3260.289081	23.08156425	31.74007725
2862	4_task2S	180.4560831	a14	ASD	o4	late	s	p2	sheep	14.4	216	0.106265394	575.6786096	69.74261615	2247.483075	54.23967125	3133.685217	69.74261615	54.23967125
2863	4_task2S	181.9730352	a14	ASD	o4	late	s	p2	sheep	14.4	216	0.096099191	585.4345235	79.49853005	2290.261262	97.01785825	3239.729585	79.49853005	97.01785825
2864	4_task2S	200.3085059	a14	ASD	o4	late	s	p2	sheep	14.4	216	0.132200407	554.824463	48.88846955	2698.529167	505.2857633	3528.798478	48.88846955	505.2857633
2865	4_task2S	202.6413047	a14	ASD	o4	late	s	p2	sheep	14.4	216	0.060570241	475.6003002	-30.33569325	2350.203153	156.9597493	3333.02559	30.33569325	156.9597493
2866	2_task4S	343.7186325	a2	ASD	o2	early	s	p4	sheep	14.4	216	0.110374663	507.0616419	1.12564845	2420.970644	227.7272403	2859.804702	1.12564845	227.7272403
2867	2_task4S	346.0384237	a2	ASD	o2	early	s	p4	sheep	14.4	216	0.093113776	471.1400006	-34.79599285	2659.854996	466.6115923	3126.155442	34.79599285	466.6115923
2868	2_task4S	349.4872167	a2	ASD	o2	early	s	p4	sheep	14.4	216	0.105465603	487.6302699	-18.30572355	2460.21599	266.9725863	2893.944925	18.30572355	266.9725863
2869	2_task4S	363.9542084	a2	ASD	o2	early	s	p4	sheep	14.4	216	0.123412703	496.9631627	-8.97283075	2583.546767	390.3033633	3147.4564	8.97283075	390.3033633
2870	2_task4S	366.5049058	a2	ASD	o2	early	s	p4	sheep	14.4	216	0.089168053	505.8794521	-0.05654135	2690.138061	496.8946573	3388.61128	0.05654135	496.8946573
2871	2_task4S	368.4357866	a2	ASD	o2	early	s	p4	sheep	14.4	216	0.080761948	463.1710112	-42.76498225	2437.445029	244.2016253	2670.03983	42.76498225	244.2016253
2872	2_task4S	380.2705481	a2	ASD	o2	early	s	p4	sheep	14.4	216	0.078135865	553.6083667	47.67237325	2001.544697	-191.6987068	2862.838595	47.67237325	191.6987068
2873	2_task4S	386.9548932	a2	ASD	o2	early	s	p4	sheep	14.4	216	0.076644673	489.451424	-16.48456945	2299.40651	106.1631063	2819.664003	16.48456945	106.1631063
2874	2_task4S	402.0528299	a2	ASD	o2	early	s	p4	sheep	14.4	216	0.103063859	468.6552965	-37.28069695	2288.957834	95.71443025	2664.550447	37.28069695	95.71443025
2875	2_task4S	404.1585009	a2	ASD	o2	early	s	p4	sheep	14.4	216	0.079460082	448.4165435	-57.51944995	2535.992428	342.7490243	2925.796101	57.51944995	342.7490243
2876	4_task2S	346.0712107	a2	ASD	o4	late	s	p2	sheep	14.4	216	0.167876333	414.4540607	-91.48193275	1991.448266	-201.7951378	2890.110731	91.48193275	201.7951378
2877	4_task2S	348.6898168	a2	ASD	o4	late	s	p2	sheep	14.4	216	0.087938046	424.6269151	-81.30907835	2577.335	384.0915963	2769.70166	81.30907835	384.0915963
2878	4_task2S	363.2097097	a2	ASD	o4	late	s	p2	sheep	14.4	216	0.10587051	573.2204707	67.28447725	2346.758681	153.5152773	2544.297579	67.28447725	153.5152773
2879	4_task2S	370.7766726	a2	ASD	o4	late	s	p2	sheep	14.4	216	0.094116723	432.5579889	-73.37800455	2520.218436	326.9750323	2930.696664	73.37800455	326.9750323
2880	4_task2S	390.6589496	a2	ASD	o4	late	s	p2	sheep	14.4	216	0.134875239	576.0333794	70.09738595	2054.313632	-138.9297718	2451.323721	70.09738595	138.9297718
2881	4_task2S	394.9141826	a2	ASD	o4	late	s	p2	sheep	14.4	216	0.085097829	486.8095311	-19.12646235	2624.788714	431.5453103	2970.853752	19.12646235	431.5453103
2882	2_task3S	534.9743716	a3	ASD	o2	early	s	p3	sheep	14.4	216	0.268774218	477.9983982	-27.93759525	940.4674042	-1252.776	3321.167513	27.93759525	1252.776
2883	2_task3S	571.6931197	a3	ASD	o2	early	s	p3	sheep	14.4	216	0.173242057	491.5427574	-14.39323605	2983.876882	790.6334783	3462.061178	14.39323605	790.6334783
2884	2_task3S	574.8735598	a3	ASD	o2	early	s	p3	sheep	14.4	216	0.195557458	470.8987988	-35.03719465	1446.11777	-747.1256338	3133.026592	35.03719465	747.1256338
2885	3_task4S	404.916	a4	ASD	o3	late	s	p4	sheep	14.4	216	0.058	519.3809736	13.44498015	2037.752352	-155.4910518	3247.599153	13.44498015	155.4910518
2886	3_task4S	417.8317001	a4	ASD	o3	late	s	p4	sheep	14.4	216	0.147222916	600.9257126	94.98971915	2654.540611	461.2972073	2791.955054	94.98971915	461.2972073
2887	3_task4S	420.8287784	a4	ASD	o3	late	s	p4	sheep	14.4	216	0.118241866	588.202545	82.26655155	2217.853148	24.60974425	3126.493576	82.26655155	24.60974425
2888	3_task4S	423.6753528	a4	ASD	o3	late	s	p4	sheep	14.4	216	0.072705526	488.3123422	-17.62365125	2417.290477	224.0470733	3461.90658	17.62365125	224.0470733
2889	3_task4S	432.6323391	a4	ASD	o3	late	s	p4	sheep	14.4	216	0.125252684	552.6143184	46.67832495	2723.171272	529.9278683	3619.285373	46.67832495	529.9278683
2890	3_task4S	437.4726553	a4	ASD	o3	late	s	p4	sheep	14.4	216	0.096029421	615.8998811	109.9638877	2035.747666	-157.4957378	3046.682133	109.9638877	157.4957378
2891	3_task4S	440.4604811	a4	ASD	o3	late	s	p4	sheep	14.4	216	0.095372747	561.4756485	55.53965505	2403.587825	210.3444213	3426.962297	55.53965505	210.3444213
2892	3_task4S	461.5344195	a4	ASD	o3	late	s	p4	sheep	14.4	216	0.088671329	557.9329953	51.99700185	2748.212965	554.9695613	3021.309456	51.99700185	554.9695613
2893	3_task4S	463.1520419	a4	ASD	o3	late	s	p4	sheep	14.4	216	0.086451487	562.4057814	56.46978795	2554.793147	361.5497433	3560.485653	56.46978795	361.5497433
2894	3_task4S	465.1238561	a4	ASD	o3	late	s	p4	sheep	14.4	216	0.073712162	451.537844	-54.39814945	1998.640608	-194.6027958	3001.005949	54.39814945	194.6027958
2895	4_task3S	544.1070912	a4	ASD	o4	late	s	p3	sheep	14.4	216	0.108398815	529.8066596	23.87066615	2315.161948	121.9185443	3434.939326	23.87066615	121.9185443
2896	4_task3S	559.0362898	a4	ASD	o4	late	s	p3	sheep	14.4	216	0.090579604	544.8530971	38.91710365	2107.713622	-85.52978175	3313.304228	38.91710365	85.52978175
2897	4_task3S	560.973179	a4	ASD	o4	late	s	p3	sheep	14.4	216	0.060357944	521.4612234	15.52522995	1320.888516	-872.3548878	2624.030336	15.52522995	872.3548878
2898	4_task3S	561.7572878	a4	ASD	o4	late	s	p3	sheep	14.4	216	0.062188377	497.7360985	-8.19989495	1516.51066	-676.7327438	2662.108388	8.19989495	676.7327438
2899	4_task3S	562.884	a4	ASD	o4	late	s	p3	sheep	14.4	216	0.074	456.0752394	-49.86075405	1476.789797	-716.4536068	3416.474371	49.86075405	716.4536068
2900	4_task3S	578.9276851	a4	ASD	o4	late	s	p3	sheep	14.4	216	0.094450443	519.0110919	13.07509845	1613.973912	-579.2694918	2685.657861	13.07509845	579.2694918
2901	2_task1S	489.6251457	a5	ASD	o2	early	s	p1	sheep	14.4	216	0.171770983	518.8895948	12.95360135	2697.557661	504.3142573	3191.025888	12.95360135	504.3142573
2902	4_task3S	696.1957556	a5	ASD	o4	late	s	p3	sheep	14.4	216	0.284959231	426.6228498	-79.31314365	1447.278384	-745.9650198	3161.867184	79.31314365	745.9650198
2903	4_task3S	720.0578102	a5	ASD	o4	late	s	p3	sheep	14.4	216	0.110743043	710.3282853	204.3922919	2583.320517	390.0771133	3484.036755	204.3922919	390.0771133
2904	4_task3S	722.6900359	a5	ASD	o4	late	s	p3	sheep	14.4	216	0.077388441	645.0710321	139.1350387	2704.252285	511.0088813	2996.524609	139.1350387	511.0088813
2905	4_task3S	735.3670904	a5	ASD	o4	late	s	p3	sheep	14.4	216	0.099486615	678.6254402	172.6894468	2823.403989	630.1605853	3377.227989	172.6894468	630.1605853
2906	4_task3S	738.0831444	a5	ASD	o4	late	s	p3	sheep	14.4	216	0.110758896	678.9081153	172.9721219	2802.920539	609.6771353	3767.945547	172.9721219	609.6771353
2907	2_task1S	313.7828896	a6	ASD	o2	early	s	p1	sheep	14.4	216	0.132338345	415.2077256	-90.72826785	2606.62159	413.3781863	2920.203812	90.72826785	413.3781863
2908	2_task1S	328.4956499	a6	ASD	o2	early	s	p1	sheep	14.4	216	0.086782351	414.1206637	-91.81532975	1111.82175	-1081.421654	2810.366658	91.81532975	1081.421654
2909	2_task1S	337.865311	a6	ASD	o2	early	s	p1	sheep	14.4	216	0.155191619	454.2025294	-51.73346405	2817.027132	623.7837283	3459.179187	51.73346405	623.7837283
2910	2_task1S	344.238466	a6	ASD	o2	early	s	p1	sheep	14.4	216	0.106059014	433.3833598	-72.55263365	2667.674689	474.4312853	3520.745736	72.55263365	474.4312853
2911	2_task1S	368.9988909	a6	ASD	o2	early	s	p1	sheep	14.4	216	0.109113915	417.6896774	-88.24631605	1118.455323	-1074.788081	2934.755559	88.24631605	1074.788081
2912	2_task1S	371.5959043	a6	ASD	o2	early	s	p1	sheep	14.4	216	0.073392534	453.9607337	-51.97525975	2665.266706	472.0233023	3640.463502	51.97525975	472.0233023
2913	4_task4S	343.4183458	a6	ASD	o4	late	s	p4	sheep	14.4	216	0.131589793	462.9680294	-42.96796405	2908.647082	715.4036783	3221.588121	42.96796405	715.4036783
2914	4_task4S	346.082094	a6	ASD	o4	late	s	p4	sheep	14.4	216	0.153260518	379.0794724	-126.8565211	2910.887191	717.6437873	3361.89154	126.8565211	717.6437873
2915	4_task4S	347.9654629	a6	ASD	o4	late	s	p4	sheep	14.4	216	0.098861526	474.0280147	-31.90797875	2745.001117	551.7577133	3314.443631	31.90797875	551.7577133
2916	4_task4S	357.9232677	a6	ASD	o4	late	s	p4	sheep	14.4	216	0.103143113	437.0577021	-68.87829135	2568.683365	375.4399613	2812.639043	68.87829135	375.4399613
2917	4_task4S	359.5092889	a6	ASD	o4	late	s	p4	sheep	14.4	216	0.124403517	423.6686906	-82.26730285	2532.047581	338.8041773	3084.770052	82.26730285	338.8041773
2918	4_task4S	371.7319172	a6	ASD	o4	late	s	p4	sheep	14.4	216	0.075857762	445.7817618	-60.15423165	2812.845062	619.6016583	2838.952469	60.15423165	619.6016583
2919	4_task4S	380.9369133	a6	ASD	o4	late	s	p4	sheep	14.4	216	0.156673831	410.9253331	-95.01066035	3024.392822	831.1494183	3480.990943	95.01066035	831.1494183
2920	4_task4S	384.1809278	a6	ASD	o4	late	s	p4	sheep	14.4	216	0.102595495	429.6079835	-76.32800995	1388.788087	-804.4553168	3102.009349	76.32800995	804.4553168
2921	4_task4S	400.9598102	a6	ASD	o4	late	s	p4	sheep	14.4	216	0.115065888	430.3609134	-75.57508005	2776.282117	583.0387133	3321.938027	75.57508005	583.0387133
2922	4_task4S	402.3202162	a6	ASD	o4	late	s	p4	sheep	14.4	216	0.102280984	420.5595687	-85.37642475	2423.806448	230.5630443	3032.48752	85.37642475	230.5630443
2923	2_task3S	588.4257635	a7	ASD	o2	early	s	p3	sheep	14.4	216	0.178215044	383.0112073	-122.9247862	2340.416931	147.1735273	3393.589875	122.9247862	147.1735273
2924	2_task3S	632.223727	a7	ASD	o2	early	s	p3	sheep	14.4	216	0.153453998	437.2727307	-68.66326275	962.8706849	-1230.372719	3115.493551	68.66326275	1230.372719
2925	2_task3S	635.8475994	a7	ASD	o2	early	s	p3	sheep	14.4	216	0.159077611	543.8565969	37.92060345	2957.108153	763.8647493	3729.72514	37.92060345	763.8647493
2926	2_task3S	650.7903833	a7	ASD	o2	early	s	p3	sheep	14.4	216	0.121397552	393.1820016	-112.7539919	1913.299473	-279.9439308	3126.3148	112.7539919	279.9439308
2927	2_task3S	656.407983	a7	ASD	o2	early	s	p3	sheep	14.4	216	0.117085042	417.367543	-88.56845045	2621.784504	428.5411003	3221.519058	88.56845045	428.5411003
2928	2_task3S	670.6335697	a7	ASD	o2	early	s	p3	sheep	14.4	216	0.169264517	446.5443287	-59.39166475	2812.010421	618.7670173	3709.15465	59.39166475	618.7670173
2929	2_task3S	672.9974274	a7	ASD	o2	early	s	p3	sheep	14.4	216	0.144854877	425.2451354	-80.69085805	1767.659046	-425.5843578	2812.087629	80.69085805	425.5843578
2930	4_task1S	264.5492142	a7	ASD	o4	late	s	p1	sheep	14.4	216	0.09661143	523.1344816	17.19848815	2515.831122	322.5877183	2775.077262	17.19848815	322.5877183
2931	4_task1S	284.019848	a7	ASD	o4	late	s	p1	sheep	14.4	216	0.163422309	393.1962122	-112.7397813	1631.722731	-561.5206728	3032.202134	112.7397813	561.5206728
2932	4_task1S	299.9583342	a7	ASD	o4	late	s	p1	sheep	14.4	216	0.191033295	391.9045329	-114.0314606	1587.866719	-605.3766848	3153.376857	114.0314606	605.3766848
2933	2_task1S	388.4092634	a8	ASD	o2	early	s	p1	sheep	14.4	216	0.167730503	441.8633854	-64.07260805	1780.141828	-413.1015758	2998.916131	64.07260805	413.1015758
2934	2_task1S	391.1831903	a8	ASD	o2	early	s	p1	sheep	14.4	216	0.183799676	435.8618103	-70.07418315	2310.950621	117.7072173	2850.379173	70.07418315	117.7072173
2935	2_task1S	392.9755843	a8	ASD	o2	early	s	p1	sheep	14.4	216	0.13615385	518.0255837	12.08959025	2461.469031	268.2256273	2931.696506	12.08959025	268.2256273
2936	2_task1S	408.6249693	a8	ASD	o2	early	s	p1	sheep	14.4	216	0.117261791	418.6450623	-87.29093115	2427.130936	233.8875323	3005.388766	87.29093115	233.8875323
2937	2_task1S	411.1458626	a8	ASD	o2	early	s	p1	sheep	14.4	216	0.109107799	569.4459399	63.50994645	2083.549558	-109.6938458	3121.303423	63.50994645	109.6938458
2938	2_task1S	423.4147077	a8	ASD	o2	early	s	p1	sheep	14.4	216	0.183805648	521.0083968	15.07240335	2481.381575	288.1381713	2990.084591	15.07240335	288.1381713
2939	2_task1S	426.175191	a8	ASD	o2	early	s	p1	sheep	14.4	216	0.162538389	584.8772532	78.94125975	2559.497221	366.2538173	2828.992024	78.94125975	366.2538173
2940	4_task4S	427.258568	a8	ASD	o4	late	s	p4	sheep	14.4	216	0.216084603	562.2942404	56.35824695	2360.035428	166.7920243	3181.503794	56.35824695	166.7920243
2941	4_task4S	430.7175187	a8	ASD	o4	late	s	p4	sheep	14.4	216	0.231382887	603.4547645	97.51877105	1830.16227	-363.0811338	2826.607777	97.51877105	363.0811338
2942	4_task4S	451.4186323	a8	ASD	o4	late	s	p4	sheep	14.4	216	0.197263831	666.9185922	160.9825988	2021.152907	-172.0904968	2757.056929	160.9825988	172.0904968
2943	4_task4S	463.896182	a8	ASD	o4	late	s	p4	sheep	14.4	216	0.245280998	430.341473	-75.59452045	2929.360837	736.1174333	3534.124972	75.59452045	736.1174333
2944	4_task4S	475.5677334	a8	ASD	o4	late	s	p4	sheep	14.4	216	0.158118285	595.6654012	89.72940775	2515.679127	322.4357233	3149.844944	89.72940775	322.4357233
2945	4_task4S	483.4051817	a8	ASD	o4	late	s	p4	sheep	14.4	216	0.23588248	603.7576276	97.82163415	2034.58065	-158.6627538	3052.432982	97.82163415	158.6627538
2946	1_task2S	280.5754781	a9	ASD	o1	early	s	p2	sheep	14.4	216	0.134621159	524.3224081	18.38641465	2261.594217	68.35081325	3186.929754	18.38641465	68.35081325
2947	1_task2S	309.26324	a9	ASD	o1	early	s	p2	sheep	14.4	216	0.18530185	480.7630125	-25.17298095	2384.988942	191.7455383	2780.670207	25.17298095	191.7455383
2948	1_task2S	322.7363771	a9	ASD	o1	early	s	p2	sheep	14.4	216	0.166975418	435.8966152	-70.03937825	1025.364377	-1167.879027	2385.817078	70.03937825	1167.879027
2949	1_task2S	389.2432484	a9	ASD	o1	early	s	p2	sheep	14.4	216	0.129371276	581.69619	75.76019655	2464.625766	271.3823623	3045.972107	75.76019655	271.3823623
2950	1_task2S	391.8276662	a9	ASD	o1	early	s	p2	sheep	14.4	216	0.155857611	565.6982475	59.76225405	2301.502854	108.2594503	3239.310504	59.76225405	108.2594503
2951	4_task1S	240.2461311	a9	ASD	o4	late	s	p1	sheep	14.4	216	0.084358019	489.4048772	-16.53111625	2499.432529	306.1891253	3073.428605	16.53111625	306.1891253
2952	4_task1S	256.3089246	a9	ASD	o4	late	s	p1	sheep	14.4	216	0.080762934	361.1417858	-144.7942077	2595.98257	402.7391663	3049.371877	144.7942077	402.7391663
2953	4_task1S	283.3148075	a9	ASD	o4	late	s	p1	sheep	14.4	216	0.111734198	530.8622652	24.92627175	2414.800415	221.5570113	2961.753079	24.92627175	221.5570113
2954	4_task1S	284.0134802	a9	ASD	o4	late	s	p1	sheep	14.4	216	0.098046222	505.051755	-0.88423845	2586.009695	392.7662913	2980.641524	0.88423845	392.7662913
3082	task3S	615.9695754	a10	ASD	o3	late	s	p3	sheep	14.4	216	0.191527122	500.8296581	-5.10633535	2961.427324	768.1839203	3323.176875	5.10633535	768.1839203
3083	task3S	621.2604527	a10	ASD	o3	late	s	p3	sheep	14.4	216	0.118414239	455.3615025	-50.57449095	2971.020876	777.7774723	3519.971258	50.57449095	777.7774723
3084	task3S	636.4273186	a10	ASD	o3	late	s	p3	sheep	14.4	216	0.144844724	481.9343654	-24.00162805	2927.243308	733.9999043	3411.34646	24.00162805	733.9999043
3085	task3S	641.0127074	a10	ASD	o3	late	s	p3	sheep	14.4	216	0.114151696	532.6731487	26.73715525	2896.522402	703.2789983	3347.737422	26.73715525	703.2789983
3086	task3S	657.2093705	a10	ASD	o3	late	s	p3	sheep	14.4	216	0.105261236	451.0084173	-54.92757615	3051.205838	857.9624343	3551.39664	54.92757615	857.9624343
3087	task3S	669.2099745	a10	ASD	o3	late	s	p3	sheep	14.4	216	0.174095553	519.9661778	14.03018435	2973.878989	780.6355853	3395.307821	14.03018435	780.6355853
3088	task3S	670.613928	a10	ASD	o3	late	s	p3	sheep	14.4	216	0.123052975	488.5601973	-17.37579615	2933.07904	739.8356363	3574.357672	17.37579615	739.8356363
3089	task3S	673.0030382	a10	ASD	o3	late	s	p3	sheep	14.4	216	0.104786948	515.1613822	9.22538875	2897.291168	704.0477643	3376.595615	9.22538875	704.0477643
3090	task2S	189.4383516	a10	ASD	o4	late	s	p2	sheep	14.4	216	0.167921271	531.9406739	26.00468045	3052.030576	858.7871723	3302.36538	26.00468045	858.7871723
3091	task2S	193.240813	a10	ASD	o4	late	s	p2	sheep	14.4	216	0.193788592	466.6132639	-39.32272955	816.9876934	-1376.25571	3118.497878	39.32272955	1376.25571
3092	task2S	232.3968476	a10	ASD	o4	late	s	p2	sheep	14.4	216	0.191517164	553.3057663	47.36977285	2905.816752	712.5733483	3000.785858	47.36977285	712.5733483
3093	task2S	234.5621616	a10	ASD	o4	late	s	p2	sheep	14.4	216	0.097634421	402.9476469	-102.9883466	1725.486763	-467.7566408	3040.138905	102.9883466	467.7566408
3094	task2S	253.929646	a10	ASD	o4	late	s	p2	sheep	14.4	216	0.142345533	371.3922913	-134.5437022	924.8067859	-1268.436618	3260.799766	134.5437022	1268.436618
3095	task2S	256.0619785	a10	ASD	o4	late	s	p2	sheep	14.4	216	0.108787001	369.0704129	-136.8655806	2927.218957	733.9755533	3300.459457	136.8655806	733.9755533
3096	2_task2S	64.12678845	a1	ASD	o2	early	s	p2	bush	149.7	219	0.15598931	635.4937116	220.6878724	1284.807299	104.9561204	2817.696442	220.6878724	104.9561204
3097	2_task2S	67.81071209	a1	ASD	o2	early	s	p2	bush	149.7	219	0.139179273	707.047046	292.2412068	1308.043463	128.1922844	2983.625526	292.2412068	128.1922844
3098	2_task2S	91.75878614	a1	ASD	o2	early	s	p2	bush	149.7	219	0.132872361	632.5990788	217.7932396	1303.584841	123.7336624	3007.91846	217.7932396	123.7336624
3099	2_task2S	108.1132378	a1	ASD	o2	early	s	p2	bush	149.7	219	0.136146371	619.1336324	204.3277932	1252.890127	73.03894837	3103.955906	204.3277932	73.03894837
3100	2_task2S	122.5945384	a1	ASD	o2	early	s	p2	bush	149.7	219	0.121142473	665.778699	250.9728598	1256.913148	77.06196938	2997.773127	250.9728598	77.06196938
3101	2_task2S	133.6628212	a1	ASD	o2	early	s	p2	bush	149.7	219	0.129780354	700.908675	286.1028358	1090.998782	-88.85239663	2869.005695	286.1028358	88.85239663
3102	2_task2S	158.0565516	a1	ASD	o2	early	s	p2	bush	149.7	219	0.215011152	576.4724027	161.6665635	1286.711654	106.8604754	2975.401796	161.6665635	106.8604754
3103	2_task2S	171.9060626	a1	ASD	o2	early	s	p2	bush	149.7	219	0.118838903	645.0954259	230.2895867	1335.306426	155.4552474	2933.876684	230.2895867	155.4552474
3104	2_task2S	181.1122837	a1	ASD	o2	early	s	p2	bush	149.7	219	0.109092401	576.7593865	161.9535473	1347.557989	167.7068104	2837.045723	161.9535473	167.7068104
3105	4_task1S	717.9638085	a1	ASD	o4	late	s	p1	bush	149.7	219	0.182037675	654.9985883	240.1927491	1209.273103	29.42192437	3118.059904	240.1927491	29.42192437
3106	4_task1S	729.0101312	a1	ASD	o4	late	s	p1	bush	149.7	219	0.183651667	726.4225987	311.6167595	1334.193832	154.3426534	2600.546233	311.6167595	154.3426534
3107	4_task1S	735.8325275	a1	ASD	o4	late	s	p1	bush	149.7	219	0.201877134	651.5678797	236.7620405	1287.737874	107.8866954	2939.13997	236.7620405	107.8866954
3108	4_task1S	744.3848399	a1	ASD	o4	late	s	p1	bush	149.7	219	0.260217643	766.2332526	351.4274134	1283.538295	103.6871164	2840.087574	351.4274134	103.6871164
3109	4_task1S	752.7343157	a1	ASD	o4	late	s	p1	bush	149.7	219	0.21383529	803.7893889	388.9835497	1315.462697	135.6115184	2739.866671	388.9835497	135.6115184
3110	3_task3S	158.5709134	a11	ASD	o3	late	s	p3	bush	149.7	219	0.132545106	551.5793396	136.7735004	1564.540121	384.6889424	3133.735642	136.7735004	384.6889424
3111	3_task3S	181.4913016	a11	ASD	o3	late	s	p3	bush	149.7	219	0.141740427	455.0443392	40.23850004	1273.042624	93.19144537	3434.285303	40.23850004	93.19144537
3112	4_task2S	77.38820163	a11	ASD	o4	late	s	p2	bush	149.7	219	0.161460977	532.3202583	117.5144191	1120.281257	-59.56992163	3574.598858	117.5144191	59.56992163
3113	4_task2S	118.1202034	a11	ASD	o4	late	s	p2	bush	149.7	219	0.187792656	575.1691544	160.3633152	1173.093189	-6.757989625	2636.355933	160.3633152	6.757989625
3114	4_task2S	130.8097505	a11	ASD	o4	late	s	p2	bush	149.7	219	0.217688203	518.9883398	104.1825006	1160.337493	-19.51368563	2581.582418	104.1825006	19.51368563
3115	4_task2S	167.0580957	a11	ASD	o4	late	s	p2	bush	149.7	219	0.141642933	421.0466744	6.240835237	956.2679365	-223.5832421	2469.340985	6.240835237	223.5832421
3116	4_task2S	184.8376231	a11	ASD	o4	late	s	p2	bush	149.7	219	0.131189388	503.6278774	88.82203824	1123.228019	-56.62315963	3100.935605	88.82203824	56.62315963
3117	4_task1S	955.5007929	a12	ASD	o4	late	s	p1	bush	149.7	219	0.153761532	569.4887573	154.6829181	853.2743874	-326.5767912	2730.908503	154.6829181	326.5767912
3118	4_task1S	1007.466226	a12	ASD	o4	late	s	p1	bush	149.7	219	0.173547562	436.5975246	21.79168544	1534.070765	354.2195864	3076.483632	21.79168544	354.2195864
3119	3_task4S	643.0695778	a13	ASD	o3	late	s	p4	bush	149.7	219	0.148250113	728.1165725	313.3107333	1079.200788	-100.6503906	2930.681335	313.3107333	100.6503906
3120	3_task4S	687.7323844	a13	ASD	o3	late	s	p4	bush	149.7	219	0.082525411	721.9983067	307.1924675	1298.616595	118.7654164	2184.884864	307.1924675	118.7654164
3121	4_task3S	274.4217156	a13	ASD	o4	late	s	p3	bush	149.7	219	0.108072863	991.8505404	577.0447012	1397.67194	217.8207614	3103.952858	577.0447012	217.8207614
3122	4_task3S	290.9009932	a13	ASD	o4	late	s	p3	bush	149.7	219	0.0732007	1066.336319	651.5304798	1455.302068	275.4508894	2847.127159	651.5304798	275.4508894
3123	4_task3S	299.2589204	a13	ASD	o4	late	s	p3	bush	149.7	219	0.098256347	890.9154296	476.1095904	1361.689127	181.8379484	3236.207791	476.1095904	181.8379484
3124	4_task3S	339.967603	a13	ASD	o4	late	s	p3	bush	149.7	219	0.098793952	565.5348977	150.7290585	1265.516486	85.66530737	2977.284993	150.7290585	85.66530737
3125	2_task4S	340.6535764	a14	ASD	o2	early	s	p4	bush	149.7	219	0.11195057	419.1129549	4.307115738	1455.643921	275.7927424	2838.839115	4.307115738	275.7927424
3126	2_task4S	362.5115589	a14	ASD	o2	early	s	p4	bush	149.7	219	0.12169376	400.4751748	-14.33066436	1285.069909	105.2187304	2815.540645	14.33066436	105.2187304
3127	4_task2S	61.20056551	a14	ASD	o4	late	s	p2	bush	149.7	219	0.161454055	453.4098966	38.60405744	1186.182068	6.330889375	3071.991418	38.60405744	6.330889375
3128	4_task2S	74.72758533	a14	ASD	o4	late	s	p2	bush	149.7	219	0.140606684	431.4226661	16.61682694	1315.449816	135.5986374	2933.448305	16.61682694	135.5986374
3129	4_task2S	91.85792118	a14	ASD	o4	late	s	p2	bush	149.7	219	0.130378559	436.7718817	21.96604254	1440.049536	260.1983574	3011.695424	21.96604254	260.1983574
3130	4_task2S	107.8699318	a14	ASD	o4	late	s	p2	bush	149.7	219	0.112086936	426.6115617	11.80572254	1474.460816	294.6096374	3252.252977	11.80572254	294.6096374
3131	4_task2S	128.9937228	a14	ASD	o4	late	s	p2	bush	149.7	219	0.147812019	445.5772953	30.77145614	1281.721382	101.8702034	2658.175805	30.77145614	101.8702034
3132	4_task2S	144.1895818	a14	ASD	o4	late	s	p2	bush	149.7	219	0.139910368	464.7692786	49.96343944	1527.921029	348.0698504	2805.32972	49.96343944	348.0698504
3133	2_task4S	433.1795208	a2	ASD	o2	early	s	p4	bush	149.7	219	0.056186214	765.7856408	350.9798016	1478.92193	299.0707514	2365.891712	350.9798016	299.0707514
3134	2_task4S	466.474336	a2	ASD	o2	early	s	p4	bush	149.7	219	0.076006293	775.6104804	360.8046412	1482.358876	302.5076974	2266.298329	360.8046412	302.5076974
3135	2_task4S	475.8418517	a2	ASD	o2	early	s	p4	bush	149.7	219	0.063289356	872.9725741	458.1667349	1476.200074	296.3488954	2319.350311	458.1667349	296.3488954
3136	2_task4S	485.0389243	a2	ASD	o2	early	s	p4	bush	149.7	219	0.125988693	851.4870599	436.6812207	1577.503723	397.6525444	2377.57659	436.6812207	397.6525444
3137	2_task4S	499.3986033	a2	ASD	o2	early	s	p4	bush	149.7	219	0.088077341	755.1316809	340.3258417	1526.345326	346.4941474	2162.2752	340.3258417	346.4941474
3138	4_task2S	183.8906865	a2	ASD	o4	late	s	p2	bush	149.7	219	0.086488684	800.4689013	385.6630621	1448.75917	268.9079914	2129.067846	385.6630621	268.9079914
3139	4_task2S	184.5473937	a2	ASD	o4	late	s	p2	bush	149.7	219	0.061619981	685.3863714	270.5805322	1532.53046	352.6792814	2555.782882	270.5805322	352.6792814
3140	4_task2S	186.1347444	a2	ASD	o4	late	s	p2	bush	149.7	219	0.082256695	750.3339906	335.5281514	1598.691027	418.8398484	2685.354865	335.5281514	418.8398484
3141	4_task2S	201.7378541	a2	ASD	o4	late	s	p2	bush	149.7	219	0.105609075	822.6060159	407.8001767	1295.946305	116.0951264	2802.477805	407.8001767	116.0951264
3142	4_task2S	215.5545413	a2	ASD	o4	late	s	p2	bush	149.7	219	0.081034273	822.505284	407.6994448	1346.544916	166.6937374	2852.751391	407.6994448	166.6937374
3143	4_task2S	227.0155363	a2	ASD	o4	late	s	p2	bush	149.7	219	0.107984376	772.7426943	357.9368551	1528.327676	348.4764974	2798.498969	357.9368551	348.4764974
3144	4_task2S	241.1486034	a2	ASD	o4	late	s	p2	bush	149.7	219	0.139179862	726.4250139	311.6191747	1617.422099	437.5709204	2616.367314	311.6191747	437.5709204
3145	4_task2S	255.6545048	a2	ASD	o4	late	s	p2	bush	149.7	219	0.106941049	881.6898333	466.8839941	1530.945758	351.0945794	2457.781198	466.8839941	351.0945794
3146	4_task2S	264.7636772	a2	ASD	o4	late	s	p2	bush	149.7	219	0.155629656	931.2979736	516.4921344	1447.054248	267.2030694	2851.491819	516.4921344	267.2030694
3147	4_task2S	273.3498369	a2	ASD	o4	late	s	p2	bush	149.7	219	0.105734167	930.6296289	515.8237897	1498.171076	318.3198974	3093.776847	515.8237897	318.3198974
3148	4_task2S	282.2146297	a2	ASD	o4	late	s	p2	bush	149.7	219	0.11261256	696.7522944	281.9464552	1481.208205	301.3570264	2367.226407	281.9464552	301.3570264
3149	4_task2S	299.1774164	a2	ASD	o4	late	s	p2	bush	149.7	219	0.114350713	793.315934	378.5100948	1423.252522	243.4013434	2599.32844	378.5100948	243.4013434
3150	4_task2S	303.8205228	a2	ASD	o4	late	s	p2	bush	149.7	219	0.114463764	781.7460223	366.9401831	1283.433459	103.5822804	2344.253852	366.9401831	103.5822804
3151	4_task2S	319.6321554	a2	ASD	o4	late	s	p2	bush	149.7	219	0.128962507	867.3936843	452.5878451	1487.166579	307.3154004	2399.531541	452.5878451	307.3154004
3152	4_task2S	324.4335461	a2	ASD	o4	late	s	p2	bush	149.7	219	0.116837827	754.3263045	339.5204653	1541.558342	361.7071634	2221.892551	339.5204653	361.7071634
3153	1_task2S	151.4041303	a3	ASD	o1	early	s	p2	bush	149.7	219	0.180574726	471.9468048	57.14096564	1536.940495	357.0893164	3106.413453	57.14096564	357.0893164
3154	1_task2S	166.1196777	a3	ASD	o1	early	s	p2	bush	149.7	219	0.253736198	528.1899369	113.3840977	1827.307169	647.4559904	3293.037872	113.3840977	647.4559904
3155	1_task2S	206.5973964	a3	ASD	o1	early	s	p2	bush	149.7	219	0.387141297	512.2141838	97.40834464	1518.853003	339.0018244	3336.627605	97.40834464	339.0018244
3156	2_task3S	221.0106595	a3	ASD	o2	early	s	p3	bush	149.7	219	0.196673989	459.6273316	44.82149244	2029.080847	849.2296684	3176.41388	44.82149244	849.2296684
3157	2_task3S	227.8013278	a3	ASD	o2	early	s	p3	bush	149.7	219	0.385950682	504.841178	90.03533884	1667.478881	487.6277024	2232.296061	90.03533884	487.6277024
3158	2_task3S	242.6358616	a3	ASD	o2	early	s	p3	bush	149.7	219	0.284027783	476.9500083	62.14416914	1400.35414	220.5029614	3364.365356	62.14416914	220.5029614
3159	2_task3S	256.7465859	a3	ASD	o2	early	s	p3	bush	149.7	219	0.17406971	566.3462579	151.5404187	1917.363833	737.5126544	2797.572151	151.5404187	737.5126544
3160	2_task3S	275.3619904	a3	ASD	o2	early	s	p3	bush	149.7	219	0.273094075	564.7438888	149.9380496	1586.878548	407.0273694	3470.686681	149.9380496	407.0273694
3161	3_task4S	505.7442137	a4	ASD	o3	late	s	p4	bush	149.7	219	0.148636579	643.2133961	228.4075569	1936.064026	756.2128474	2851.427039	228.4075569	756.2128474
3162	3_task4S	523.584	a4	ASD	o3	late	s	p4	bush	149.7	219	0.146	609.0105279	194.2046887	1502.325883	322.4747044	2795.553944	194.2046887	322.4747044
3163	3_task4S	566.3013031	a4	ASD	o3	late	s	p4	bush	149.7	219	0.131371264	487.5058221	72.69998294	1714.496686	534.6455074	3171.987081	72.69998294	534.6455074
3164	4_task3S	227.5597305	a4	ASD	o4	late	s	p3	bush	149.7	219	0.121217856	503.8468245	89.04098534	1742.784646	562.9334674	2214.575276	89.04098534	562.9334674
3165	4_task3S	228.5910318	a4	ASD	o4	late	s	p3	bush	149.7	219	0.102208344	580.652142	165.8463028	1847.372448	667.5212694	2902.350123	165.8463028	667.5212694
3166	4_task3S	251.251299	a4	ASD	o4	late	s	p3	bush	149.7	219	0.09402446	483.3466284	68.54078924	1460.630353	280.7791744	2961.469813	68.54078924	280.7791744
3167	4_task3S	262.0181986	a4	ASD	o4	late	s	p3	bush	149.7	219	0.103400586	514.2102058	99.40436664	1685.462404	505.6112254	3017.397725	99.40436664	505.6112254
3168	2_task1S	905.5117596	a5	ASD	o2	early	s	p1	bush	149.7	219	0.153474898	520.8481626	106.0423234	1287.695698	107.8445194	2073.420366	106.0423234	107.8445194
3169	4_task3S	293.6400335	a5	ASD	o4	late	s	p3	bush	149.7	219	0.156628746	585.4349441	170.6291049	1364.928159	185.0769804	2883.820871	170.6291049	185.0769804
3170	2_task1S	503.4243709	a6	ASD	o2	early	s	p1	bush	149.7	219	0.147573412	426.6404527	11.83461354	1453.354664	273.5034854	2770.883391	11.83461354	273.5034854
3171	2_task1S	511.8096823	a6	ASD	o2	early	s	p1	bush	149.7	219	0.155078056	445.6597534	30.85391424	1358.834045	178.9828664	2632.184205	30.85391424	178.9828664
3172	2_task1S	520.5014804	a6	ASD	o2	early	s	p1	bush	149.7	219	0.167921201	459.5710186	44.76517944	1203.695463	23.84428437	2707.455661	44.76517944	23.84428437
3173	2_task1S	544.9643375	a6	ASD	o2	early	s	p1	bush	149.7	219	0.159332853	388.9643374	-25.84150176	1404.844049	224.9928704	2794.240733	25.84150176	224.9928704
3174	2_task1S	557.3698711	a6	ASD	o2	early	s	p1	bush	149.7	219	0.124326365	433.6889166	18.88307744	1766.847896	586.9967174	2724.108304	18.88307744	586.9967174
3175	2_task1S	585.8046718	a6	ASD	o2	early	s	p1	bush	149.7	219	0.187768494	389.5179034	-25.28793576	1435.319443	255.4682644	2591.295686	25.28793576	255.4682644
3176	4_task4S	426.4240314	a6	ASD	o4	late	s	p4	bush	149.7	219	0.138731784	444.6026548	29.79681564	1250.037298	70.18611937	2031.715184	29.79681564	70.18611937
3177	4_task4S	430.2657426	a6	ASD	o4	late	s	p4	bush	149.7	219	0.138379171	405.5204836	-9.285355563	1212.323031	32.47185237	2346.843936	9.285355563	32.47185237
3178	4_task4S	438.521575	a6	ASD	o4	late	s	p4	bush	149.7	219	0.156794957	447.091117	32.28527784	1259.719686	79.86850737	2800.936034	32.28527784	79.86850737
3179	4_task4S	441.4296453	a6	ASD	o4	late	s	p4	bush	149.7	219	0.124215581	397.9691343	-16.83670486	1344.168673	164.3174944	2062.789827	16.83670486	164.3174944
3180	4_task4S	472.0558011	a6	ASD	o4	late	s	p4	bush	149.7	219	0.202492716	427.6420667	12.83622754	1598.820648	418.9694694	2327.892661	12.83622754	418.9694694
3181	4_task4S	492.360939	a6	ASD	o4	late	s	p4	bush	149.7	219	0.150713784	416.3369684	1.531129238	1454.583235	274.7320564	2602.549987	1.531129238	274.7320564
3182	2_task3S	249.5458152	a7	ASD	o2	early	s	p3	bush	149.7	219	0.166369532	471.7989487	56.99310954	1580.5706	400.7194214	2815.107261	56.99310954	400.7194214
3183	2_task3S	261.2255396	a7	ASD	o2	early	s	p3	bush	149.7	219	0.111993651	500.8785398	86.07270064	1400.39296	220.5417814	3237.943065	86.07270064	220.5417814
3184	2_task3S	290.285298	a7	ASD	o2	early	s	p3	bush	149.7	219	0.15021669	511.5298571	96.72401794	1433.756406	253.9052274	2864.10833	96.72401794	253.9052274
3185	4_task1S	483.2779217	a7	ASD	o4	late	s	p1	bush	149.7	219	0.153070615	534.9644075	120.1585683	1768.016098	588.1649194	2875.499929	120.1585683	588.1649194
3186	4_task1S	492.6898991	a7	ASD	o4	late	s	p1	bush	149.7	219	0.158890901	489.1257969	74.31995774	1541.651539	361.8003604	3214.707618	74.31995774	361.8003604
3187	4_task1S	516.0642604	a7	ASD	o4	late	s	p1	bush	149.7	219	0.208168395	619.6263711	204.8205319	1522.581793	342.7306144	3028.102138	204.8205319	342.7306144
3188	4_task1S	518.4172327	a7	ASD	o4	late	s	p1	bush	149.7	219	0.191534595	473.9011735	59.09533434	1998.224737	818.3735584	2951.771354	59.09533434	818.3735584
3189	2_task1S	577.6374921	a8	ASD	o2	early	s	p1	bush	149.7	219	0.11197533	634.798876	219.9930368	1427.365132	247.5139534	2484.025188	219.9930368	247.5139534
3190	2_task1S	603.6613521	a8	ASD	o2	early	s	p1	bush	149.7	219	0.206525804	643.6664551	228.8606159	1023.79099	-156.0601886	3158.989472	228.8606159	156.0601886
3191	2_task1S	632.1513449	a8	ASD	o2	early	s	p1	bush	149.7	219	0.2819051	655.0379431	240.2321039	1347.347674	167.4964954	2831.554137	240.2321039	167.4964954
3192	2_task1S	636.1109501	a8	ASD	o2	early	s	p1	bush	149.7	219	0.210008624	576.1379869	161.3321477	1042.207164	-137.6440146	3176.46143	161.3321477	137.6440146
3193	4_task4S	515.7840926	a8	ASD	o4	late	s	p4	bush	149.7	219	0.228378071	427.3371984	12.53135924	771.9121047	-407.9390739	3419.848986	12.53135924	407.9390739
3194	4_task4S	553.8587353	a8	ASD	o4	late	s	p4	bush	149.7	219	0.249249065	458.1636643	43.35782514	919.4878423	-260.3633363	3391.440478	43.35782514	260.3633363
3195	1_task2S	96.05872019	a9	ASD	o1	early	s	p2	bush	149.7	219	0.194700822	932.1827791	517.3769399	1018.94779	-160.9033886	1590.695351	517.3769399	160.9033886
3196	1_task2S	129.2236471	a9	ASD	o1	early	s	p2	bush	149.7	219	0.171326842	986.0729497	571.2671105	1514.45563	334.6044514	3326.260756	571.2671105	334.6044514
3197	1_task2S	231.6722518	a9	ASD	o1	early	s	p2	bush	149.7	219	0.220277505	882.9978738	468.1920346	1466.116989	286.2658104	3383.274038	468.1920346	286.2658104
3198	1_task2S	233.0865307	a9	ASD	o1	early	s	p2	bush	149.7	219	0.110706639	786.6930417	371.8872025	1605.086215	425.2350364	3337.910634	371.8872025	425.2350364
3199	4_task1S	459.8869828	a9	ASD	o4	late	s	p1	bush	149.7	219	0.154497744	938.8206758	524.0148366	1438.581258	258.7300794	3224.392869	524.0148366	258.7300794
3200	4_task1S	481.3510022	a9	ASD	o4	late	s	p1	bush	149.7	219	0.142597278	902.0303062	487.224467	1425.178901	245.3277224	3025.681037	487.224467	245.3277224
3201	4_task1S	511.6693805	a9	ASD	o4	late	s	p1	bush	149.7	219	0.105093992	881.0645244	466.2586852	1540.56752	360.7163414	2982.81804	466.2586852	360.7163414
3282	task3S	195.368	a10	ASD	o3	late	s	p3	bush	149.7	219	0.306	509.9818621	95.17602294	813.4396385	-366.4115401	3153.606932	95.17602294	366.4115401
3283	task3S	221.3375361	a10	ASD	o3	late	s	p3	bush	149.7	219	0.096780007	818.2023629	403.3965237	1424.265053	244.4138744	2905.614478	403.3965237	244.4138744
3284	task3S	232.7442681	a10	ASD	o3	late	s	p3	bush	149.7	219	0.09695534	830.0635459	415.2577067	1451.572591	271.7214124	2944.084796	415.2577067	271.7214124
3285	task2S	78.65483012	a10	ASD	o4	late	s	p2	bush	149.7	219	0.143340036	522.6826799	107.8768407	966.0905709	-213.7606077	3075.068958	107.8768407	213.7606077
3286	task2S	104.0871983	a10	ASD	o4	late	s	p2	bush	149.7	219	0.173602077	579.8241831	165.0183439	960.4493627	-219.4018159	3381.058523	165.0183439	219.4018159
3287	task2S	142.7971	a10	ASD	o4	late	s	p2	bush	149.7	219	0.238890929	424.0796214	9.273782238	1025.724396	-154.1267826	2890.118885	9.273782238	154.1267826
3288	task2S	159.8662404	a10	ASD	o4	late	s	p2	bush	149.7	219	0.218217096	544.7066947	129.9008555	1185.685357	5.834178375	3311.242412	129.9008555	5.834178375
3289	1_task3F	969.622679	a1	ASD	o1	early	n	p3	sack	8.4	192	0.20500523	950.9438517	453.6531588	1802.29189	218.9688536	3061.489228	453.6531588	218.9688536
3290	1_task3F	995.3805298	a1	ASD	o1	early	n	p3	sack	8.4	192	0.214483706	914.2529208	416.9622279	1895.180927	311.8578906	3097.674486	416.9622279	311.8578906
3291	1_task3F	1002.982305	a1	ASD	o1	early	n	p3	sack	8.4	192	0.230230843	900.7961437	403.5054508	1763.865376	180.5423396	2713.125845	403.5054508	180.5423396
3292	1_task3F	1018.512972	a1	ASD	o1	early	n	p3	sack	8.4	192	0.19449918	941.1654722	443.8747793	1714.955431	131.6323946	2521.95967	443.8747793	131.6323946
3293	1_task3F	1031.066836	a1	ASD	o1	early	n	p3	sack	8.4	192	0.156512285	881.4008162	384.1101233	1925.81649	342.4934536	3330.306747	384.1101233	342.4934536
3294	3_task4F	303.5609976	a1	ASD	o3	late	n	p4	sack	8.4	192	0.141011165	920.8571956	423.5665027	1975.559477	392.2364406	2231.438167	423.5665027	392.2364406
3295	3_task4F	317.1365663	a1	ASD	o3	late	n	p4	sack	8.4	192	0.139422975	976.6573703	479.3666774	1736.968863	153.6458266	3134.491894	479.3666774	153.6458266
3296	3_task4F	330.467819	a1	ASD	o3	late	n	p4	sack	8.4	192	0.146530341	776.5291099	279.238417	1709.379472	126.0564356	3034.264274	279.238417	126.0564356
3297	3_task4F	382.3436182	a1	ASD	o3	late	n	p4	sack	8.4	192	0.164274676	983.494122	486.2034291	1641.445016	58.12197963	2522.968632	486.2034291	58.12197963
3298	3_task4F	394.4252908	a1	ASD	o3	late	n	p4	sack	8.4	192	0.192822665	753.4502801	256.1595872	1763.334679	180.0116426	2421.162352	256.1595872	180.0116426
3299	1_task4F	343.7703508	a11	ASD	o1	early	n	p4	sack	8.4	192	0.107884442	931.7142299	434.423537	1060.378193	-522.9448434	1884.452193	434.423537	522.9448434
3300	1_task4F	370.1998136	a11	ASD	o1	early	n	p4	sack	8.4	192	0.132949513	975.7365873	478.4458944	1871.106263	287.7832266	3284.485737	478.4458944	287.7832266
3301	1_task4F	386.7874615	a11	ASD	o1	early	n	p4	sack	8.4	192	0.129842642	764.0255049	266.734812	1134.553474	-448.7695624	2246.333033	266.734812	448.7695624
3302	2_task1F	252.7632584	a11	ASD	o2	early	n	p1	sack	8.4	192	0.141055447	958.1238542	460.8331613	2008.314025	424.9909886	3196.915882	460.8331613	424.9909886
3303	2_task1F	269.5401578	a11	ASD	o2	early	n	p1	sack	8.4	192	0.145623795	916.2070058	418.9163129	1626.00956	42.68652363	2140.924161	418.9163129	42.68652363
3304	1_task3F	833.5135489	a12	ASD	o1	early	n	p3	sack	8.4	192	0.192693126	702.1740174	204.8833245	2285.909408	702.5863716	3523.980974	204.8833245	702.5863716
3305	1_task3F	957.0279985	a12	ASD	o1	early	n	p3	sack	8.4	192	0.288385227	676.9358157	179.6451228	1950.305049	366.9820126	3163.056744	179.6451228	366.9820126
3306	3_task2F	658.9608968	a12	ASD	o3	late	n	p2	sack	8.4	192	0.210199151	716.1377273	218.8470344	2348.218123	764.8950866	2837.303596	218.8470344	764.8950866
3307	1_task1F	324.3029395	a13	ASD	o1	early	n	p1	sack	8.4	192	0.178986936	890.211961	392.9212681	2363.089582	779.7665456	3499.694228	392.9212681	779.7665456
3308	1_task1F	370.186766	a13	ASD	o1	early	n	p1	sack	8.4	192	0.128776021	827.1224523	329.8317594	1693.522814	110.1997776	2764.230647	329.8317594	110.1997776
3309	2_task2F	543.502713	a13	ASD	o2	early	n	p2	sack	8.4	192	0.167694738	815.9039558	318.6132629	1813.841974	230.5189376	2314.920062	318.6132629	230.5189376
3310	2_task2F	549.68875	a13	ASD	o2	early	n	p2	sack	8.4	192	0.199291246	660.323746	163.0330531	1832.208416	248.8853796	2164.320869	163.0330531	248.8853796
3311	2_task2F	681.9605702	a13	ASD	o2	early	n	p2	sack	8.4	192	0.128166873	883.0656655	385.7749726	1063.799258	-519.5237784	2056.494568	385.7749726	519.5237784
3312	1_task3F	343.872434	a14	ASD	o1	early	n	p3	sack	8.4	192	0.24719445	720.3591827	223.0684898	1431.259458	-152.0635784	2877.199144	223.0684898	152.0635784
3313	1_task3F	358.2329937	a14	ASD	o1	early	n	p3	sack	8.4	192	0.182494611	864.6210129	367.33032	1533.963594	-49.35944237	3283.029135	367.33032	49.35944237
3314	1_task3F	376.5958892	a14	ASD	o1	early	n	p3	sack	8.4	192	0.169062655	827.9157018	330.6250089	1534.569449	-48.75358737	2944.129433	330.6250089	48.75358737
3315	1_task3F	400.9698928	a14	ASD	o1	early	n	p3	sack	8.4	192	0.189124829	482.2003885	-15.09030438	1506.063326	-77.25971037	3252.386715	15.09030438	77.25971037
3316	1_task3F	452.2697951	a14	ASD	o1	early	n	p3	sack	8.4	192	0.15040983	397.3188683	-99.97182458	1681.502019	98.17898263	2765.618665	99.97182458	98.17898263
3317	1_task3F	467.6600581	a14	ASD	o1	early	n	p3	sack	8.4	192	0.190666045	751.8228422	254.5321493	1574.031582	-9.291454375	3490.911617	254.5321493	9.291454375
3318	3_task1F	114.7503414	a14	ASD	o3	late	n	p1	sack	8.4	192	0.123761394	859.5505246	362.2598317	1630.551529	47.22849263	2991.745827	362.2598317	47.22849263
3319	3_task1F	129.8330186	a14	ASD	o3	late	n	p1	sack	8.4	192	0.164784915	786.4956961	289.2050032	1671.860478	88.53744163	2965.33421	289.2050032	88.53744163
3320	1_task3F	409.0363939	a2	ASD	o1	early	n	p3	sack	8.4	192	0.192036694	1031.88454	534.5938471	1499.801838	-83.52119837	2541.75461	534.5938471	83.52119837
3321	1_task3F	428.3873807	a2	ASD	o1	early	n	p3	sack	8.4	192	0.151306036	1056.774527	559.4838341	1659.882152	76.55911563	2386.875423	559.4838341	76.55911563
3322	1_task3F	446.9944697	a2	ASD	o1	early	n	p3	sack	8.4	192	0.190445621	1019.432509	522.1418161	1626.103762	42.78072563	2591.412049	522.1418161	42.78072563
3323	1_task3F	461.7112028	a2	ASD	o1	early	n	p3	sack	8.4	192	0.178278737	967.3651571	470.0744642	1336.878102	-246.4449344	2197.270673	470.0744642	246.4449344
3324	3_task1F	118.5177633	a2	ASD	o3	late	n	p1	sack	8.4	192	0.196107377	1073.110345	575.8196521	1912.078148	328.7551116	2240.640888	575.8196521	328.7551116
3325	3_task1F	129.7226753	a2	ASD	o3	late	n	p1	sack	8.4	192	0.186443087	1115.352627	618.0619341	1636.681154	53.35811763	2597.570006	618.0619341	53.35811763
3326	3_task1F	151.3201959	a2	ASD	o3	late	n	p1	sack	8.4	192	0.184292185	936.3454409	439.054748	1747.938938	164.6159016	2301.507165	439.054748	164.6159016
3327	3_task1F	168.3816785	a2	ASD	o3	late	n	p1	sack	8.4	192	0.188853989	1069.11828	571.8275871	1946.94473	363.6216936	2444.730372	571.8275871	363.6216936
3328	3_task1F	212.6515835	a3	ASD	o3	late	n	p1	sack	8.4	192	0.329082734	972.0372261	474.7465332	2209.25322	625.9301836	2627.574771	474.7465332	625.9301836
3329	4_task4F	368.4090414	a3	ASD	o4	late	n	p4	sack	8.4	192	0.283715203	1002.733127	505.4424341	1267.922451	-315.4005854	2274.438236	505.4424341	315.4005854
3330	4_task4F	371.5078401	a3	ASD	o4	late	n	p4	sack	8.4	192	0.219493264	895.9702687	398.6795758	1214.74891	-368.5741264	2199.365519	398.6795758	368.5741264
3331	4_task4F	372.6595172	a3	ASD	o4	late	n	p4	sack	8.4	192	0.198482175	875.7122925	378.4215996	1195.342734	-387.9803024	2476.114295	378.4215996	387.9803024
3332	4_task4F	376.0205615	a3	ASD	o4	late	n	p4	sack	8.4	192	0.339969543	988.3922059	491.101513	1247.772883	-335.5501534	2333.561441	491.101513	335.5501534
3333	4_task4F	399.5973074	a3	ASD	o4	late	n	p4	sack	8.4	192	0.307151545	996.0075986	498.7169057	1972.489658	389.1666216	2516.383162	498.7169057	389.1666216
3334	1_task1F	237.238186	a4	ASD	o1	early	n	p1	sack	8.4	192	0.082551631	904.0885069	406.797814	2362.312397	778.9893606	3528.960457	406.797814	778.9893606
3335	1_task1F	255.3968533	a4	ASD	o1	early	n	p1	sack	8.4	192	0.147783603	933.1938447	435.9031518	1317.815883	-265.5071534	2282.566783	435.9031518	265.5071534
3336	1_task1F	274.7689906	a4	ASD	o1	early	n	p1	sack	8.4	192	0.074418317	936.6922499	439.401557	2275.448633	692.1255966	3026.321678	439.401557	692.1255966
3337	2_task2F	570.9144351	a4	ASD	o2	early	n	p2	sack	8.4	192	0.187627666	850.3159903	353.0252974	1062.688553	-520.6344834	2446.530158	353.0252974	520.6344834
3338	2_task2F	591.5864968	a4	ASD	o2	early	n	p2	sack	8.4	192	0.086993651	721.8441344	224.5534415	1519.571767	-63.75126938	2838.805041	224.5534415	63.75126938
3339	2_task2F	605.3736066	a4	ASD	o2	early	n	p2	sack	8.4	192	0.096580663	818.9793579	321.688665	1342.62236	-240.7006764	2233.032886	321.688665	240.7006764
3340	2_task2F	614.6396142	a4	ASD	o2	early	n	p2	sack	8.4	192	0.153907859	509.4368403	12.14614743	1052.779768	-530.5432684	2540.998136	12.14614743	530.5432684
3341	1_task4F	362.4772624	a5	ASD	o1	early	n	p4	sack	8.4	192	0.159603177	1006.793703	509.5030101	2275.737421	692.4143846	2484.084626	509.5030101	692.4143846
3342	3_task2F	636.1513641	a5	ASD	o3	late	n	p2	sack	8.4	192	0.139769703	1024.136864	526.8461711	1749.334334	166.0112976	2373.279542	526.8461711	166.0112976
3343	1_task2F	535.8941281	a6	ASD	o1	early	n	p2	sack	8.4	192	0.150486715	444.4495996	-52.84109328	1538.495701	-44.82733537	3023.832042	52.84109328	44.82733537
3344	1_task2F	538.8142268	a6	ASD	o1	early	n	p2	sack	8.4	192	0.094453646	832.3143293	335.0236364	1842.262271	258.9392346	2904.687044	335.0236364	258.9392346
3345	1_task2F	549.9985974	a6	ASD	o1	early	n	p2	sack	8.4	192	0.159787839	849.321422	352.0307291	2034.5876	451.2645636	2104.266681	352.0307291	451.2645636
3346	1_task2F	553.445308	a6	ASD	o1	early	n	p2	sack	8.4	192	0.215812256	1002.953933	505.6632401	2059.54648	476.2234436	2930.945934	505.6632401	476.2234436
3347	1_task2F	576.2963157	a6	ASD	o1	early	n	p2	sack	8.4	192	0.141419053	860.286053	362.9953601	2132.663413	549.3403766	2932.784316	362.9953601	549.3403766
3348	1_task2F	585.7267486	a6	ASD	o1	early	n	p2	sack	8.4	192	0.135491606	856.5495786	359.2588857	2089.509757	506.1867206	2285.139904	359.2588857	506.1867206
3349	1_task2F	628.092882	a6	ASD	o1	early	n	p2	sack	8.4	192	0.23055018	915.4962998	418.2056069	1602.362374	19.03933763	2088.739762	418.2056069	19.03933763
3350	3_task3F	362.7282115	a6	ASD	o3	late	n	p3	sack	8.4	192	0.164551361	905.5051608	408.2144679	1949.473051	366.1500146	2004.947064	408.2144679	366.1500146
3351	3_task3F	374.9777796	a6	ASD	o3	late	n	p3	sack	8.4	192	0.172695355	939.5287354	442.2380425	1617.439978	34.11694163	2817.645017	442.2380425	34.11694163
3352	3_task3F	382.7129398	a6	ASD	o3	late	n	p3	sack	8.4	192	0.137192636	825.9685806	328.6778877	2055.784882	472.4618456	2609.902905	328.6778877	472.4618456
3353	3_task3F	392.6519377	a6	ASD	o3	late	n	p3	sack	8.4	192	0.16826274	878.6846346	381.3939417	1747.016135	163.6930986	2867.317274	381.3939417	163.6930986
3354	3_task3F	406.3940876	a6	ASD	o3	late	n	p3	sack	8.4	192	0.127101242	946.8591785	449.5684856	1992.462027	409.1389906	2943.578323	449.5684856	409.1389906
3355	3_task3F	415.881983	a6	ASD	o3	late	n	p3	sack	8.4	192	0.179407475	927.971312	430.6806191	2076.466336	493.1432996	3222.933679	430.6806191	493.1432996
3356	3_task3F	418.5446582	a6	ASD	o3	late	n	p3	sack	8.4	192	0.165207256	853.701769	356.4110761	1880.46646	297.1434236	2807.353715	356.4110761	297.1434236
3357	3_task3F	433.2735426	a6	ASD	o3	late	n	p3	sack	8.4	192	0.106258576	824.3122377	327.0215448	2063.01734	479.6943036	3051.933417	327.0215448	479.6943036
3358	3_task3F	446.7094663	a6	ASD	o3	late	n	p3	sack	8.4	192	0.135067456	808.6448541	311.3541612	1996.280002	412.9569656	2940.050022	311.3541612	412.9569656
3359	1_task4F	408.7223111	a7	ASD	o1	early	n	p4	sack	8.4	192	0.206905232	1103.005794	605.7151011	2012.177976	428.8549396	2522.653165	605.7151011	428.8549396
3360	1_task4F	413.7794143	a7	ASD	o1	early	n	p4	sack	8.4	192	0.185075764	1002.673829	505.3831361	1690.87571	107.5526736	2650.881147	505.3831361	107.5526736
3361	1_task4F	458.6551485	a7	ASD	o1	early	n	p4	sack	8.4	192	0.161112963	1061.59626	564.3055671	2136.703564	553.3805276	2247.762288	564.3055671	553.3805276
3362	1_task4F	462.9961175	a7	ASD	o1	early	n	p4	sack	8.4	192	0.190841364	967.9585665	470.6678736	2220.115815	636.7927786	2288.892195	470.6678736	636.7927786
3363	1_task4F	480.6793558	a7	ASD	o1	early	n	p4	sack	8.4	192	0.126994007	876.6349832	379.3442903	1730.642321	147.3192846	2212.215533	379.3442903	147.3192846
3364	1_task4F	488.9818565	a7	ASD	o1	early	n	p4	sack	8.4	192	0.138591157	936.0901071	438.7994142	1719.62878	136.3057436	2316.608493	438.7994142	136.3057436
3365	3_task2F	582.4401734	a7	ASD	o3	late	n	p2	sack	8.4	192	0.177379188	740.9903071	243.6996142	1822.352307	239.0292706	2260.134166	243.6996142	239.0292706
3366	3_task2F	587.3702689	a7	ASD	o3	late	n	p2	sack	8.4	192	0.151286575	870.2546086	372.9639157	1839.077079	255.7540426	2148.33351	372.9639157	255.7540426
3367	3_task2F	604.5241647	a7	ASD	o3	late	n	p2	sack	8.4	192	0.169774072	810.4004978	313.1098049	2031.111168	447.7881316	2355.885537	313.1098049	447.7881316
3368	3_task2F	621.9987237	a7	ASD	o3	late	n	p2	sack	8.4	192	0.2553933	885.8983885	388.6076956	1775.059378	191.7363416	2142.004561	388.6076956	191.7363416
3369	3_task2F	637.8627504	a7	ASD	o3	late	n	p2	sack	8.4	192	0.255500782	820.8234564	323.5327635	1577.40735	-5.915686375	2418.51102	323.5327635	5.915686375
3370	3_task2F	642.736	a7	ASD	o3	late	n	p2	sack	8.4	192	0.05	577.5925639	80.30187103	1506.307232	-77.01580437	2094.918043	80.30187103	77.01580437
3371	1_task2F	643.7452724	a8	ASD	o1	early	n	p2	sack	8.4	192	0.288503839	1006.881831	509.5911381	1997.798461	414.4754246	2542.45956	509.5911381	414.4754246
3372	1_task2F	696.6639263	a8	ASD	o1	early	n	p2	sack	8.4	192	0.279555081	938.9913807	441.7006878	1951.396615	368.0735786	2127.713618	441.7006878	368.0735786
3373	3_task3F	438.1101126	a8	ASD	o3	late	n	p3	sack	8.4	192	0.243821773	850.8718429	353.58115	1710.470213	127.1471766	2371.824312	353.58115	127.1471766
3374	3_task3F	480.3776304	a8	ASD	o3	late	n	p3	sack	8.4	192	0.22413908	984.5096871	487.2189942	2066.542288	483.2192516	2907.589007	487.2189942	483.2192516
3375	3_task3F	524.2394555	a8	ASD	o3	late	n	p3	sack	8.4	192	0.188501732	891.1886626	393.8979697	2212.259806	628.9367696	2514.494444	393.8979697	628.9367696
3376	3_task3F	547.2017234	a8	ASD	o3	late	n	p3	sack	8.4	192	0.194342665	941.6099102	444.3192173	1874.652573	291.3295366	2756.266758	444.3192173	291.3295366
3377	2_task4F	187.154688	a9	ASD	o2	early	n	p4	sack	8.4	192	0.155253176	790.7519771	293.4612842	1068.962077	-514.3609594	2176.265815	293.4612842	514.3609594
3378	2_task4F	215.8384844	a9	ASD	o2	early	n	p4	sack	8.4	192	0.155149921	816.8169518	319.5262589	1239.321111	-344.0019254	2152.09272	319.5262589	344.0019254
3379	2_task4F	218.2070466	a9	ASD	o2	early	n	p4	sack	8.4	192	0.133917373	780.5448544	283.2541615	1100.955844	-482.3671924	2170.307787	283.2541615	482.3671924
3380	3_task3F	330.0366446	a9	ASD	o3	late	n	p3	sack	8.4	192	0.191060339	1047.662707	550.3720141	1123.310214	-460.0128224	2130.565128	550.3720141	460.0128224
3381	3_task3F	337.9167118	a9	ASD	o3	late	n	p3	sack	8.4	192	0.191074955	919.3747613	422.0840684	1427.084294	-156.2387424	2225.351654	422.0840684	156.2387424
3482	task1F	226.2374224	a10	ASD	o2	early	n	p1	sack	8.4	192	0.165956302	943.687655	446.3969621	1819.416722	236.0936856	2987.891426	446.3969621	236.0936856
3483	task1F	242.9693005	a10	ASD	o2	early	n	p1	sack	8.4	192	0.310784414	907.0107488	409.7200559	1813.28946	229.9664236	2984.097601	409.7200559	229.9664236
3484	task1F	264.1730944	a10	ASD	o2	early	n	p1	sack	8.4	192	0.153658404	802.196877	304.9061841	2183.181626	599.8585896	3116.583921	304.9061841	599.8585896
3485	1_task3F	509.7041295	a1	ASD	o1	early	n	p3	pear	2.9	332	0.171947765	341.260527	-74.06335398	2766.598895	1060.171168	3094.913432	74.06335398	1060.171168
3486	1_task3F	523.861933	a1	ASD	o1	early	n	p3	pear	2.9	332	0.162200479	399.4014721	-15.92240888	2921.747079	1215.319352	3249.23334	15.92240888	1215.319352
3487	1_task3F	534.6760339	a1	ASD	o1	early	n	p3	pear	2.9	332	0.143986504	683.5002604	268.1763794	2310.636494	604.2087669	2676.75773	268.1763794	604.2087669
3488	1_task3F	541.5051164	a1	ASD	o1	early	n	p3	pear	2.9	332	0.22734764	776.2357737	360.9118927	2090.128425	383.7006979	2632.38067	360.9118927	383.7006979
3489	1_task3F	553.184037	a1	ASD	o1	early	n	p3	pear	2.9	332	0.129810775	586.6097125	171.2858315	2756.96585	1050.538123	3015.34909	171.2858315	1050.538123
3490	1_task3F	586.3747548	a1	ASD	o1	early	n	p3	pear	2.9	332	0.090503029	682.0217035	266.6978225	2362.832621	656.4048939	3049.68108	266.6978225	656.4048939
3491	1_task3F	617.3899094	a1	ASD	o1	early	n	p3	pear	2.9	332	0.133543533	440.2524846	24.92860363	2685.244614	978.8168869	2899.881135	24.92860363	978.8168869
3492	1_task3F	632.5562094	a1	ASD	o1	early	n	p3	pear	2.9	332	0.117244616	452.53759	37.21370903	2900.025312	1193.597585	2973.115317	37.21370903	1193.597585
3493	1_task3F	660.5080587	a1	ASD	o1	early	n	p3	pear	2.9	332	0.133966143	548.4006463	133.0767653	2783.226384	1076.798657	3461.298849	133.0767653	1076.798657
3494	1_task3F	673.6054832	a1	ASD	o1	early	n	p3	pear	2.9	332	0.162237474	543.4741173	128.1502363	2784.292792	1077.865065	3258.088668	128.1502363	1077.865065
3495	1_task3F	695.2056501	a1	ASD	o1	early	n	p3	pear	2.9	332	0.128055819	643.9524978	228.6286168	2426.973964	720.5462369	3153.78088	228.6286168	720.5462369
3496	1_task3F	696.9158718	a1	ASD	o1	early	n	p3	pear	2.9	332	0.148874081	626.2925272	210.9686462	2795.760936	1089.333209	3433.934174	210.9686462	1089.333209
3497	3_task4F	211.9079099	a1	ASD	o3	late	n	p4	pear	2.9	332	0.110261822	325.8490219	-89.47485908	2774.332097	1067.90437	3094.941041	89.47485908	1067.90437
3498	3_task4F	221.479028	a1	ASD	o3	late	n	p4	pear	2.9	332	0.104677871	532.1152347	116.7913537	2605.307898	898.8801709	3452.410225	116.7913537	898.8801709
3499	3_task4F	228.3611152	a1	ASD	o3	late	n	p4	pear	2.9	332	0.12667418	463.1011842	47.77730323	1720.309349	13.88162188	3026.660794	47.77730323	13.88162188
3500	3_task4F	241.9282311	a1	ASD	o3	late	n	p4	pear	2.9	332	0.092608626	678.6662637	263.3423827	2408.027683	701.5999559	3168.430918	263.3423827	701.5999559
3501	3_task4F	243.8932926	a1	ASD	o3	late	n	p4	pear	2.9	332	0.123251819	668.8706873	253.5468063	2318.477518	612.0497909	3142.420948	253.5468063	612.0497909
3502	3_task4F	261.894511	a1	ASD	o3	late	n	p4	pear	2.9	332	0.110894122	636.9049754	221.5810944	2607.455645	901.0279179	3464.417468	221.5810944	901.0279179
3503	1_task4F	166.4223828	a11	ASD	o1	early	n	p4	pear	2.9	332	0.124053194	733.5575509	318.2336699	2781.925824	1075.498097	2853.652641	318.2336699	1075.498097
3504	1_task4F	209.7461907	a11	ASD	o1	early	n	p4	pear	2.9	332	0.081869182	688.8520293	273.5281483	2455.060631	748.6329039	3040.108318	273.5281483	748.6329039
3505	1_task4F	220.9775386	a11	ASD	o1	early	n	p4	pear	2.9	332	0.164548398	706.9159835	291.5921025	2662.305336	955.8776089	3573.319751	291.5921025	955.8776089
3506	1_task4F	240.7240153	a11	ASD	o1	early	n	p4	pear	2.9	332	0.147323315	708.8638059	293.5399249	2551.936446	845.5087189	2931.023941	293.5399249	845.5087189
3507	2_task1F	83.92293756	a11	ASD	o2	early	n	p1	pear	2.9	332	0.160591292	769.3544519	354.0305709	2559.598544	853.1708169	2889.407799	354.0305709	853.1708169
3508	2_task1F	94.61826693	a11	ASD	o2	early	n	p1	pear	2.9	332	0.158666304	723.0378311	307.7139501	2581.013846	874.5861189	3550.63143	307.7139501	874.5861189
3509	2_task1F	127.094462	a11	ASD	o2	early	n	p1	pear	2.9	332	0.16543932	753.3087696	337.9848886	2472.528435	766.1007079	3704.13084	337.9848886	766.1007079
3510	1_task3F	267.9118958	a12	ASD	o1	early	n	p3	pear	2.9	332	0.139012304	676.5963853	261.2725043	2407.07047	700.6427429	3092.711442	261.2725043	700.6427429
3511	1_task3F	357.2416502	a12	ASD	o1	early	n	p3	pear	2.9	332	0.096175003	741.5226762	326.1987952	2386.77702	680.3492929	3171.485311	326.1987952	680.3492929
3512	1_task3F	370.6865552	a12	ASD	o1	early	n	p3	pear	2.9	332	0.159806183	879.7642807	464.4403997	2121.41682	414.9890929	3121.54655	464.4403997	414.9890929
3513	3_task2F	373.4493683	a12	ASD	o3	late	n	p2	pear	2.9	332	0.082505939	706.7837421	291.4598611	1008.397713	-698.0300141	2442.176156	291.4598611	698.0300141
3514	3_task2F	382.8628622	a12	ASD	o3	late	n	p2	pear	2.9	332	0.127972638	631.9448768	216.6209958	2193.886721	487.4589939	2649.977302	216.6209958	487.4589939
3515	3_task2F	404.9181586	a12	ASD	o3	late	n	p2	pear	2.9	332	0.139272736	540.0267244	124.7028434	1958.340321	251.9125939	2495.29502	124.7028434	251.9125939
3516	3_task2F	433.5536277	a12	ASD	o3	late	n	p2	pear	2.9	332	0.135504276	834.2438671	418.9199861	2204.531922	498.1041949	3406.016389	418.9199861	498.1041949
3517	1_task1F	199.5280387	a13	ASD	o1	early	n	p1	pear	2.9	332	0.091902411	644.5256242	229.2017432	2501.731906	795.3041789	3456.738386	229.2017432	795.3041789
3518	1_task1F	210.5330054	a13	ASD	o1	early	n	p1	pear	2.9	332	0.155505318	662.0517344	246.7278534	2487.651395	781.2236679	3281.99958	246.7278534	781.2236679
3519	2_task2F	379.6479398	a13	ASD	o2	early	n	p2	pear	2.9	332	0.097334174	420.6805025	5.356621525	1228.681677	-477.7460501	2773.02078	5.356621525	477.7460501
3520	2_task2F	414.2436405	a13	ASD	o2	early	n	p2	pear	2.9	332	0.079435032	527.9958815	112.6720005	2453.824112	747.3963849	3357.503333	112.6720005	747.3963849
3521	1_task3F	139.7816338	a14	ASD	o1	early	n	p3	pear	2.9	332	0.11892592	493.2432671	77.91938613	2655.197572	948.7698449	3185.76035	77.91938613	948.7698449
3522	1_task3F	150.8872123	a14	ASD	o1	early	n	p3	pear	2.9	332	0.096111538	430.6163361	15.29245513	2545.441013	839.0132859	3244.158244	15.29245513	839.0132859
3523	1_task3F	162.3572114	a14	ASD	o1	early	n	p3	pear	2.9	332	0.120798553	558.6750352	143.3511542	2454.949931	748.5222039	3025.954894	143.3511542	748.5222039
3524	3_task1F	35.32444979	a14	ASD	o3	late	n	p1	pear	2.9	332	0.079931747	733.8170873	318.4932063	2591.170981	884.7432539	3366.51542	318.4932063	884.7432539
3525	3_task1F	48.41267274	a14	ASD	o3	late	n	p1	pear	2.9	332	0.070122	648.0870994	232.7632184	2526.558318	820.1305909	3334.752362	232.7632184	820.1305909
3526	3_task1F	61.66697129	a14	ASD	o3	late	n	p1	pear	2.9	332	0.094850338	599.1201775	183.7962965	2452.165408	745.7376809	3460.34113	183.7962965	745.7376809
3527	1_task3F	137.9200518	a2	ASD	o1	early	n	p3	pear	2.9	332	0.084965121	493.8549676	78.53108663	2439.999559	733.5718319	2633.561817	78.53108663	733.5718319
3528	1_task3F	149.2824365	a2	ASD	o1	early	n	p3	pear	2.9	332	0.057984563	618.4095101	203.0856291	1857.158144	150.7304169	2592.768861	203.0856291	150.7304169
3529	3_task1F	40.09681663	a2	ASD	o3	late	n	p1	pear	2.9	332	0.087313815	537.0432217	121.7193407	1992.338253	285.9105259	2700.55343	121.7193407	285.9105259
3530	3_task1F	53.15084239	a2	ASD	o3	late	n	p1	pear	2.9	332	0.186063829	565.2956759	149.9717949	1841.63221	135.2044829	2821.248352	149.9717949	135.2044829
3531	3_task1F	104.7497094	a3	ASD	o3	late	n	p1	pear	2.9	332	0.189541701	475.6266235	60.30274253	988.4081086	-718.0196185	3210.684792	60.30274253	718.0196185
3532	4_task4F	333.2930915	a3	ASD	o4	late	n	p4	pear	2.9	332	0.343450282	753.5961627	338.2722817	895.9453369	-810.4823902	2673.338107	338.2722817	810.4823902
3533	1_task1F	109.7159565	a4	ASD	o1	early	n	p1	pear	2.9	332	0.098502227	801.9147738	386.5908928	817.3135254	-889.1142017	2488.550027	386.5908928	889.1142017
3534	1_task1F	124.7721322	a4	ASD	o1	early	n	p1	pear	2.9	332	0.131533213	803.1264233	387.8025423	2653.222986	946.7952589	3627.839891	387.8025423	946.7952589
3535	1_task1F	157.4361252	a4	ASD	o1	early	n	p1	pear	2.9	332	0.149079545	834.7101906	419.3863096	2242.114271	535.6865439	3086.392128	419.3863096	535.6865439
3536	2_task2F	301.3127881	a4	ASD	o2	early	n	p2	pear	2.9	332	0.115576294	736.1046686	320.7807876	2269.023132	562.5954049	2660.304079	320.7807876	562.5954049
3537	2_task2F	350.7045649	a4	ASD	o2	early	n	p2	pear	2.9	332	0.084709019	773.1316221	357.8077411	2479.339164	772.9114369	3124.622428	357.8077411	772.9114369
3538	2_task2F	386.1087423	a4	ASD	o2	early	n	p2	pear	2.9	332	0.109918534	665.8202239	250.4963429	2794.135713	1087.707986	3643.377874	250.4963429	1087.707986
3539	2_task2F	387.6929101	a4	ASD	o2	early	n	p2	pear	2.9	332	0.084195747	400.306267	-15.01761398	1247.17266	-459.2550671	2966.339807	15.01761398	459.2550671
3540	1_task4F	139.9806625	a5	ASD	o1	early	n	p4	pear	2.9	332	0.117315996	670.3217248	254.9978438	1743.118736	36.69100887	2667.265479	254.9978438	36.69100887
3541	1_task4F	159.0208096	a5	ASD	o1	early	n	p4	pear	2.9	332	0.107909941	803.5385783	388.2146973	1306.095503	-400.3322241	2649.126912	388.2146973	400.3322241
3542	3_task2F	362.7222755	a5	ASD	o3	late	n	p2	pear	2.9	332	0.18421558	682.8271817	267.5033007	1758.249113	51.82138588	2594.710867	267.5033007	51.82138588
3543	3_task2F	390.8585564	a5	ASD	o3	late	n	p2	pear	2.9	332	0.168216632	558.3704078	143.0465268	1857.564023	151.1362959	2775.514093	143.0465268	151.1362959
3544	3_task2F	410.9528361	a5	ASD	o3	late	n	p2	pear	2.9	332	0.110893772	722.7564688	307.4325878	1638.557738	-67.86998913	2692.098348	307.4325878	67.86998913
3545	1_task2F	351.4345793	a6	ASD	o1	early	n	p2	pear	2.9	332	0.063845666	724.742432	309.418551	2037.775925	331.3481979	2571.771175	309.418551	331.3481979
3546	1_task2F	376.6447053	a6	ASD	o1	early	n	p2	pear	2.9	332	0.065590982	568.4749354	153.1510544	1385.997546	-320.4301811	2482.015906	153.1510544	320.4301811
3547	1_task2F	380.9007332	a6	ASD	o1	early	n	p2	pear	2.9	332	0.102467512	630.5493002	215.2254192	1762.358436	55.93070887	2490.25081	215.2254192	55.93070887
3548	1_task2F	401.1410572	a6	ASD	o1	early	n	p2	pear	2.9	332	0.080763901	831.9032502	416.5793692	2440.702536	734.2748089	3354.972978	416.5793692	734.2748089
3549	1_task2F	421.6888546	a6	ASD	o1	early	n	p2	pear	2.9	332	0.104293848	649.661785	234.337904	2044.496931	338.0692039	2490.157127	234.337904	338.0692039
3550	1_task2F	430.939339	a6	ASD	o1	early	n	p2	pear	2.9	332	0.071793367	806.4577238	391.1338428	2322.915107	616.4873799	3095.558156	391.1338428	616.4873799
3551	3_task3F	73.00962745	a6	ASD	o3	late	n	p3	pear	2.9	332	0.095881487	595.53756	180.213679	2607.48251	901.0547829	2813.692646	180.213679	901.0547829
3552	3_task3F	83.85844437	a6	ASD	o3	late	n	p3	pear	2.9	332	0.071237376	707.6455741	292.3216931	2230.229039	523.8013119	2890.037771	292.3216931	523.8013119
3553	3_task3F	96.60850721	a6	ASD	o3	late	n	p3	pear	2.9	332	0.117406042	633.904841	218.58096	2058.686289	352.2585619	2560.825707	218.58096	352.2585619
3554	3_task3F	114.6136439	a6	ASD	o3	late	n	p3	pear	2.9	332	0.096191999	633.5952956	218.2714146	2040.242943	333.8152159	2571.650998	218.2714146	333.8152159
3555	1_task4F	219.3600512	a7	ASD	o1	early	n	p4	pear	2.9	332	0.113833214	290.3219634	-125.0019176	1234.574502	-471.8532251	3195.394685	125.0019176	471.8532251
3556	1_task4F	228.8777267	a7	ASD	o1	early	n	p4	pear	2.9	332	0.13030554	304.9138113	-110.4100697	1641.874334	-64.55339313	3199.388751	110.4100697	64.55339313
3557	1_task4F	261.5180179	a7	ASD	o1	early	n	p4	pear	2.9	332	0.176442029	375.0172161	-40.30666488	477.7549737	-1228.672753	3101.11921	40.30666488	1228.672753
3558	1_task4F	268.8964781	a7	ASD	o1	early	n	p4	pear	2.9	332	0.106938606	425.4338058	10.10992483	2349.757363	643.3296359	3451.907085	10.10992483	643.3296359
3559	1_task4F	276.2486976	a7	ASD	o1	early	n	p4	pear	2.9	332	0.084462201	451.4089803	36.08509933	2365.609618	659.1818909	2966.904268	36.08509933	659.1818909
3560	1_task4F	290.5159686	a7	ASD	o1	early	n	p4	pear	2.9	332	0.114977535	512.6462712	97.32239023	2583.697819	877.2700919	3466.263017	97.32239023	877.2700919
3561	1_task4F	324.112666	a7	ASD	o1	early	n	p4	pear	2.9	332	0.057546568	480.4805286	65.15664763	2719.209703	1012.781976	3409.448896	65.15664763	1012.781976
3562	1_task4F	343.8885307	a7	ASD	o1	early	n	p4	pear	2.9	332	0.08687732	490.1704077	74.84652673	2456.295473	749.8677459	3169.262964	74.84652673	749.8677459
3563	3_task2F	380.0355165	a7	ASD	o3	late	n	p2	pear	2.9	332	0.167646566	552.2143108	136.8904298	2741.091676	1034.663949	2915.75628	136.8904298	1034.663949
3564	3_task2F	390.4660499	a7	ASD	o3	late	n	p2	pear	2.9	332	0.102801781	422.4239631	7.100082125	1389.909599	-316.5181281	2721.493249	7.100082125	316.5181281
3565	3_task2F	409.5664744	a7	ASD	o3	late	n	p2	pear	2.9	332	0.129019906	618.612387	203.288506	1746.396616	39.96888887	2884.119692	203.288506	39.96888887
3566	3_task2F	438.346999	a7	ASD	o3	late	n	p2	pear	2.9	332	0.119154343	534.2513299	118.9274489	2757.035051	1050.607324	3088.238247	118.9274489	1050.607324
3567	3_task2F	446.0187755	a7	ASD	o3	late	n	p2	pear	2.9	332	0.072332281	568.7879424	153.4640614	2053.929671	347.5019439	2874.255291	153.4640614	347.5019439
3568	1_task2F	432.3978652	a8	ASD	o1	early	n	p2	pear	2.9	332	0.271663703	410.3058208	-5.018060175	1269.192282	-437.2354451	3277.693012	5.018060175	437.2354451
3569	1_task2F	444.3563392	a8	ASD	o1	early	n	p2	pear	2.9	332	0.138187772	472.8617791	57.53789813	2043.974767	337.5470399	3067.894283	57.53789813	337.5470399
3570	1_task2F	458.7413923	a8	ASD	o1	early	n	p2	pear	2.9	332	0.181509683	411.4370991	-3.886781875	1464.432659	-241.9950681	3065.126711	3.886781875	241.9950681
3571	1_task2F	485.5232011	a8	ASD	o1	early	n	p2	pear	2.9	332	0.235648856	376.8515415	-38.47233948	1307.840025	-398.5877021	3254.92324	38.47233948	398.5877021
3572	3_task3F	70.39725623	a8	ASD	o3	late	n	p3	pear	2.9	332	0.250169106	427.4955207	12.17163973	3251.18303	1544.755303	3632.141181	12.17163973	1544.755303
3573	3_task3F	89.1155242	a8	ASD	o3	late	n	p3	pear	2.9	332	0.321279853	391.1770647	-24.14681628	3192.70083	1486.273103	3713.135357	24.14681628	1486.273103
3574	3_task3F	102.9652161	a8	ASD	o3	late	n	p3	pear	2.9	332	0.273090439	360.9943895	-54.32949148	1089.318397	-617.1093301	3140.908209	54.32949148	617.1093301
3575	3_task3F	117.4815798	a8	ASD	o3	late	n	p3	pear	2.9	332	0.241640615	380.8790108	-34.44487018	2573.811064	867.3833369	3430.358067	34.44487018	867.3833369
3576	3_task3F	128.0568005	a8	ASD	o3	late	n	p3	pear	2.9	332	0.116596485	815.4599139	400.1360329	1865.394553	158.9668259	2279.617196	400.1360329	158.9668259
3577	3_task3F	143.3076926	a8	ASD	o3	late	n	p3	pear	2.9	332	0.202493643	404.2575337	-11.06634728	1820.22676	113.7990329	3147.117271	11.06634728	113.7990329
3578	3_task3F	186.5935443	a8	ASD	o3	late	n	p3	pear	2.9	332	0.178533298	368.6634626	-46.66041838	1988.288499	281.8607719	3141.104877	46.66041838	281.8607719
3579	2_task4F	72.26859347	a9	ASD	o2	early	n	p4	pear	2.9	332	0.136298026	461.1997215	45.87584053	895.3776454	-811.0500817	2856.464076	45.87584053	811.0500817
3580	2_task4F	107.8732753	a9	ASD	o2	early	n	p4	pear	2.9	332	0.14625294	404.7475893	-10.57629168	921.6975637	-784.7301634	2757.965099	10.57629168	784.7301634
3581	2_task4F	127.666193	a9	ASD	o2	early	n	p4	pear	2.9	332	0.160705923	431.7178813	16.39400033	1140.232035	-566.1956921	2936.030859	16.39400033	566.1956921
3582	2_task4F	142.737353	a9	ASD	o2	early	n	p4	pear	2.9	332	0.148019922	522.153416	106.829535	1803.356189	96.92846188	2915.650639	106.829535	96.92846188
3583	2_task4F	168.6483912	a9	ASD	o2	early	n	p4	pear	2.9	332	0.153063992	454.1273223	38.80344133	704.9086382	-1001.519089	2770.761746	38.80344133	1001.519089
3584	3_task3F	92.29129105	a9	ASD	o3	late	n	p3	pear	2.9	332	0.123420693	462.431726	47.10784503	1151.46643	-554.9612971	2600.807192	47.10784503	554.9612971
3585	3_task3F	103.907426	a9	ASD	o3	late	n	p3	pear	2.9	332	0.160626354	554.9273049	139.6034239	2417.195444	710.7677169	2883.26895	139.6034239	710.7677169
3683	task4F	162.3053264	a10	ASD	o1	early	n	p4	pear	2.9	332	0.194061269	338.2806125	-77.04326848	2767.261624	1060.833897	3207.949315	77.04326848	1060.833897
3684	task4F	216.022485	a10	ASD	o1	early	n	p4	pear	2.9	332	0.165097619	315.1255279	-100.1983531	2866.639407	1160.21168	3047.69294	100.1983531	1160.21168
3685	task1F	53.1274326	a10	ASD	o2	early	n	p1	pear	2.9	332	0.147921028	304.7846147	-110.5392663	1840.763753	134.3360259	3036.052045	110.5392663	134.3360259
3686	task1F	69.94913517	a10	ASD	o2	early	n	p1	pear	2.9	332	0.241573349	310.892885	-104.430996	2676.164209	969.7364819	3082.660854	104.430996	969.7364819
3687	task1F	90.81379997	a10	ASD	o2	early	n	p1	pear	2.9	332	0.315978839	298.4628413	-116.8610397	3102.034585	1395.606858	3108.626626	116.8610397	1395.606858
3688	task1F	119.8401787	a10	ASD	o2	early	n	p1	pear	2.9	332	0.160211747	618.209677	202.885796	2239.551694	533.1239669	2963.102492	202.885796	533.1239669
3689	task1F	136.2984281	a10	ASD	o2	early	n	p1	pear	2.9	332	0.07703472	572.6956612	157.3717802	2178.075936	471.6482089	3215.541294	157.3717802	471.6482089
206	3_task4F	511.6345547	t1	TD	o3	late	n	p4	bee	8.7	166	0.329560037	407.659417	141.7825161	1011.203938	-1234.683221	2660.132948	141.7825161	1234.683221
207	3_task4F	650.799995	t1	TD	o3	late	n	p4	bee	8.7	166	0.282075046	509.2411829	243.364282	3265.908948	1020.021789	3567.3726	243.364282	1020.021789
208	3_task4F	740.7751574	t1	TD	o3	late	n	p4	bee	8.7	166	0.127558328	522.0243938	256.1474929	2312.73582	66.84866113	3436.624095	256.1474929	66.84866113
209	4_task3F	317.1490986	t1	TD	o4	late	n	p3	bee	8.7	166	0.438409639	486.0294639	220.152563	2089.939926	-155.9472329	3491.928144	220.152563	155.9472329
210	4_task3F	372.6808157	t1	TD	o4	late	n	p3	bee	8.7	166	0.273326106	568.0594887	302.1825878	1842.489183	-403.3979759	3429.250777	302.1825878	403.3979759
211	4_task3F	376.9702269	t1	TD	o4	late	n	p3	bee	8.7	166	0.249571345	596.5058933	330.6289924	1736.636676	-509.2504829	2971.043514	330.6289924	509.2504829
212	4_task3F	417.9912164	t1	TD	o4	late	n	p3	bee	8.7	166	0.51270762	539.4128411	273.5359402	1988.918763	-256.9683959	3620.835301	273.5359402	256.9683959
213	baseline	9.51680792	t1	TD	b	base	n	na	bee	8.7	166	0.288707102	484.8409971	218.9640962	732.1950537	-1513.692105	3330.565598	218.9640962	1513.692105
214	baseline	12.54300308	t1	TD	b	base	n	na	bee	8.7	166	0.286285802	342.4387332	76.56183226	479.1316396	-1766.755519	3433.560872	76.56183226	1766.755519
215	baseline	16.10560132	t1	TD	b	base	n	na	bee	8.7	166	0.473714097	379.6619919	113.785091	1129.220699	-1116.66646	3287.280923	113.785091	1116.66646
216	baseline	19.45898962	t1	TD	b	base	n	na	bee	8.7	166	0.407489862	413.0017281	147.1248272	3050.362965	804.4758061	3732.202277	147.1248272	804.4758061
217	baseline	126.2803912	t1	TD	b	base	n	na	bee	8.7	166	0.316989059	365.0196294	99.14272846	924.2344271	-1321.652732	3254.140632	99.14272846	1321.652732
218	baseline	133.8798534	t1	TD	b	base	n	na	bee	8.7	166	0.511842266	299.1013933	33.22449236	1653.814084	-592.0730749	2991.344498	33.22449236	592.0730749
219	post	18.08327295	t1	TD	p	post	n	na	bee	8.7	166	0.240405161	437.4479839	171.571083	2220.410702	-25.47645687	3206.879866	171.571083	25.47645687
[truncated: 1,690 more rows]
